# Supplementary material for: Severe Neuro-COVID is associated with peripheral immune signatures, autoimmunity and neurodegeneration: a prospective cross-sectional study
Source: Nat Commun. 2022 Nov 9;13:6777. doi: 10.1038/s41467-022-34068-0 (PMC9645766; doi:10.1038/s41467-022-34068-0)
Supplement: Supplementary file 5 — Supplementary Data 2 [file 41467_2022_34068_MOESM5_ESM.xlsx]

## Sheet: Sheet1
NMDS component CSF	CSF_NMNAT1	CSF_NRP2	CSF_MAPT	CSF_CADM3	CSF_GDNF	CSF_UNC5C	CSF_VWC2	CSF_Siglec_9	CSF_CLM_6	CSF_EZR	CSF_SMOC2	CSF_NBL1	CSF_EFNA4	CSF_SCARB2	CSF_NCAN	CSF_PRTG	CSF_ROBO2	CSF_CRTAM	CSF_RGMA	CSF_PLXNB3	CSF_CPA2	CSF_CD38	CSF_SMPD1	CSF_MSR1	CSF_Alpha_2_MRAP	CSF_sFRP_3	CSF_EPHB6	CSF_RGMB	CSF_SIGLEC1	CSF_CNTN5	CSF_ADAM_22	CSF_CLEC1B	CSF_ADAM_23	CSF_MATN3	CSF_RSPO1	CSF_HAGH	CSF_LXN	CSF_gal_8	CSF_BCAN	CSF_LAYN	CSF_NEP	CSF_GDF_8	CSF_THY_1	CSF_WFIKKN1	CSF_TMPRSS5	CSF_CDH3	CSF_GFR_alpha_1	CSF_GM_CSF_R_alpha	CSF_Beta_NGF
0	0.0781158	0.10362	0.0809069	0.0557064	0.0463115	0.0746442	0.0474306	0.0940424	0.0967789	0.0907623	0.10111	-0.0655372	0.101998	0.103735	0.00126763	0.0773675	0.0523273	0.0797474	0.0584067	0.0657719	0.0616125	0.0853894	0.0541875	0.10091	0.0913616	0.0501971	0.0678246	0.055081	0.0953398	0.0590653	0.0106273	0.0642182	0.0593808	0.0727595	0.0832784	0.0425954	0.0303893	0.0825422	-0.0197377	0.0701325	0.0568347	0.0355839	-0.0161834	0.0622298	0.0554137	0.0663573	0.0830437	0.0807569	0.0536783
1	0.0811325	-0.0657889	-0.0150497	-0.109811	0.0535675	-0.117627	-0.136985	0.0219821	0.0229323	0.0735923	-0.0221042	0.0898895	-0.00491012	-0.00619909	-0.102344	-0.115323	-0.14368	0.0388446	-0.138629	-0.116407	-0.0282393	-0.0429182	-0.1012	0.0619602	-0.0319784	-0.0546093	-0.115184	-0.145166	0.0475614	-0.135998	-0.152124	0.0787977	-0.134458	-0.0596928	0.00407683	0.0280763	0.0184353	-0.0293498	-0.12675	-0.0911844	-0.0642812	-0.109379	0.0173153	-0.0129601	-0.0575493	-0.0238241	-0.0877668	-0.0319548	0.009857
NMDS component plasma	Plasma_NMNAT1	Plasma_NRP2	Plasma_MAPT	Plasma_CADM3	Plasma_GDNF	Plasma_UNC5C	Plasma_VWC2	Plasma_Siglec_9	Plasma_CLM_6	Plasma_EZR	Plasma_SMOC2	Plasma_NBL1	Plasma_EFNA4	Plasma_SCARB2	Plasma_NCAN	Plasma_PRTG	Plasma_ROBO2	Plasma_CRTAM	Plasma_RGMA	Plasma_PLXNB3	Plasma_CPA2	Plasma_CD38	Plasma_SMPD1	Plasma_MSR1	Plasma_Alpha_2_MRAP	Plasma_sFRP_3	Plasma_EPHB6	Plasma_RGMB	Plasma_SIGLEC1	Plasma_CNTN5	Plasma_ADAM_22	Plasma_CLEC1B	Plasma_ADAM_23	Plasma_MATN3	Plasma_RSPO1	Plasma_HAGH	Plasma_LXN	Plasma_gal_8	Plasma_BCAN	Plasma_LAYN	Plasma_NEP	Plasma_GDF_8	Plasma_THY_1	Plasma_WFIKKN1	Plasma_TMPRSS5	Plasma_CDH3	Plasma_GFR_alpha_1	Plasma_GM_CSF_R_alpha	Plasma_Beta_NGF
0	0.102421	0.0709682	0.0493981	0.0618327	0.0660932	0.0962379	0.017558	0.0633437	0.121314	0.110312	-0.00293231	0.00766521	0.11807	0.129346	0.0247956	-0.00596437	-0.0324563	0.0525884	-0.0261611	-0.00818124	-0.0390044	0.118139	0.0676283	0.119643	0.067963	0.0659448	0.0830668	0.0297439	0.115008	-0.0704527	0.029084	0.0799249	-0.015322	0.107143	0.102434	0.0319537	0.0279475	0.0524837	-0.00455587	0.113407	0.0555592	-0.0782954	0.0729532	-0.0147356	-0.0383946	0.0921732	0.122442	0.0373228	0.0370697
1	0.0206676	-0.0566915	0.050302	-0.155011	0.00543091	-0.111892	-0.112624	-0.0318929	-0.0216927	0.0232532	-0.15425	-0.0541014	-0.0731992	-0.0403077	-0.0419011	-0.133986	-0.145968	-0.105382	-0.121935	0.0203941	-0.0868964	-0.0297749	0.0353795	0.0049125	0.0295202	-0.00151042	-0.123859	-0.175215	0.0275381	-0.0846572	-0.168528	0.0541124	-0.147103	0.0873661	-0.0290093	0.0850531	0.0440871	0.0931732	-0.11723	-0.0972419	0.0453224	-0.0812513	-0.150829	-0.0459839	-0.0883521	-0.0987371	-0.0116894	-0.0478759	-0.0182556
[truncated: 133 more columns]
