# Supplementary material for: Severe Neuro-COVID is associated with peripheral immune signatures, autoimmunity and neurodegeneration: a prospective cross-sectional study
Source: Nat Commun. 2022 Nov 9;13:6777. doi: 10.1038/s41467-022-34068-0 (PMC9645766; doi:10.1038/s41467-022-34068-0)
Supplement: Supplementary file 11 — Supplementary Data 8 [file 41467_2022_34068_MOESM11_ESM.xlsx]

## Sheet: BCR clone list
	Convergence.Group.ID	Lineage.ID	Variable	Joining	CDR3.AA	CDR3.NT	Diversity	Plus.Counts	Minus.Counts	Variable.Mutation	Total.Counts	Frequency	Rank	Isotype	Variable.Gene.Allele	Diversity.Gene.Allele	Joining.Gene.Allele	Isotype.Allele	Sequence	Reference.Sequence	Variable.Gene.SHM.Locations	FR1.NT	CDR1.NT	FR2.NT	CDR2.NT	FR3.NT	FR1.AA	CDR1.AA	FR2.AA	CDR2.AA	FR3.AA	Patient	Cohort
1	0	1	IGHV6-1	IGHJ4	VRNGAGSTHTHFDL	GTCCGGAATGGCGCCGGTTCAACTCATACACACTTTGACCTC	IGHD1-14	263199	254706	0.049	517905	0.119628	1	NA	1	1	2	NA	GAACTCTGTGACTCCCGAGGACGCGGCTGTGTATTATTGTGTCCGGAATGGCGCCGGTTCAACTCATACACACTTTGACCTCTGGGGCCCGGGAACCCTGGTCACCGTCTCCTCAG	GAACTCTGTGACTCCCGAGGACACGGCTGTGTATTACTGTG-CCGGAA-----------------------ACTTTGACTACTGGGGCCAGGGAACCCTGGTCACCGTCTCCTCAG	3T;17G	NA	NA	NA	NA	GAACTCTGTGACTCCCGAGGACGCGGCTGTGTATTATTGT	NA	NA	NA	NA	NSVTPEDAAVYYC	Patient 1	Class 1
2	0	2	IGHV4-39	IGHJ4	ARLRYYYDSTGYYYYFDS	GCGAGACTCCGGTATTACTATGATAGTACTGGTTATTACTACTACTTTGACTCC	IGHD3-22	114585	163259	0	277844	0.0641779	2	NA	1	1	2	NA	GAGCTCTGTGACCGCCGCAGACACGGCTGTGTATTACTGTGCGAGACTCCGGTATTACTATGATAGTACTGGTTATTACTACTACTTTGACTCCTGGGGCCAGGGATCCCTGGTCACCGTCTCCTCAG	GAGCTCTGTGACCGCCGCAGACACGGCTGTGTATTACTGTGCGAGAC----GTATTACTATGATAGTAGTGGTTATTACTACTACTTTGACTACTGGGGCCAGGGAACCCTGGTCACCGTCTCCTCAG		NA	NA	NA	NA	GAGCTCTGTGACCGCCGCAGACACGGCTGTGTATTACTGT	NA	NA	NA	NA	SSVTAADTAVYYC	Patient 1	Class 1
3	0	3	IGHV1-46	IGHJ6	ARAHSGYDSDTGGYYYGLDV	GCTAGGGCCCACAGTGGCTACGATTCGGACACCGGCGGATACTACTATGGTCTGGACGTC	IGHD5-12	108115	85672	0.028	193787	0.044762	3	NA	3	1	2	NA	GAGATCTGAGGACACGGCCGTCTATTACTGTGCTAGGGCCCACAGTGGCTACGATTCGGACACCGGCGGATACTACTATGGTCTGGACGTCTGGGGCCAAGGGACCACGGTCACCGTCTCCTCA	GAGATCTGAGGACACGGCCGTGTATTACTGTGCTAG-------AGTGGCTACGATT--------------TACTACTACGGTATGGACGTCTGGGGCCAAGGGACCACGGTCACCGTCTCCTCA	9C	NA	NA	NA	NA	GAGATCTGAGGACACGGCCGTCTATTACTGT	NA	NA	NA	NA	RSEDTAVYYC	Patient 1	Class 1
4	0	4	IGHV3-30	IGHJ6	ARAGIEAPGGYYYYHYFMDV	GCGAGAGCGGGTATAGAAGCACCTGGGGGATATTACTATTACCACTACTTCATGGACGTC	IGHD6-13	37915	37596	0.021	75511	0.0174419	4	NA	1	1	3	NA	GAACAGCCTGAGAGCTGAGGACACGGCTCTGTATTACTGTGCGAGAGCGGGTATAGAAGCACCTGGGGGATATTACTATTACCACTACTTCATGGACGTCTGGGGCAAAGGGACCACGGTCACCGTCTCCTCA	GAACAGCCTGAGAGCTGAGGACACGGCTGTGTATTACTGTGCGAGAG-GGGTATAG---------------ATTACTACTACTACTACTACATGGACGTCTGGGGCAAAGGGACCACGGTCACCGTCTCCTCA	11C	NA	NA	NA	NA	GAACAGCCTGAGAGCTGAGGACACGGCTCTGTATTACTGT	NA	NA	NA	NA	NSLRAEDTALYYC	Patient 1	Class 1
5	0	5	IGHV3-23	IGHJ6	AKCLGYCSGGSCYSYYYYGMDV	GCGAAATGCCTAGGATATTGTAGTGGTGGTAGCTGTTACTCATACTACTACTACGGTATGGACGTC	IGHD2-15	38092	35732	0	73824	0.0170523	5	NA	1	1	2	NA	GAACAGCCTGAGAGCCGAGGACACGGCCGTATATTACTGTGCGAAATGCCTAGGATATTGTAGTGGTGGTAGCTGTTACTCATACTACTACTACGGTATGGACGTCTGGGGCCAAGGGACCACGGTCACCGTCTCCTCA	GAACAGCCTGAGAGCCGAGGACACGGCCGTATATTACTGTGCGAAA-----AGGATATTGTAGTGGTGGTAGCTGCTACTC-TACTACTACTACGGTATGGACGTCTGGGGCCAAGGGACCACGGTCACCGTCTCCTCA		NA	NA	NA	NA	GAACAGCCTGAGAGCCGAGGACACGGCCGTATATTACTGT	NA	NA	NA	NA	NSLRAEDTAVYYC	Patient 1	Class 1
6	0	6	IGHV3-15	IGHJ4	STGYSSSWFNC	TCCACCGGATATAGCAGCAGCTGGTTTAACTGC	IGHD6-13	39775	32037	0.067	71812	0.0165875	6	NA	1	1	2	NA	GAACAGCCTGACAACCGAGGACACAGCCCTGTATTACTGTTCCACCGGATATAGCAGCAGCTGGTTTAACTGCTGGGGCCAGGGAACCCTGGTCACCGTCTCCTCAG	GAACAGCCTGAAAACCGAGGACACAGCCGTGTATTACTGTACCAC----TATAGCAGCAGCTGGT-------CTGGGGCCAGGGAACCCTGGTCACCGTCTCCTCAG	11C;28C	NA	NA	NA	NA	GAACAGCCTGACAACCGAGGACACAGCCCTGTATTACTGT	NA	NA	NA	NA	NSLTTEDTALYYC	Patient 1	Class 1
7	0	7	IGHV4-30-2	IGHJ5	TRDESLHNWFDP	ACAAGAGATGAGAGTCTACACAACTGGTTCGACCCC	IGHD4-11	31791	30803	0.104	62594	0.0144583	7	NA	4	1	2	NA	GAGGTCTGTGACCGCCGCAGACACGGCCGTCTATTATTGTACAAGAGATGAGAGTCTACACAACTGGTTCGACCCCTGGGGCCAGGGAATCCTGGTCACCGTCTCCTCAG	GAGCTCTGTGACCGCCGCAGACACGGCCGTGTATTACTGTGCGAGAGA-------CTACACAACTGGTTCGACCCCTGGGGCCAGGGAACCCTGGTCACCGTCTCCTCAG	3T;9C;36G	NA	NA	NA	NA	GAGGTCTGTGACCGCCGCAGACACGGCCGTCTATTATTGT	NA	NA	NA	NA	RSVTAADTAVYYC	Patient 1	Class 1
8	0	8	IGHV2-70	IGHJ3	ARIYGSVCYVGAFDI	GCACGGATATATGGCAGTGTCTGCTATGTTGGTGCTTTTGATATT	IGHD2-2	28035	25298	0	53333	0.0123191	8	NA	1	1	2	NA	GGACCCTGTGGACACAGCCACGTATTACTGTGCACGGATATATGGCAGTGTCTGCTATGTTGGTGCTTTTGATATTTGGGGCCAAGGGACAATGGTCACCGTCTCTTCAG	GGACCCTGTGGACACAGCCACGTATTACTGTGCACGGATA-----------CTGCTATG----TGCTTTTGATATCTGGGGCCAAGGGACAATGGTCACCGTCTCTTCAG		NA	NA	NA	NA	GGACCCTGTGGACACAGCCACGTATTACTGT	NA	NA	NA	NA	DPVDTATYYC	Patient 1	Class 1
9	0	9	IGHV3-23	IGHJ6	AKRSFTSCYAGCYMDV	GCGAAACGTAGTTTTACCAGTTGCTATGCGGGCTGCTACATGGACGTC	IGHD2-2	23944	24261	0.065	48205	0.0111346	9	NA	1	1	3	NA	GAACAGCCTGACAGCCGAGGACACGGCCGCATATTTCTGTGCGAAACGTAGTTTTACCAGTTGCTATGCGGGCTGCTACATGGACGTCTGGGGCAAAGGGACCACGGTCACCGTCTCCTCA	GAACAGCCTGAGAGCCGAGGACACGGCCGTATATTACTGTGCGAAA--------TACCAGCTGCTATGC------CTACATGGACGTCTGGGGCAAAGGGACCACGGTCACCGTCTCCTCA	4T;10C;28C	NA	NA	NA	NA	GAACAGCCTGACAGCCGAGGACACGGCCGCATATTTCTGT	NA	NA	NA	NA	NSLTAEDTAAYFC	Patient 1	Class 1
10	0	10	IGHV3-11	IGHJ5	MSPHLGDSGSE	ATGAGTCCCCACCTCGGTGATTCGGGGAGTGAG	IGHD3-10	21529	22252	0.111	43781	0.0101128	10	NA	6	1	1	NA	GAACAACCTGAGAGTCGAAGACACGGCTGTGTATTACTGTATGAGTCCCCACCTCGGTGATTCGGGGAGTGAGTGGGGCCACGGAACCCTGGTCACCGTCTCCTCAG	GAACAGCCTGAGAGCCGAGGACACGGCTGTGTATTACTGTGCGAG---------------TTCGGGGAGT---TGGGGCCAAGGAACCCTGGTCACCGTCTCCTCAG	21A;25T;34A	NA	NA	NA	NA	GAACAACCTGAGAGTCGAAGACACGGCTGTGTATTACTGT	NA	NA	NA	NA	NNLRVEDTAVYYC	Patient 1	Class 1
11	0	4	IGHV3-30	IGHJ6	ARAGIEAAGGYYYYHYFMDV	GCGAGAGCGGGTATAGAAGCAGCTGGGGGATATTACTATTACCACTACTTCATGGACGTC	IGHD6-13	18885	19902	0.021	38787	0.00895923	11	NA	1	1	3	NA	GAACAGCCTGAGAGCTGAGGACACGGCTCTGTATTACTGTGCGAGAGCGGGTATAGAAGCAGCTGGGGGATATTACTATTACCACTACTTCATGGACGTCTGGGGCAAAGGGACCACGGTCACCGTCTCCTCA	GAACAGCCTGAGAGCTGAGGACACGGCTGTGTATTACTGTGCGAGAG-GGGTATAGCAGCAGCTGG-----ATTACTACTACTACTACTACATGGACGTCTGGGGCAAAGGGACCACGGTCACCGTCTCCTCA	11C	NA	NA	NA	NA	GAACAGCCTGAGAGCTGAGGACACGGCTCTGTATTACTGT	NA	NA	NA	NA	NSLRAEDTALYYC	Patient 1	Class 1
12	0	11	IGHV3-30	IGHJ4	AKGQVGAY	GCGAAAGGCCAAGTGGGGGCCTAC	IGHD1-26	16039	18415	0.021	34454	0.00795837	12	NA	2	1	2	NA	GAACGGCCTGAGAGCTGAGGACACGGCTGTGTATTACTGTGCGAAAGGCCAAGTGGGGGCCTACTGGGGCCAGGGAACCCTGGTCACCGTCTCCTCAG	GAACAGCCTGAGAGCTGAGGACACGGCTGTGTATTACTGTGCGAAAG----AGTGGG---CTACTGGGGCCAGGGAACCCTGGTCACCGTCTCCTCAG	35G	NA	NA	NA	NA	GAACGGCCTGAGAGCTGAGGACACGGCTGTGTATTACTGT	NA	NA	NA	NA	NGLRAEDTAVYYC	Patient 1	Class 1
13	0	12	IGHV4-59	IGHJ5	ARRKVEMLAIDMGNWLDP	GCGAGGAGAAAGGTAGAAATGCTTGCAATAGACATGGGGAACTGGCTCGACCCC	IGHD3-16	11393	20094	0.022	31487	0.00727303	13	NA	1	1	2	NA	GACCTCTGTGACCGCTGCGGACACGGCCGTGTATTACTGTGCGAGGAGAAAGGTAGAAATGCTTGCAATAGACATGGGGAACTGGCTCGACCCCTGGGGCCAGGGAACCCTGGTCACCGTCTCCTCAG	GAGCTCTGTGACCGCTGCGGACACGGCCGTGTATTACTGTGCGAG-------------ATGCTT---------------AACTGGTTCGACCCCTGGGGCCAGGGAACCCTGGTCACCGTCTCCTCAG	37C	NA	NA	NA	NA	GACCTCTGTGACCGCTGCGGACACGGCCGTGTATTACTGT	NA	NA	NA	NA	TSVTAADTAVYYC	Patient 1	Class 1
14	0	13	IGHV4-30-2	IGHJ4	ARDIDSSGSFYLGTFGY	GCCAGAGATATTGATAGTAGTGGTTCCTTCTACCTGGGGACTTTTGGCTAC	IGHD3-22	20725	8046	0.021	28771	0.00664568	14	NA	5	1	2	NA	GAGGTCTGTGACTGCCGCAGACACGGCCGTGTATTACTGTGCCAGAGATATTGATAGTAGTGGTTCCTTCTACCTGGGGACTTTTGGCTACTGGGGCCAGGGAGCCCTGGTCACCGTCTCCTCAG	GAGCTCTGTGACTGCCGCAGACACGGCCGTGTATTACTGTGCCAGAGA---TGATAGTAGTGGTT-----------------TTTGACTACTGGGGCCAGGGAACCCTGGTCACCGTCTCCTCAG	36G	NA	NA	NA	NA	GAGGTCTGTGACTGCCGCAGACACGGCCGTGTATTACTGT	NA	NA	NA	NA	RSVTAADTAVYYC	Patient 1	Class 1
15	0	14	IGHV4-30-2	IGHJ5	ARSRLAVAGTGWFDP	GCGAGATCACGACTAGCAGTGGCTGGTACAGGGTGGTTCGACCCC	IGHD6-19	12079	16245	0	28324	0.00654243	15	NA	4	1	2	NA	GAGCTCTGTGACCGCCGCAGACACGGCCGTGTATTACTGTGCGAGATCACGACTAGCAGTGGCTGGTACAGGGTGGTTCGACCCCTGGGGCCAGGGAACCCTGGTCACCGTCTCCTCAG	GAGCTCTGTGACCGCCGCAGACACGGCCGTGTATTACTGTGCGAGA-------TAGCAGTGGCTGGTAC----TGGTTCGACCCCTGGGGCCAGGGAACCCTGGTCACCGTCTCCTCAG		NA	NA	NA	NA	GAGCTCTGTGACCGCCGCAGACACGGCCGTGTATTACTGT	NA	NA	NA	NA	SSVTAADTAVYYC	Patient 1	Class 1
16	0	15	IGHV3-74	IGHJ5	SKDLSGRQDS	TCAAAAGATTTAAGTGGACGACAAGACTCC	IGHD1-1	13976	13520	0.083	27496	0.00635117	16	NA	1	1	2	NA	GAACAGTCTGAGAGCCGAGGACACGGCTCTATATTACTGTTCAAAAGATTTAAGTGGACGACAAGACTCCTGGGGCCCGGGAACCCTGGTCACCGTCTCCTCAG	GAACAGTCTGAGAGCCGAGGACACGGCTGTGTATTACTGTGCAAGAGA---------ACGAC------CCTGGGGCCAGGGAACCCTGGTCACCGTCTCCTCAG	9A;11C	NA	NA	NA	NA	GAACAGTCTGAGAGCCGAGGACACGGCTCTATATTACTGT	NA	NA	NA	NA	NSLRAEDTALYYC	Patient 1	Class 1
17	0	16	IGHV3-30	IGHJ6	AKGSGSYRYYYHGMYV	GCGAAAGGTTCGGGGAGTTACCGATACTACTACCACGGTATGTACGTC	IGHD3-10	14191	12335	0	26526	0.00612712	17	NA	2	1	2	NA	GAACAGCCTGAGAGCTGAGGACACGGCTGTGTATTACTGTGCGAAAGGTTCGGGGAGTTACCGATACTACTACCACGGTATGTACGTCTGGGGCCAAGGGACCACGGTCACCGTCTCCTCA	GAACAGCCTGAGAGCTGAGGACACGGCTGTGTATTACTGTGCGAAAGGTTCGGGGAGTTA----TACTACTACTACGGTATGGACGTCTGGGGCCAAGGGACCACGGTCACCGTCTCCTCA		NA	NA	NA	NA	GAACAGCCTGAGAGCTGAGGACACGGCTGTGTATTACTGT	NA	NA	NA	NA	NSLRAEDTAVYYC	Patient 1	Class 1
18	0	17	IGHV3-73	IGHJ4	TRLPVTGTPESGY	ACTAGACTTCCGGTAACTGGAACGCCAGAGTCTGGCTAC	IGHD1-20	20427	6064	0.043	26491	0.00611903	18	NA	1	1	2	NA	GAACAGCCTGAAAACCGAGGACACGGCCGTATATTATTGTACTAGACTTCCGGTAACTGGAACGCCAGAGTCTGGCTACTGGGGCCGGGGAACCCTGGTCACCGTCTCCTCAG	GAACAGCCTGAAAACCGAGGACACGGCCGTGTATTACTGTACTAGAC------TAACTGGAACG-----------CTACTGGGGCCAGGGAACCCTGGTCACCGTCTCCTCAG	3T;9A	NA	NA	NA	NA	GAACAGCCTGAAAACCGAGGACACGGCCGTATATTATTGT	NA	NA	NA	NA	NSLKTEDTAVYYC	Patient 1	Class 1
19	0	18	IGHV1-18	IGHJ5	ARVDVGLAVTTLFEWFDP	GCGAGAGTTGATGTCGGGCTGGCGGTGACTACGTTATTCGAGTGGTTCGACCCC	IGHD4-17	10717	14864	0.053	25581	0.00590883	19	NA	1	1	2	NA	GACATCTGACGACACGGCCGTGTATTATTGTGCGAGAGTTGATGTCGGGCTGGCGGTGACTACGTTATTCGAGTGGTTCGACCCCTGGGGCCAGGGAACCCTGGTCACCGTCTCCTCAG	GAGATCTGACGACACGGCCGTGTATTACTGTGCGAGAG---------------CGGTGACTAC----------TGGTTCGACCCCTGGGGCCAGGGAACCCTGGTCACCGTCTCCTCAG	3T;28C	NA	NA	NA	NA	GACATCTGACGACACGGCCGTGTATTATTGT	NA	NA	NA	NA	TSDDTAVYYC	Patient 1	Class 1
20	0	19	IGHV1-18	IGHJ3	ARGLHSVEADASDI	GCGAGAGGCCTTCATTCAGTGGAAGCTGATGCTTCTGACATC	IGHD6-19	12033	12625	0	24658	0.00569564	20	NA	1	1	2	NA	GAGATCTGACGACACGGCCGTGTATTACTGTGCGAGAGGCCTTCATTCAGTGGAAGCTGATGCTTCTGACATCTGGGGCCAAGGGACAATGGTCACCGTCTCTTCAG	GAGATCTGACGACACGGCCGTGTATTACTGTGCGAGAG---------CAGTGG----TGATGCTTTTGATATCTGGGGCCAAGGGACAATGGTCACCGTCTCTTCAG		NA	NA	NA	NA	GAGATCTGACGACACGGCCGTGTATTACTGT	NA	NA	NA	NA	RSDDTAVYYC	Patient 1	Class 1
21	0	20	IGHV3-11	IGHJ4	ARVEGVWGSYRCDH	GCGAGAGTGGAGGGCGTTTGGGGGAGTTATCGTTGTGACCAC	IGHD3-16	10629	12974	0	23603	0.00545195	21	NA	4	2	2	NA	GAACAGCCTGAGAGCCGAGGACACGGCTGTGTATTACTGTGCGAGAGTGGAGGGCGTTTGGGGGAGTTATCGTTGTGACCACTGGGGCCAGGGAACCCTGGTCACCGTCTCCTCAG	GAACAGCCTGAGAGCCGAGGACACGGCTGTGTATTACTGTGCGAGAG-------CGTTTGGGGGAGTTATCGTT-TGACTACTGGGGCCAGGGAACCCTGGTCACCGTCTCCTCAG		NA	NA	NA	NA	GAACAGCCTGAGAGCCGAGGACACGGCTGTGTATTACTGT	NA	NA	NA	NA	NSLRAEDTAVYYC	Patient 1	Class 1
22	0	22	IGHV3-11	IGHJ5	AREGHRTNWFDP	GCGAGAGAGGGACACAGAACAAACTGGTTTGACCCC		10485	10767	0	21252	0.0049089	22	NA	4	NA	2	NA	GAACAGCCTGAGAGCCGAGGACACGGCTGTGTATTACTGTGCGAGAGAGGGACACAGAACAAACTGGTTTGACCCCTGGGGCCAGGGAACCCTGGTCACCGTCTCCTCAG	GAACAGCCTGAGAGCCGAGGACACGGCTGTGTATTACTGTGCGAGAGA-------------AACTGGTTCGACCCCTGGGGCCAGGGAACCCTGGTCACCGTCTCCTCAG		NA	NA	NA	NA	GAACAGCCTGAGAGCCGAGGACACGGCTGTGTATTACTGT	NA	NA	NA	NA	NSLRAEDTAVYYC	Patient 1	Class 1
23	0	4	IGHV3-30	IGHJ6	ARAGIEAPGGYYFYHYFMDV	GCGAGAGCGGGTATAGAAGCTCCTGGGGGATATTACTTTTACCACTACTTCATGGACGTC	IGHD6-13	10248	10960	0.021	21208	0.00489874	23	NA	1	1	3	NA	GAACAGCCTGAGAGCTGAGGACACGGCTCTGTATTACTGTGCGAGAGCGGGTATAGAAGCTCCTGGGGGATATTACTTTTACCACTACTTCATGGACGTCTGGGGCAAAGGGACCACGGTCACCGTCTCCTCA	GAACAGCCTGAGAGCTGAGGACACGGCTGTGTATTACTGTGCGAGAG-GGGTATAG---------------------------ACTACTACATGGACGTCTGGGGCAAAGGGACCACGGTCACCGTCTCCTCA	11C	NA	NA	NA	NA	GAACAGCCTGAGAGCTGAGGACACGGCTCTGTATTACTGT	NA	NA	NA	NA	NSLRAEDTALYYC	Patient 1	Class 1
24	0	23	IGHV4-39	IGHJ3	AREKVVVAPVAIITGAFDI	GCGAGAGAAAAGGTTGTCGTAGCACCAGTTGCTATTATCACCGGTGCTTTTGATATC	IGHD2-21	8511	11576	0	20087	0.0046398	24	NA	6	1	2	NA	GAGCTCTGTGACCGCCGCGGACACGGCCGTGTATTACTGTGCGAGAGAAAAGGTTGTCGTAGCACCAGTTGCTATTATCACCGGTGCTTTTGATATCTGGGGCCAAGGGACAATGGTCACCGTCTCTTCAG	GAGCTCTGTGACCGCCGCGGACACGGCCGTGTATTACTGTGCGAGAGA--------------------TTGCTATT--------TGCTTTTGATATCTGGGGCCAAGGGACAATGGTCACCGTCTCTTCAG		NA	NA	NA	NA	GAGCTCTGTGACCGCCGCGGACACGGCCGTGTATTACTGT	NA	NA	NA	NA	SSVTAADTAVYYC	Patient 1	Class 1
25	0	24	IGHV3-11	IGHJ4	ARSTGWYCFDY	GCGAGGAGCACTGGCTGGTACTGTTTTGACTAT	IGHD6-19	9776	9413	0	19189	0.00443238	25	NA	1	1	2	NA	GAACAGCCTGAGAGCCGAGGACACGGCCGTGTATTACTGTGCGAGGAGCACTGGCTGGTACTGTTTTGACTATTGGGGCCAGGGAACCCTGGTCACCGTCTCCTCAG	GAACAGCCTGAGAGCCGAGGACACGGCCGTGTATTACTGTGCGAG------TGGCTGGTAC---TTTGACTACTGGGGCCAGGGAACCCTGGTCACCGTCTCCTCAG		NA	NA	NA	NA	GAACAGCCTGAGAGCCGAGGACACGGCCGTGTATTACTGT	NA	NA	NA	NA	NSLRAEDTAVYYC	Patient 1	Class 1
26	0	25	IGHV3-23	IGHJ4	AKPYSTGWSRTDY	GCGAAACCCTATAGCACTGGCTGGTCTCGGACCGACTAC	IGHD6-19	8804	10186	0.022	18990	0.00438641	26	NA	1	1	2	NA	GAACAGCCTGAGAGCCGAGGACACGGCCGTATACTACTGTGCGAAACCCTATAGCACTGGCTGGTCTCGGACCGACTACTGGGGCCAGGGAACCCTGGTCACCGTCTCCTCAG	GAACAGCCTGAGAGCCGAGGACACGGCCGTATATTACTGTGCGAAA---TATAGCAGTGGCTGGT--------GACTACTGGGGCCAGGGAACCCTGGTCACCGTCTCCTCAG	6C	NA	NA	NA	NA	GAACAGCCTGAGAGCCGAGGACACGGCCGTATACTACTGT	NA	NA	NA	NA	NSLRAEDTAVYYC	Patient 1	Class 1
27	0	26	IGHV5-51	IGHJ4	ARHGSDWGYLPDY	GCGAGACATGGGTCCGACTGGGGATACCTCCCTGACTAC	IGHD7-27	10604	8354	0	18958	0.00437902	27	NA	1	1	2	NA	GAAGGCCTCGGACACCGCCATGTATTACTGTGCGAGACATGGGTCCGACTGGGGATACCTCCCTGACTACTGGGGTCAGGGAACCCTGGTCACCGTCTCCTCAG	GAAGGCCTCGGACACCGCCATGTATTACTGTGCGAGACA--------ACTGGGGA--------TGACTACTGGGGCCAGGGAACCCTGGTCACCGTCTCCTCAG		NA	NA	NA	NA	GAAGGCCTCGGACACCGCCATGTATTACTGT	NA	NA	NA	NA	KASDTAMYYC	Patient 1	Class 1
28	0	27	IGHV5-51	IGHJ3	ARRRNWRDDNGGAFDI	GCGAGACGACGGAACTGGAGGGACGACAATGGGGGTGCTTTTGATATC	IGHD1-1	9856	8199	0.053	18055	0.00417044	28	NA	1	1	2	NA	GAAGGCCTCGGACACCGCCGTCTATTACTGTGCGAGACGACGGAACTGGAGGGACGACAATGGGGGTGCTTTTGATATCTGGGGCCAAGGGACAATGGTCACCGTCTCTTCAG	GAAGGCCTCGGACACCGCCATGTATTACTGTGCGAGAC-----AACTGGA----------------TGCTTTTGATATCTGGGGCCAAGGGACAATGGTCACCGTCTCTTCAG	9C;11G	NA	NA	NA	NA	GAAGGCCTCGGACACCGCCGTCTATTACTGT	NA	NA	NA	NA	KASDTAVYYC	Patient 1	Class 1
29	0	28	IGHV4-39	IGHJ4	AREVVALTAGVEY	GCGAGAGAAGTGGTGGCACTCACAGCGGGGGTTGAATAC	IGHD2-15	8726	9133	0	17859	0.00412517	29	NA	2	1	2	NA	GAGCTCTGTGACCGCCGCAGACACGGCTGTGTATTACTGTGCGAGAGAAGTGGTGGCACTCACAGCGGGGGTTGAATACTGGGGCCAGGGAACCCTGGTCACCGTCTCCTCAG	GAGCTCTGTGACCGCCGCAGACACGGCTGTGTATTACTGTGCGAGAGAAGTGGTGG---------------TTGACTACTGGGGCCAGGGAACCCTGGTCACCGTCTCCTCAG		NA	NA	NA	NA	GAGCTCTGTGACCGCCGCAGACACGGCTGTGTATTACTGT	NA	NA	NA	NA	SSVTAADTAVYYC	Patient 1	Class 1
30	0	29	IGHV3-23	IGHJ4	VKDSRLTMIVY	GTGAAAGATAGCCGTCTTACTATGATCGTCTAC	IGHD3-22	8832	9009	0.062	17841	0.00412101	30	NA	1	1	2	NA	GAACAGCCTGAGAGCCGAGGACACGGCCAAATATTACTGTGTGAAAGATAGCCGTCTTACTATGATCGTCTACTGGGGCCAGGGAACCCTGGTCACCGTCTCCTCAG	GAACAGCCTGAGAGCCGAGGACACGGCCGTATATTACTGTGCGAAAGA--------TTACTATGAT---CTACTGGGGCCAGGGAACCCTGGTCACCGTCTCCTCAG	10A;11A	NA	NA	NA	NA	GAACAGCCTGAGAGCCGAGGACACGGCCAAATATTACTGT	NA	NA	NA	NA	NSLRAEDTAKYYC	Patient 1	Class 1
31	0	30	IGHV1-46	IGHJ4	ARAGFYGSGSGYFDF	GCGAGAGCTGGGTTCTATGGTTCGGGGAGTGGATACTTTGACTTC	IGHD3-10	7801	9945	0.053	17746	0.00409906	31	NA	1	1	2	NA	GAGATTTGAGGACACGGCCGTGTATTATTGTGCGAGAGCTGGGTTCTATGGTTCGGGGAGTGGATACTTTGACTTCTGGGGCCAGGGAACCCTGGTCACCGTCTCCTCAG	GAGATCTGAGGACACGGCCGTGTATTACTGTGCGAGAG-------CTATGGTTCGGGGAGT---TACTTTGACTACTGGGGCCAGGGAACCCTGGTCACCGTCTCCTCAG	3T;25T	NA	NA	NA	NA	GAGATTTGAGGACACGGCCGTGTATTATTGT	NA	NA	NA	NA	RFEDTAVYYC	Patient 1	Class 1
32	0	31	IGHV3-74	IGHJ4	ARDLSGAKDY	GCAAGAGATCTGTCGGGGGCTAAGGACTAC	IGHD3-10	8039	9681	0	17720	0.00409306	32	NA	1	1	2	NA	GAACAGTCTGAGAGCCGAGGACACGGCTGTGTATTACTGTGCAAGAGATCTGTCGGGGGCTAAGGACTACTGGGGCCAGGGAACCCTGGTCACCGTCTCCTCAG	GAACAGTCTGAGAGCCGAGGACACGGCTGTGTATTACTGTGCAAGAGA----TCGGGG------GACTACTGGGGCCAGGGAACCCTGGTCACCGTCTCCTCAG		NA	NA	NA	NA	GAACAGTCTGAGAGCCGAGGACACGGCTGTGTATTACTGT	NA	NA	NA	NA	NSLRAEDTAVYYC	Patient 1	Class 1
33	0	32	IGHV4-39	IGHJ5	ARHGWVIRPEYNWFDP	GCGAGACATGGGTGGGTGATACGTCCCGAGTACAACTGGTTCGACCCC	IGHD2-21	8210	9482	0.021	17692	0.00408659	33	NA	1	1	2	NA	GAGCTCTGTGACCGCCGCAGACACGGCTGTGTATTATTGTGCGAGACATGGGTGGGTGATACGTCCCGAGTACAACTGGTTCGACCCCTGGGGCCAGGGAACCCTGGTCACCGTCTCCTCAG	GAGCTCTGTGACCGCCGCAGACACGGCTGTGTATTACTGTGCGAGACA------GGTGAT-----------ACAACTGGTTCGACCCCTGGGGCCAGGGAACCCTGGTCACCGTCTCCTCAG	3T	NA	NA	NA	NA	GAGCTCTGTGACCGCCGCAGACACGGCTGTGTATTATTGT	NA	NA	NA	NA	SSVTAADTAVYYC	Patient 1	Class 1
34	0	33	IGHV3-9	IGHJ5	AKVNLDGDYAFAS	GCAAAAGTAAATTTGGACGGTGACTACGCCTTTGCTTCC	IGHD4-17	8943	8707	0.085	17650	0.00407689	34	NA	1	1	2	NA	GAACAGTCTGAAACCTGAGGACACGGCCTTGTACTTCTGTGCAAAAGTAAATTTGGACGGTGACTACGCCTTTGCTTCCTGGGGCCAGGGAGCCCTGGTCACCGTCTCCTCAG	GAACAGTCTGAGAGCTGAGGACACGGCCTTGTATTACTGTGCAAAAG---------ACGGTGACTAC----------CCTGGGGCCAGGGAACCCTGGTCACCGTCTCCTCAG	4T;6C;26C;28A	NA	NA	NA	NA	GAACAGTCTGAAACCTGAGGACACGGCCTTGTACTTCTGT	NA	NA	NA	NA	NSLKPEDTALYFC	Patient 1	Class 1
35	0	34	IGHV3-11	IGHJ4	VRVWYRSSGNYLFDL	GTGAGAGTGTGGTATCGTAGTAGTGGTAATTACTTATTTGACTTG	IGHD3-22	8739	8247	0.043	16986	0.00392352	35	NA	4	1	2	NA	GAACAGCCTGAGAGCCGAGGACACGGCTGTATATTACTGTGTGAGAGTGTGGTATCGTAGTAGTGGTAATTACTTATTTGACTTGTGGGGCCAGGGAACCCTGGTCACCGTCTCCTCAG	GAACAGCCTGAGAGCCGAGGACACGGCTGTGTATTACTGTGCGAGAG----------TAGTAGTGGTTATTACT--TTTGACTACTGGGGCCAGGGAACCCTGGTCACCGTCTCCTCAG	9A	NA	NA	NA	NA	GAACAGCCTGAGAGCCGAGGACACGGCTGTATATTACTGT	NA	NA	NA	NA	NSLRAEDTAVYYC	Patient 1	Class 1
36	0	35	IGHV5-51	IGHJ4	VRQYHYSSGNYYNSWVDN	GTGAGACAATATCATTATTCTTCGGGAAATTATTATAATTCGTGGGTTGACAAC	IGHD3-10	8835	7686	0.077	16521	0.00381611	36	NA	1	1	2	NA	GAAGGCCTCGGACGCCGCCATATATTACTGTGTGAGACAATATCATTATTCTTCGGGAAATTATTATAATTCGTGGGTTGACAACTGGGGCCAGGGAACCCTGGTCACCGTCTCCTCAG	GAAGGCCTCGGACACCGCCATGTATTACTGTGCGAGACA---------------------TTATTATAA--------TTGACTACTGGGGCCAGGGAACCCTGGTCACCGTCTCCTCAG	9A;17G	NA	NA	NA	NA	GAAGGCCTCGGACGCCGCCATATATTACTGT	NA	NA	NA	NA	KASDAAIYYC	Patient 1	Class 1
37	0	36	IGHV3-11	IGHJ4	ARGTNTSPGIDY	GCGAGAGGAACGAACACCTCGCCGGGGATTGACTAC	IGHD1-1	7850	8526	0.021	16376	0.00378262	37	NA	4	1	2	NA	GAACAGCCTGAGAGCCGAAGACACGGCTGTGTATTACTGTGCGAGAGGAACGAACACCTCGCCGGGGATTGACTACTGGGGCCAGGGAACCCTGGTCACCGTCTCCTCAG	GAACAGCCTGAGAGCCGAGGACACGGCTGTGTATTACTGTGCGAGAGGAACGA---------------TTGACTACTGGGGCCAGGGAACCCTGGTCACCGTCTCCTCAG	21A	NA	NA	NA	NA	GAACAGCCTGAGAGCCGAAGACACGGCTGTGTATTACTGT	NA	NA	NA	NA	NSLRAEDTAVYYC	Patient 1	Class 1
38	0	37	IGHV3-73	IGHJ4	TSGTYPPGGY	ACAAGTGGGACTTACCCCCCGGGTGGGTAC	IGHD1-26	1780	13387	0.022	15167	0.00350335	38	NA	1	1	2	NA	GAACAGCCTGAAAACCGAGGACACGGCCGTGTATTACTGTACAAGTGGGACTTACCCCCCGGGTGGGTACTGGGGCCAGGGAACCCTGGTCACCGTCTCCTCAG	GAACAGCCTGAAAACCGAGGACACGGCCGTGTATTACTGTACTAGTGGGA-----------------TACTGGGGCCAGGGAACCCTGGTCACCGTCTCCTCAG		NA	NA	NA	NA	GAACAGCCTGAAAACCGAGGACACGGCCGTGTATTACTGT	NA	NA	NA	NA	NSLKTEDTAVYYC	Patient 1	Class 1
39	0	38	IGHV4-39	IGHJ2	AREPPGSGYWYLDL	GCGAGAGAGCCCCCTGGCAGTGGCTACTGGTACTTAGATCTC	IGHD5-12	6347	8065	0	14412	0.00332896	39	NA	6	1	1	NA	GAGCTCTGTGACCGCCGCGGACACGGCCGTGTATTACTGTGCGAGAGAGCCCCCTGGCAGTGGCTACTGGTACTTAGATCTCTGGGGCCGTGGCACCCTGGTCACTGTCTCCTCAG	GAGCTCTGTGACCGCCGCGGACACGGCCGTGTATTACTGTGCGAGAGA----------AGTGGCTACTGGTACTTCGATCTCTGGGGCCGTGGCACCCTGGTCACTGTCTCCTCAG		NA	NA	NA	NA	GAGCTCTGTGACCGCCGCGGACACGGCCGTGTATTACTGT	NA	NA	NA	NA	SSVTAADTAVYYC	Patient 1	Class 1
40	0	39	IGHV1-18	IGHJ4	ARGGSGNYFSDY	GCGAGAGGGGGCAGTGGAAACTACTTTTCGGACTAC	IGHD6-19	6026	8381	0.053	14407	0.00332781	40	NA	1	1	2	NA	GACATCTGACGACACGGCCGTTTATTACTGTGCGAGAGGGGGCAGTGGAAACTACTTTTCGGACTACTGGGGCCAGGGAACCCTGGTCACCGTCTCCTCAG	GAGATCTGACGACACGGCCGTGTATTACTGTGCGAGAG---GCAGTGG-------------GACTACTGGGGCCAGGGAACCCTGGTCACCGTCTCCTCAG	9T;28C	NA	NA	NA	NA	GACATCTGACGACACGGCCGTTTATTACTGT	NA	NA	NA	NA	TSDDTAVYYC	Patient 1	Class 1
41	0	40	IGHV3-23	IGHJ4	ATIYYLLYFDN	GCGACGATTTACTATCTTTTGTACTTTGATAAT	IGHD2-8	7425	6970	0.045	14395	0.00332503	41	NA	1	1	2	NA	GAACAGCCTGAGAGGCGAGGACACGGCCATATATTACTGTGCGACGATTTACTATCTTTTGTACTTTGATAATTGGGGCCAGGGAACCCTGGTCACCGTCTCCTCAG	GAACAGCCTGAGAGCCGAGGACACGGCCGTATATTACTGTGCGA--------------TTGTACT--------TGGGGCCAGGGAACCCTGGTCACCGTCTCCTCAG	11A;25G	NA	NA	NA	NA	GAACAGCCTGAGAGGCGAGGACACGGCCATATATTACTGT	NA	NA	NA	NA	NSLRGEDTAIYYC	Patient 1	Class 1
42	0	41	IGHV3-30	IGHJ4	SRDRSPGNQGYYFDY	TCGAGAGATAGGTCGCCTGGGAATCAGGGATACTACTTTGACTAC	IGHD5-18	7613	6759	0.062	14372	0.00331972	42	NA	1	1	2	NA	GAAGAGCCTGAGAGCTGAGGACACGGCTGTCTATTACTGTTCGAGAGATAGGTCGCCTGGGAATCAGGGATACTACTTTGACTACTGGGGCCAGGGAACCCTGGTCACCGTCTCCTCAG	GAACAGCCTGAGAGCTGAGGACACGGCTGTGTATTACTGTGCGAGAGA-------------------GGATACTACTTTGACTACTGGGGCCAGGGAACCCTGGTCACCGTCTCCTCAG	9C;36G	NA	NA	NA	NA	GAAGAGCCTGAGAGCTGAGGACACGGCTGTCTATTACTGT	NA	NA	NA	NA	KSLRAEDTAVYYC	Patient 1	Class 1
43	0	42	IGHV3-74	IGHJ3	ARDRGAPDAFDL	GCAAGAGATCGGGGAGCCCCGGATGCTTTTGATCTC	IGHD3-10	7605	6428	0.042	14033	0.00324142	43	NA	1	1	1	NA	GAACAGTCTGAGAGCCGAGGACACGGCTGTGTATTATTGCGCAAGAGATCGGGGAGCCCCGGATGCTTTTGATCTCTGGGGCCAAGGGACAATGGTCACCGTCTCTTCAG	GAACAGTCTGAGAGCCGAGGACACGGCTGTGTATTACTGTGCAAGAGATCGGGGAG-----GATGCTTTTGATGTCTGGGGCCAAGGGACAATGGTCACCGTCTCTTCAG	0C;3T	NA	NA	NA	NA	GAACAGTCTGAGAGCCGAGGACACGGCTGTGTATTATTGC	NA	NA	NA	NA	NSLRAEDTAVYYC	Patient 1	Class 1
44	0	43	IGHV4-34	IGHJ3	ARGKFTLAMVRGVLKRTFDAFDF	GCGAGAGGCAAATTTACACTTGCGATGGTTCGGGGAGTTCTTAAAAGGACCTTCGATGCTTTTGATTTC	IGHD3-10	7819	6177	0	13996	0.00323287	44	NA	1	1	1	NA	GAGCTCTGTGACCGCCGCGGACACGGCTGTGTATTACTGTGCGAGAGGCAAATTTACACTTGCGATGGTTCGGGGAGTTCTTAAAAGGACCTTCGATGCTTTTGATTTCTGGGGCCAAGGGACAATGGTCACCGTCTCTTCAG	GAGCTCTGTGACCGCCGCGGACACGGCTGTGTATTACTGTGCGAGAGG----------------ATGGTTCGGGGAGTT---------------GATGCTTTTGATGTCTGGGGCCAAGGGACAATGGTCACCGTCTCTTCAG		NA	NA	NA	NA	GAGCTCTGTGACCGCCGCGGACACGGCTGTGTATTACTGT	NA	NA	NA	NA	SSVTAADTAVYYC	Patient 1	Class 1
45	0	44	IGHV1-45	IGHJ4	ARSSLDGYNDYSFDS	GCAAGATCCTCCCTAGATGGCTACAATGACTACTCTTTTGACTCC	IGHD5-24	7161	6532	0.026	13693	0.00316288	45	NA	2	1	2	NA	GAGATCTGACGACACAGCCATGTATTACTGTGCAAGATCCTCCCTAGATGGCTACAATGACTACTCTTTTGACTCCTGGGGCCAGGGAACCCTGGTCACCGTCTCCTCAG	GAGATCTGAGGACACAGCCATGTATTACTGTGCAAGAT-------AGATGGCTACAAT---------TTTGACTACTGGGGCCAGGGAACCCTGGTCACCGTCTCCTCAG	21C	NA	NA	NA	NA	GAGATCTGACGACACAGCCATGTATTACTGT	NA	NA	NA	NA	RSDDTAMYYC	Patient 1	Class 1
46	1	45	IGHV3-21	IGHJ4	ATSGYDFWSAYYVH	GCGACGTCTGGTTACGACTTTTGGAGTGCATATTATGTCCAC	IGHD3-3	6858	6616	0.023	13474	0.0031123	46	NA	2	1	2	NA	GAACAGCCTGAGAGCCGAGGACACGGCTGTCTATTACTGTGCGACGTCTGGTTACGACTTTTGGAGTGCATATTATGTCCACTGGGGCCAGGGAACCCTGGTCACCGTCTCCTCAG	GAACAGCCTGAGAGCCGAGGACACGGCTGTGTATTACTGTGCGA-------TTACGATTTTTGGAGTG------------ACTGGGGCCAGGGAACCCTGGTCACCGTCTCCTCAG	9C	NA	NA	NA	NA	GAACAGCCTGAGAGCCGAGGACACGGCTGTCTATTACTGT	NA	NA	NA	NA	NSLRAEDTAVYYC	Patient 1	Class 1
47	0	46	IGHV3-23	IGHJ4	ARGITVAGTVAFDY	GCGAGGGGGATAACAGTGGCTGGTACGGTCGCCTTTGACTAC	IGHD6-19	6094	7201	0.023	13295	0.00307095	47	NA	1	1	2	NA	GAACAGCCTGAGAGCCGAAGACACGGCCGTATATTACTGTGCGAGGGGGATAACAGTGGCTGGTACGGTCGCCTTTGACTACTGGGGCCAGGGAACCCTGGTCACCGTCTCCTCAG	GAACAGCCTGAGAGCCGAGGACACGGCCGTATATTACTGTGCGA---------CAGTGGCTGGTAC------CTTTGACTACTGGGGCCAGGGAACCCTGGTCACCGTCTCCTCAG	21A	NA	NA	NA	NA	GAACAGCCTGAGAGCCGAAGACACGGCCGTATATTACTGT	NA	NA	NA	NA	NSLRAEDTAVYYC	Patient 1	Class 1
48	0	47	IGHV4-30-2	IGHJ5	ARMGYCSGTTCLAFPSWFDP	GCGAGAATGGGATACTGTAGTGGAACCACCTGTTTGGCCTTCCCGAGCTGGTTCGACCCC	IGHD2-15	4030	8850	0.043	12880	0.00297509	48	NA	4	1	2	NA	GAGGTCTGTGGCCGCCGCAGACACGGCCGTGTATTACTGTGCGAGAATGGGATACTGTAGTGGAACCACCTGTTTGGCCTTCCCGAGCTGGTTCGACCCCTGGGGCCAGGGAACCCTGGTCACCGTCTCCTCAG	GAGCTCTGTGACCGCCGCAGACACGGCCGTGTATTACTGTGCGAGA---GGATATTGTAGTGG------------------------CTGGTTCGACCCCTGGGGCCAGGGAACCCTGGTCACCGTCTCCTCAG	29G;36G	NA	NA	NA	NA	GAGGTCTGTGGCCGCCGCAGACACGGCCGTGTATTACTGT	NA	NA	NA	NA	RSVAAADTAVYYC	Patient 1	Class 1
49	0	48	IGHV4-59	IGHJ4	ARARPGKYTYGFFDY	GCGAGAGCCCGTCCTGGCAAATACACCTATGGTTTCTTTGACTAC	IGHD5-18	6179	6535	0	12714	0.00293675	49	NA	1	1	2	NA	GAGCTCTGTGACCGCTGCGGACACGGCCGTGTATTACTGTGCGAGAGCCCGTCCTGGCAAATACACCTATGGTTTCTTTGACTACTGGGGCCAGGGAACCCTGGTCACCGTCTCCTCAG	GAGCTCTGTGACCGCTGCGGACACGGCCGTGTATTACTGTGCGAGAG-------------ATACAGCTATGGTT-CTTTGACTACTGGGGCCAGGGAACCCTGGTCACCGTCTCCTCAG		NA	NA	NA	NA	GAGCTCTGTGACCGCTGCGGACACGGCCGTGTATTACTGT	NA	NA	NA	NA	SSVTAADTAVYYC	Patient 1	Class 1
50	1	49	IGHV3-21	IGHJ1	ATSGYDFWSAYYVH	GCGACGTCTGGTTACGACTTTTGGAGTGCTTATTATGTCCAC	IGHD3-3	6236	6291	0.023	12527	0.00289355	50	NA	2	1	1	NA	GAACAGCCTGAGAGCCGAGGACACGGCTGTCTATTACTGTGCGACGTCTGGTTACGACTTTTGGAGTGCTTATTATGTCCACTGGGGCCAGGGCACCCTGGTCACCGTCTCCTCAG	GAACAGCCTGAGAGCCGAGGACACGGCTGTGTATTACTGTGCGA-------TTACGATTTTTGGAGTGGTTATTAT---CACTGGGGCCAGGGCACCCTGGTCACCGTCTCCTCAG	9C	NA	NA	NA	NA	GAACAGCCTGAGAGCCGAGGACACGGCTGTCTATTACTGT	NA	NA	NA	NA	NSLRAEDTAVYYC	Patient 1	Class 1
51	0	50	IGHV3-23	IGHJ6	AKGPTVYYDSWSGYYSYMDV	GCGAAAGGCCCAACGGTCTATTACGATTCTTGGAGTGGCTATTATTCCTACATGGACGTC	IGHD3-3	6275	6237	0	12512	0.00289009	51	NA	1	1	3	NA	GAACAGCCTGAGAGCCGAGGACACGGCCGTATATTACTGTGCGAAAGGCCCAACGGTCTATTACGATTCTTGGAGTGGCTATTATTCCTACATGGACGTCTGGGGCAAAGGGACCACGGTCACCGTCTCCTCA	GAACAGCCTGAGAGCCGAGGACACGGCCGTATATTACTGTGCGAAAG-----------TATTACGATTTTTGGAGTGGTTATTAT--CTACATGGACGTCTGGGGCAAAGGGACCACGGTCACCGTCTCCTCA		NA	NA	NA	NA	GAACAGCCTGAGAGCCGAGGACACGGCCGTATATTACTGT	NA	NA	NA	NA	NSLRAEDTAVYYC	Patient 1	Class 1
52	0	21	IGHV4-39	IGHJ4	GVGYCSGASCYSLFDY	GGGGTCGGATATTGCAGTGGTGCCAGCTGCTATTCCCTATTTGACTAC	IGHD2-2	5689	6724	0.073	12413	0.00286722	52	NA	1	1	2	NA	GACCTCTATGACCGCCGCAGACACGGCTGTTTATTACTGTGGGGTCGGATATTGCAGTGGTGCCAGCTGCTATTCCCTATTTGACTACTGGGGCGAGGGAACCCTGGTCACCGTCTCCTCAG	GAGCTCTGTGACCGCCGCAGACACGGCTGTGTATTACTGTG-----GGATATTGTAGTAGTACCAGCTGCTAT------TTTGACTACTGGGGCCAGGGAACCCTGGTCACCGTCTCCTCAG	9T;32A;37C	NA	NA	NA	NA	GACCTCTATGACCGCCGCAGACACGGCTGTTTATTACTGT	NA	NA	NA	NA	TSMTAADTAVYYC	Patient 1	Class 1
53	0	51	IGHV4-39	IGHJ4	ARHDKDCTNGVCYSREDY	GCGAGACATGATAAGGATTGTACTAATGGTGTATGCTATTCTCGGGAGGACTAC	IGHD2-8	5926	6146	0	12072	0.00278845	53	NA	1	1	2	NA	GAGCTCTGTGACCGCCGCAGACACGGCTGTGTATTACTGTGCGAGACATGATAAGGATTGTACTAATGGTGTATGCTATTCTCGGGAGGACTACTGGGGCCAGGGAACCCTGGTCACCGTCTCCTCAG	GAGCTCTGTGACCGCCGCAGACACGGCTGTGTATTACTGTGCGAGACA--------ATTGTACTAATGGTGTATGCTAT---------GACTACTGGGGCCAGGGAACCCTGGTCACCGTCTCCTCAG		NA	NA	NA	NA	GAGCTCTGTGACCGCCGCAGACACGGCTGTGTATTACTGT	NA	NA	NA	NA	SSVTAADTAVYYC	Patient 1	Class 1
54	0	52	IGHV3-23	IGHJ6	AKLRVGRMAARRHMEYAMDV	GCGAAACTCCGCGTGGGCCGCATGGCAGCTCGTCGCCATATGGAGTACGCTATGGACGTC	IGHD6-6	6088	5897	0.022	11985	0.00276836	54	NA	1	1	2	NA	GAACAGCCTGAGAGCCGAGGACACGGCCGTCTATTACTGTGCGAAACTCCGCGTGGGCCGCATGGCAGCTCGTCGCCATATGGAGTACGCTATGGACGTCTGGGGCCAGGGGACCACGGTCACCGTCTCCTCA	GAACAGCCTGAGAGCCGAGGACACGGCCGTATATTACTGTGCGAAA------------------GCAGCTCGTC-----------TACGGTATGGACGTCTGGGGCCAAGGGACCACGGTCACCGTCTCCTCA	9C	NA	NA	NA	NA	GAACAGCCTGAGAGCCGAGGACACGGCCGTCTATTACTGT	NA	NA	NA	NA	NSLRAEDTAVYYC	Patient 1	Class 1
55	0	53	IGHV3-30	IGHJ4	ARDREGSSGYYGGY	GCGAGAGATCGTGAGGGCAGTAGTGGTTATTATGGGGGCTAC	IGHD3-22	4499	7183	0	11682	0.00269837	55	NA	1	1	2	NA	GAACAGCCTGAGAGCTGAGGACACGGCTGTGTATTACTGTGCGAGAGATCGTGAGGGCAGTAGTGGTTATTATGGGGGCTACTGGGGCCAGGGAACCCTGGTCACCGTCTCCTCAG	GAACAGCCTGAGAGCTGAGGACACGGCTGTGTATTACTGTGCGAGAGA----------AGTAGTGGTTATTA------CTACTGGGGCCAGGGAACCCTGGTCACCGTCTCCTCAG		NA	NA	NA	NA	GAACAGCCTGAGAGCTGAGGACACGGCTGTGTATTACTGT	NA	NA	NA	NA	NSLRAEDTAVYYC	Patient 1	Class 1
56	0	54	IGHV1-46	IGHJ6	AREWRSGGSLSYALDV	GCGAGAGAATGGAGGAGCGGCGGGTCGCTGTCCTATGCTTTGGACGTC	IGHD3-16	9572	2081	0.027	11653	0.00269167	56	NA	1	1	2	NA	GATATGAGGACACGGCCGTGTATTACTGTGCGAGAGAATGGAGGAGCGGCGGGTCGCTGTCCTATGCTTTGGACGTCTGGGGCCAAGGGACCACGGTCACCGTCTCCTCA	GATCTGAGGACACGGCCGTGTATTACTGTGCGAGAGA-------------------------TATGCTTTGGACGTCTGGGGCCAAGGGACCACGGTCACCGTCTCCTCA	25A	NA	NA	NA	NA	GATATGAGGACACGGCCGTGTATTACTGT	NA	NA	NA	NA	YEDTAVYYC	Patient 1	Class 1
57	0	55	IGHV4-59	IGHJ6	ARVGYYDSSGYYYRDSYYYMDV	GCGAGAGTGGGTTATTATGATAGTAGCGGTTATTACTACCGTGACTCCTACTACTACATGGACGTC	IGHD3-22	5855	5376	0.043	11231	0.0025942	57	NA	1	1	3	NA	GAGTTCTGTGACCGCTGCGGACACGGCCATGTATTACTGTGCGAGAGTGGGTTATTATGATAGTAGCGGTTATTACTACCGTGACTCCTACTACTACATGGACGTCTGGGGCATAGGGACCACGGTCACCGTCTCCTCAG	GAGCTCTGTGACCGCTGCGGACACGGCCGTGTATTACTGTGCGAGAG--------TATGATAGTAGTGGTTATTACTAC--------CTACTACTACATGGACGTCTGGGGCAAAGGGACCACGGTCACCGTCTCCTCAG	11A;36T	NA	NA	NA	NA	GAGTTCTGTGACCGCTGCGGACACGGCCATGTATTACTGT	NA	NA	NA	NA	SSVTAADTAMYYC	Patient 1	Class 1
58	0	56	IGHV3-30	IGHJ6	ARDLVEYYYYYGLDV	GCGAGAGATTTGGTGGAATACTACTACTACTACGGTCTGGACGTC	IGHD2-15	6137	5029	0.021	11166	0.00257918	58	NA	1	1	2	NA	GAACAGCCTGAGAGCTGAGGACACGGCTGTATATTACTGTGCGAGAGATTTGGTGGAATACTACTACTACTACGGTCTGGACGTCTGGGGCCAAGGGACCACGGTCACCGTCTCCTCA	GAACAGCCTGAGAGCTGAGGACACGGCTGTGTATTACTGTGCGAGAGA--TGGTGG--TACTACTACTACTACGGTATGGACGTCTGGGGCCAAGGGACCACGGTCACCGTCTCCTCA	9A	NA	NA	NA	NA	GAACAGCCTGAGAGCTGAGGACACGGCTGTATATTACTGT	NA	NA	NA	NA	NSLRAEDTAVYYC	Patient 1	Class 1
59	0	57	IGHV3-11	IGHJ4	ARGTSYSTSPYY	GCGAGAGGGACCTCCTACAGTACCAGCCCTTACTAC	IGHD2-2	4926	5182	0.043	10108	0.0023348	59	NA	4	1	2	NA	GAACAGCCTGAGAGGCGAGGACACGGCTGTCTATTACTGTGCGAGAGGGACCTCCTACAGTACCAGCCCTTACTACTGGGGCCAGGGAACCCTGGTCACCGTCTCCTCAG	GAACAGCCTGAGAGCCGAGGACACGGCTGTGTATTACTGTGCGAGAG-----------AGTACCAGC----ACTACTGGGGCCAGGGAACCCTGGTCACCGTCTCCTCAG	9C;25G	NA	NA	NA	NA	GAACAGCCTGAGAGGCGAGGACACGGCTGTCTATTACTGT	NA	NA	NA	NA	NSLRGEDTAVYYC	Patient 1	Class 1
60	0	58	IGHV3-9	IGHJ4	AKAYEFTGTRGYFDY	GCAAAAGCATATGAGTTTACTGGGACCCGGGGCTACTTTGACTAC	IGHD2-21	4518	5431	0.043	9949	0.00229807	60	NA	1	1	2	NA	GAACAGTCTGAGACCTGAGGACACGGCCTTCTATTACTGTGCAAAAGCATATGAGTTTACTGGGACCCGGGGCTACTTTGACTACTGGGGCCAGGGATCCCTGGTCACCGTCTCCTCAG	GAACAGTCTGAGAGCTGAGGACACGGCCTTGTATTACTGTGCAAAAGCATAT--------------------CTACTTTGACTACTGGGGCCAGGGAACCCTGGTCACCGTCTCCTCAG	9C;26C	NA	NA	NA	NA	GAACAGTCTGAGACCTGAGGACACGGCCTTCTATTACTGT	NA	NA	NA	NA	NSLRPEDTAFYYC	Patient 1	Class 1
61	0	60	IGHV4-39	IGHJ4	AAGILRFLEWHWRYFDY	GCGGCGGGTATATTACGATTTTTGGAGTGGCATTGGAGGTACTTTGACTAC	IGHD3-3	4482	5116	0	9598	0.002217	61	NA	1	1	2	NA	GAGCTCTGTGACCGCCGCAGACACGGCTGTGTATTACTGTGCGGCGGGTATATTACGATTTTTGGAGTGGCATTGGAGGTACTTTGACTACTGGGGCCAGGGAACCCTGGTCACCGTCTCCTCAG	GAGCTCTGTGACCGCCGCAGACACGGCTGTGTATTACTGTGCG-------TATTACGATTTTTGGAGTGG---------TACTTTGACTACTGGGGCCAGGGAACCCTGGTCACCGTCTCCTCAG		NA	NA	NA	NA	GAGCTCTGTGACCGCCGCAGACACGGCTGTGTATTACTGT	NA	NA	NA	NA	SSVTAADTAVYYC	Patient 1	Class 1
62	0	21	IGHV4-39	IGHJ4	GVGYCSGASCYSLFDY	GGCGTCGGATATTGCAGTGGCGCCAGCTGCTACTCCCTATTTGACTAC	IGHD2-15	4150	5253	0.054	9403	0.00217195	62	NA	1	1	2	NA	TCTATGACCGCCGCAGACACGGCTGTTTATTACTGTGGCGTCGGATATTGCAGTGGCGCCAGCTGCTACTCCCTATTTGACTACTGGGGCGAGGGAACCCTGGTCACCGTCTCCTCAG	TCTGTGACCGCCGCAGACACGGCTGTGTATTACTGTG-----------------------AGCTGCTACTCC---TTTGACTACTGGGGCCAGGGAACCCTGGTCACCGTCTCCTCAG	9T;32A	NA	NA	NA	NA	TCTATGACCGCCGCAGACACGGCTGTTTATTACTGT	NA	NA	NA	NA	SMTAADTAVYYC	Patient 1	Class 1
63	0	61	IGHV3-49	IGHJ5	ARLDYSSSSRAWFEF	GCTAGGTTGGATTATAGCAGCTCGTCAAGGGCCTGGTTCGAATTC	IGHD6-6	4494	4497	0.089	8991	0.00207679	63	NA	1	1	2	NA	GAACAGCCTGAAGACCGAGGACACAGCCGTATATTATTGTGCTAGGTTGGATTATAGCAGCTCGTCAAGGGCCTGGTTCGAATTCTGGGGCCAGGGAACCCTGGTCACCGTCTCCTCAG	GAACAGCCTGAAAACCGAGGACACAGCCGTGTATTACTGTACTAG-------TATAGCAGCTCGTC------------------CTGGGGCCAGGGAACCCTGGTCACCGTCTCCTCAG	3T;9A;27G	NA	NA	NA	NA	GAACAGCCTGAAGACCGAGGACACAGCCGTATATTATTGT	NA	NA	NA	NA	NSLKTEDTAVYYC	Patient 1	Class 1
64	0	62	IGHV1-18	IGHJ6	ARDRCTAGSCRYGMDV	GCGAGAGATCGGTGTACTGCTGGTAGCTGCCGATACGGTATGGACGTC	IGHD2-15	4712	4262	0	8974	0.00207286	64	NA	1	1	2	NA	GAGATCTGACGACACGGCCGTGTATTACTGTGCGAGAGATCGGTGTACTGCTGGTAGCTGCCGATACGGTATGGACGTCTGGGGCCAAGGGACCACGGTCACCGTCTCCTCA	GAGATCTGACGACACGGCCGTGTATTACTGTGCGAGAGA------------TGGTAGCTGC---TACGGTATGGACGTCTGGGGCCAAGGGACCACGGTCACCGTCTCCTCA		NA	NA	NA	NA	GAGATCTGACGACACGGCCGTGTATTACTGT	NA	NA	NA	NA	RSDDTAVYYC	Patient 1	Class 1
65	0	63	IGHV4-30-2	IGHJ4	AREPPYSSGWYGQFDY	GCGAGAGAGCCCCCTTACAGCAGTGGCTGGTACGGGCAATTTGACTAC	IGHD6-19	4015	4622	0.042	8637	0.00199502	65	NA	4	1	2	NA	GAGTTCTGTGACCGCCGCAGATACGGCCGTGTATTACTGTGCGAGAGAGCCCCCTTACAGCAGTGGCTGGTACGGGCAATTTGACTACTGGGGCCAGGGAACCCTGGTCACCGTCTCCTCAG	GAGCTCTGTGACCGCCGCAGACACGGCCGTGTATTACTGTGCGAGAGA----------AGCAGTGGCTGGTAC------TTTGACTACTGGGGCCAGGGAACCCTGGTCACCGTCTCCTCAG	18T;36T	NA	NA	NA	NA	GAGTTCTGTGACCGCCGCAGATACGGCCGTGTATTACTGT	NA	NA	NA	NA	SSVTAADTAVYYC	Patient 1	Class 1
66	0	64	IGHV3-64	IGHJ4	ARVALYSSGSIDY	GCGAGAGTGGCGTTGTATAGCAGTGGCTCTATTGACTAC	IGHD6-19	5204	3348	0	8552	0.00197539	66	NA	1	1	2	NA	GGGCAGCCTGAGAGCTGAGGACATGGCTGTGTATTACTGTGCGAGAGTGGCGTTGTATAGCAGTGGCTCTATTGACTACTGGGGCCAGGGAACCCTGGTCACCGTCTCCTCAG	GGGCAGCCTGAGAGCTGAGGACATGGCTGTGTATTACTGTGCGAGAG-------GTATAGCAGTGGCT---TTGACTACTGGGGCCAGGGAACCCTGGTCACCGTCTCCTCAG		NA	NA	NA	NA	GGGCAGCCTGAGAGCTGAGGACATGGCTGTGTATTACTGT	NA	NA	NA	NA	GSLRAEDMAVYYC	Patient 1	Class 1
67	0	65	IGHV3-15	IGHJ4	TTDQYADNSFDS	ACCACAGACCAATATGCCGATAATTCCTTTGACTCC	IGHD2-2	4295	3943	0	8238	0.00190286	67	NA	1	1	2	NA	GAACAGCCTGAAAACCGAGGACACAGCCGTGTATTACTGTACCACAGACCAATATGCCGATAATTCCTTTGACTCCTGGGGCCAGGGAACCCTGGTCACCGTCTCCTCAG	GAACAGCCTGAAAACCGAGGACACAGCCGTGTATTACTGTACCACAGA----TATGCC--------CTTTGACTACTGGGGCCAGGGAACCCTGGTCACCGTCTCCTCAG		NA	NA	NA	NA	GAACAGCCTGAAAACCGAGGACACAGCCGTGTATTACTGT	NA	NA	NA	NA	NSLKTEDTAVYYC	Patient 1	Class 1
68	0	66	IGHV3-30	IGHJ4	AKDPSGGYGGGPFGY	GCGAAAGATCCGTCAGGTGGCTACGGGGGGGGGCCCTTTGGCTAC	IGHD5-12	7451	754	0	8205	0.00189523	68	NA	2	1	2	NA	GAACAGCCTGAGAGCTGAGGACACGGCTGTGTATTACTGTGCGAAAGATCCGTCAGGTGGCTACGGGGGGGGGCCCTTTGGCTACTGGGGCCAGGGAACCCTGGTCACCGTCTCCTCAG	GAACAGCCTGAGAGCTGAGGACACGGCTGTGTATTACTGTGCGAAAGA--------GTGGCTACG----------CTTTGACTACTGGGGCCAGGGAACCCTGGTCACCGTCTCCTCAG		NA	NA	NA	NA	GAACAGCCTGAGAGCTGAGGACACGGCTGTGTATTACTGT	NA	NA	NA	NA	NSLRAEDTAVYYC	Patient 1	Class 1
69	0	67	IGHV3-30	IGHJ5	ARDEAQRGTLGYCSGSSCYREGWFDP	GCGAGAGATGAGGCACAAAGAGGTACACTCGGATATTGTAGTGGTTCCAGCTGCTATAGAGAGGGCTGGTTCGACCCC	IGHD2-2	2336	5722	0.042	8058	0.00186128	69	NA	3	2	2	NA	GAACAGCCTGAGAGCTGACGACACGGCTGTTTATTACTGTGCGAGAGATGAGGCACAAAGAGGTACACTCGGATATTGTAGTGGTTCCAGCTGCTATAGAGAGGGCTGGTTCGACCCCTGGGGCCAGGGAACCCTGGTCACCGTCTCCTCAG	GAACAGCCTGAGAGCTGAGGACACGGCTGTGTATTACTGTGCGAGAGA----------------------GGATATTGTAGTAGTACCAGCTGCTATA-------CTGGTTCGACCCCTGGGGCCAGGGAACCCTGGTCACCGTCTCCTCAG	9T;21C	NA	NA	NA	NA	GAACAGCCTGAGAGCTGACGACACGGCTGTTTATTACTGT	NA	NA	NA	NA	NSLRADDTAVYYC	Patient 1	Class 1
70	0	68	IGHV1-46	IGHJ6	ARTRIPKKFGVVKLGHYYMDV	GCGAGAACCCGAATCCCAAAAAAATTTGGAGTGGTTAAACTCGGTCACTACTACATGGACGTC	IGHD3-3	4494	3354	0.054	7848	0.00181277	70	NA	2	1	3	NA	GAGATCTGATGACACGGCCGTGTATTATTGTGCGAGAACCCGAATCCCAAAAAAATTTGGAGTGGTTAAACTCGGTCACTACTACATGGACGTCTGGGGCAAAGGGACCACGGTCACCGTCTCCTCAG	GAGATCTGAGGACACGGCCGTGTATTACTGTGCGAGA------------------TTTGGAGTGGTTA---------ACTACTACATGGACGTCTGGGGCAAAGGGACCACGGTCACCGTCTCCTCAG	3T;21T	NA	NA	NA	NA	GAGATCTGATGACACGGCCGTGTATTATTGT	NA	NA	NA	NA	RSDDTAVYYC	Patient 1	Class 1
71	0	69	IGHV3-23	IGHJ4	AKASLFLWFGGLGYFDN	GCGAAAGCCTCCTTATTTCTGTGGTTCGGGGGGTTGGGCTACTTTGACAAC	IGHD3-10	3928	3656	0.085	7584	0.00175179	71	NA	1	1	2	NA	GAACAGCCTGAGAGCCGGGGACACGGCCGTCTACTTCTGTGCGAAAGCCTCCTTATTTCTGTGGTTCGGGGGGTTGGGCTACTTTGACAACTGGGGCCAGGGAGCCCTGGTCACCGTCTCCTCAG	GAACAGCCTGAGAGCCGAGGACACGGCCGTATATTACTGTGCGAAAG--------------TGGTTCGGGG-------CTACTTTGACTACTGGGGCCAGGGAACCCTGGTCACCGTCTCCTCAG	4T;6C;9C;22G	NA	NA	NA	NA	GAACAGCCTGAGAGCCGGGGACACGGCCGTCTACTTCTGT	NA	NA	NA	NA	NSLRAGDTAVYFC	Patient 1	Class 1
72	0	4	IGHV3-30	IGHJ6	ARAGIEAPGGYYYYHYFMDV	GCGAGAGCGGGCATAGAAGCACCGGGGGGATATTATTATTACCACTACTTCATGGACGTC	IGHD2-2	4822	2718	0.043	7540	0.00174163	72	NA	1	1	3	NA	GAACAGCCTGAGAGCTGAGGACACGGCTCTGTATCACTGTGCGAGAGCGGGCATAGAAGCACCGGGGGGATATTATTATTACCACTACTTCATGGACGTCTGGGGCAAAGGGACCACGGTCACCGTCTCCTCAG	GAACAGCCTGAGAGCTGAGGACACGGCTGTGTATTACTGTGCGAGAG--------------------GGATATT---------ACTACTACATGGACGTCTGGGGCAAAGGGACCACGGTCACCGTCTCCTCAG	5C;11C	NA	NA	NA	NA	GAACAGCCTGAGAGCTGAGGACACGGCTCTGTATCACTGT	NA	NA	NA	NA	NSLRAEDTALYHC	Patient 1	Class 1
73	0	4	IGHV3-30	IGHJ6	ARAGIEAPGGYYYYHYFMDV	GCGCGGGCGGGTATAGAAGCACCTGGGGGATATTACTATTACCACTACTTCATGGACGTC	IGHD6-13	3846	3680	0.047	7526	0.0017384	73	NA	10	1	3	NA	GAACAGCCTGAGACCTGAGGACACGGCTCTGTATTACTGTGCGCGGGCGGGTATAGAAGCACCTGGGGGATATTACTATTACCACTACTTCATGGACGTCTGGGGCAAAGGGACCACGGTCACCGTCTCCTCA	GAACAGCCTGAGAGCTGAGGACACGGCTGTGTATTACTGTGCG-----GGGTATAG---------------ATTACTACTACTACTACTACATGGACGTCTGGGGCAAAGGGACCACGGTCACCGTCTCCTCA	11C;26C	NA	NA	NA	NA	GAACAGCCTGAGACCTGAGGACACGGCTCTGTATTACTGT	NA	NA	NA	NA	NSLRPEDTALYYC	Patient 1	Class 1
74	0	70	IGHV1-8	IGHJ4	ARGYSSGPTGY	GCGAGAGGATATAGTAGTGGCCCCACGGGATAC	IGHD3-22	3838	3284	0.051	7122	0.00164508	74	NA	1	1	2	NA	GAGATCTGAGGACACGGCCGTCTATTATTGTGCGAGAGGATATAGTAGTGGCCCCACGGGATACTGGGGCCAGGGAACCCTGGTCACCGTCTCCTCAG	GAGATCTGAGGACACGGCCGTGTATTACTGTGCGAGAGG--ATAGTAGTGG----------TACTGGGGCCAGGGAACCCTGGTCACCGTCTCCTCAG	3T;9C	NA	NA	NA	NA	GAGATCTGAGGACACGGCCGTCTATTATTGT	NA	NA	NA	NA	RSEDTAVYYC	Patient 1	Class 1
75	0	71	IGHV1-18	IGHJ4	VRPWSL	GTGAGACCGTGGAGCCTC	IGHD1-26	3324	3094	0.081	6418	0.00148246	75	NA	1	1	2	NA	GAGATCTGACGACACGGCCCTTTATTACTGTGTGAGACCGTGGAGCCTCTGGGGCCAGGGAACCCTGGTCACCGTCTCCTCAG	GAGATCTGACGACACGGCCGTGTATTACTGTGCGAGA----GGAGC--CTGGGGCCAGGGAACCCTGGTCACCGTCTCCTCAG	9T;11C	NA	NA	NA	NA	GAGATCTGACGACACGGCCCTTTATTACTGT	NA	NA	NA	NA	RSDDTALYYC	Patient 1	Class 1
76	0	72	IGHV5-51	IGHJ6	ARLATYCNSTTCYKVYYYFYMDV	GCGAGACTCGCCACTTACTGTAATAGTACCACCTGTTATAAAGTCTACTACTACTTCTACATGGACGTC	IGHD2-2	3796	2566	0	6362	0.00146953	76	NA	1	1	3	NA	GAAGGCCTCGGACACCGCCATGTATTACTGTGCGAGACTCGCCACTTACTGTAATAGTACCACCTGTTATAAAGTCTACTACTACTTCTACATGGACGTCTGGGGCAAAGGGACCACGGTCACCGTCTCCTCAG	GAAGGCCTCGGACACCGCCATGTATTACTGTGCGAGAC----------------TAGTACCA-------------CTACTACTACTACTACATGGACGTCTGGGGCAAAGGGACCACGGTCACCGTCTCCTCAG		NA	NA	NA	NA	GAAGGCCTCGGACACCGCCATGTATTACTGT	NA	NA	NA	NA	KASDTAMYYC	Patient 1	Class 1
77	0	59	IGHV1-2	IGHJ4	ARDRRGIYDGTGYYFPQ	GCGAGAGATCGGAGGGGGATCTATGACGGTACTGGCTATTACTTCCCTCAG	IGHD2-8	3959	2079	0.062	6038	0.00139469	77	NA	2	2	2	NA	GAGCAGGCTGCGATCTGACGACACGGCCGTGTATTTTTGTGCGAGAGATCGGAGGGGGATCTATGACGGTACTGGCTATTACTTCCCTCAGTGGGGCCAGGGAACCCTGGTCACCGTCTCCTCAG	GAGCAGGCTGAGATCTGACGACACGGCCGTGTATTACTGTGCGAGAGA--------------------GTACTGG----------------TGGGGCCAGGGAACCCTGGTCACCGTCTCCTCAG	3T;4T;29C	NA	NA	NA	NA	GAGCAGGCTGCGATCTGACGACACGGCCGTGTATTTTTGT	NA	NA	NA	NA	SRLRSDDTAVYFC	Patient 1	Class 1
78	0	73	IGHV3-9	IGHJ6	ARGAGRGAGYMDV	GCAAGAGGCGCGGGGAGAGGAGCGGGTTACATGGACGTC	IGHD3-10	2675	3181	0.064	5856	0.00135265	78	NA	1	1	3	NA	GAACAGTCTGAGGGTTGAGGACACGGCCTTGTATTACTGTGCAAGAGGCGCGGGGAGAGGAGCGGGTTACATGGACGTCTGGGGCAATGGGACCACGGTCACCGTCTCCTCA	GAACAGTCTGAGAGCTGAGGACACGGCCTTGTATTACTGTGCAAAAG---CGGGGAG----------TACATGGACGTCTGGGGCAAAGGGACCACGGTCACCGTCTCCTCA	25T;27G	NA	NA	NA	NA	GAACAGTCTGAGGGTTGAGGACACGGCCTTGTATTACTGT	NA	NA	NA	NA	NSLRVEDTALYYC	Patient 1	Class 1
79	0	74	IGHV3-49	IGHJ5	GRAGSCSGTSCYGGFDP	GGTAGAGCGGGATCTTGTAGTGGAACCAGCTGCTATGGTGGGTTCGACCCC	IGHD2-2	2015	3745	0.106	5760	0.00133048	79	NA	1	1	2	NA	GAACAACCTGAAAACCGACGACACAGCCGTATATTACTGTGGTAGAGCGGGATCTTGTAGTGGAACCAGCTGCTATGGTGGGTTCGACCCCTGGGGCCAGGGAACCCTGGTCACCGTCTCCTCAG	GAACAGCCTGAAAACCGAGGACACAGCCGTGTATTACTGTACTAGAG-----------------ACCAGCTGCTATG---GGTTCGACCCCTGGGGCCAGGGAACCCTGGTCACCGTCTCCTCAG	9A;21C;34A	NA	NA	NA	NA	GAACAACCTGAAAACCGACGACACAGCCGTATATTACTGT	NA	NA	NA	NA	NNLKTDDTAVYYC	Patient 1	Class 1
80	0	75	IGHV1-18	IGHJ4	ARGFLEYSDY	GCGAGGGGGTTCCTGGAGTACAGTGACTAC	IGHD4-11	2342	2824	0	5166	0.00119327	80	NA	1	1	2	NA	GAGATCTGACGACACGGCCGTGTATTACTGTGCGAGGGGGTTCCTGGAGTACAGTGACTACTGGGGCCAGGGAACCCTGGTCACCGTCTCCTCAG	GAGATCTGACGACACGGCCGTGTATTACTGTGCGAG-------------TACAGTAACTACTGGGGCCAGGGAACCCTGGTCACCGTCTCCTCAG		NA	NA	NA	NA	GAGATCTGACGACACGGCCGTGTATTACTGT	NA	NA	NA	NA	RSDDTAVYYC	Patient 1	Class 1
81	0	76	IGHV3-33	IGHJ4	AKGGTRDLDY	GCGAAAGGTGGTACCAGAGACCTTGACTAC	IGHD2-15	2368	2422	0.043	4790	0.00110642	81	NA	3	1	2	NA	GAACAGCCTGAGAGCCGAGGACACGGGTGTCTATTACTGTGCGAAAGGTGGTACCAGAGACCTTGACTACTGGGGCCAGGGAATCCTGGTCACCGTCTCCTCAG	GAACAGCCTGAGAGCCGAGGACACGGCTGTGTATTACTGTGCGAAAGGTGGTA---------TTGACTACTGGGGCCAGGGAACCCTGGTCACCGTCTCCTCAG	9C;13G	NA	NA	NA	NA	GAACAGCCTGAGAGCCGAGGACACGGGTGTCTATTACTGT	NA	NA	NA	NA	NSLRAEDTGVYYC	Patient 1	Class 1
82	0	77	IGHV4-59	IGHJ4	ARARFYHGRLPPPDY	GCGAGGGCCAGATTTTACCATGGGAGACTTCCCCCCCCTGACTAC	IGHD1-26	1648	3129	0.022	4777	0.00110342	82	NA	1	1	2	NA	GAGGTCTGTGACCGCTGCGGACACGGCCGTGTATTACTGTGCGAGGGCCAGATTTTACCATGGGAGACTTCCCCCCCCTGACTACTGGGGCCAGGGAACCCTGGTCACCGTCTCCTCAG	GAGCTCTGTGACCGCTGCGGACACGGCCGTGTATTACTGTGCGAG---------------TGGGAG------------TGACTACTGGGGCCAGGGAACCCTGGTCACCGTCTCCTCAG	36G	NA	NA	NA	NA	GAGGTCTGTGACCGCTGCGGACACGGCCGTGTATTACTGT	NA	NA	NA	NA	RSVTAADTAVYYC	Patient 1	Class 1
83	0	78	IGHV5-51	IGHJ4	ARRESSSWYGVDY	GCGAGACGAGAAAGCAGCAGCTGGTACGGGGTTGACTAC	IGHD6-13	2544	2187	0.026	4731	0.00109279	83	NA	1	1	2	NA	GAAGGCCTCGGACACCGCCATATATTACTGTGCGAGACGAGAAAGCAGCAGCTGGTACGGGGTTGACTACTGGGGCCAGGGAACCCTGGTCACCGTCTCCTCAG	GAAGGCCTCGGACACCGCCATGTATTACTGTGCGAGAC-----AGCAGCAGCTGGTAC----TTGACTACTGGGGCCAGGGAACCCTGGTCACCGTCTCCTCAG	9A	NA	NA	NA	NA	GAAGGCCTCGGACACCGCCATATATTACTGT	NA	NA	NA	NA	KASDTAIYYC	Patient 1	Class 1
84	0	79	IGHV3-11	IGHJ4	ARLNWGSVF	GCGAGGTTGAATTGGGGATCGGTTTTC	IGHD3-16	2475	2172	0.067	4647	0.00107339	84	NA	4	1	2	NA	GAACAGCCTGAGACCCGAAGACACGGCTGTGTATTATTGTGCGAGGTTGAATTGGGGATCGGTTTTCTGGGGCCAGGGAGTCCTGGTCACCGTCTCCTCAG	GAACAGCCTGAGAGCCGAGGACACGGCTGTGTATTACTGTGCGAG------TTGGGG---------CTGGGGCCAGGGAACCCTGGTCACCGTCTCCTCAG	3T;21A;26C	NA	NA	NA	NA	GAACAGCCTGAGACCCGAAGACACGGCTGTGTATTATTGT	NA	NA	NA	NA	NSLRPEDTAVYYC	Patient 1	Class 1
85	0	80	IGHV5-10-1	IGHJ4	ATCVSGRIAGFDY	GCAACATGTGTGAGTGGACGAATAGCCGGGTTTGACTAC	IGHD3-3	2208	2233	0.03	4441	0.00102581	85	NA	1	1	2	NA	GAAGGCCTCGGACACCGCCATATATTACTGTGCAACATGTGTGAGTGGACGAATAGCCGGGTTTGACTACTGGGGCCAGGGAACCCTGGTCACCGTCTCCTCAG	GAAGGCCTCGGACACCGCCATGTATTACTGTGC---------GAGTGG-------------TTTGACTACTGGGGCCAGGGAACCCTGGTCACCGTCTCCTCAG	9A	NA	NA	NA	NA	GAAGGCCTCGGACACCGCCATATATTACTGT	NA	NA	NA	NA	KASDTAIYYC	Patient 1	Class 1
86	0	81	IGHV3-11	IGHJ4	ARVTDSDGYYPEYHGMAV	GCGCGAGTGACCGACAGTGACGGTTATTACCCCGAATATCACGGTATGGCCGTT	IGHD3-22	2058	2365	0.043	4423	0.00102165	86	NA	4	1	3	NA	GAACAGCCTGAGAGGCGAGGACACGGCTGTGTATTACTGTGCGCGAGTGACCGACAGTGACGGTTATTACCCCGAATATCACGGTATGGCCGTTTGGGGCCAAGGGACCCTGGTCACCGTCTCCTCAG	GAACAGCCTGAGAGCCGAGGACACGGCTGTGTATTACTGTGCGAGAG--------------GGTTATTAC------------------------TGGGGCCAAGGGACCCTGGTCACCGTCTCCTCAG	25G	NA	NA	NA	NA	GAACAGCCTGAGAGGCGAGGACACGGCTGTGTATTACTGT	NA	NA	NA	NA	NSLRGEDTAVYYC	Patient 1	Class 1
87	0	82	IGHV3-23	IGHJ4	AKWIGGNSDY	GCGAAATGGATTGGTGGTAACTCCGACTAC	IGHD4-23	2279	2130	0.043	4409	0.00101841	87	NA	1	1	2	NA	GAACAGCCTGCGAGCCGACGACACGGCCGTATATTACTGTGCGAAATGGATTGGTGGTAACTCCGACTACTGGGGCCAGGGAACCCTGGTCACCGTCTCCTCAG	GAACAGCCTGAGAGCCGAGGACACGGCCGTATATTACTGTGCGAAA------GGTGGTAACTCCGACTACTGGGGCCAGGGAACCCTGGTCACCGTCTCCTCAG	21C;29C	NA	NA	NA	NA	GAACAGCCTGCGAGCCGACGACACGGCCGTATATTACTGT	NA	NA	NA	NA	NSLRADDTAVYYC	Patient 1	Class 1
88	0	83	IGHV4-31	IGHJ4	ARHPDIKAAGPRMALDY	GCGAGGCACCCGGATATAAAAGCAGCTGGTCCTCGAATGGCGCTTGACTAC	IGHD6-13	2571	1787	0.022	4358	0.00100663	88	NA	1	1	2	NA	GAACTCTGTGACTGCCGCGGACACGGCCGTGTATTACTGTGCGAGGCACCCGGATATAAAAGCAGCTGGTCCTCGAATGGCGCTTGACTACTGGGGCCAGGGAACCCTGGTCACCGTCTCCTCAG	GAGCTCTGTGACTGCCGCGGACACGGCCGTGTATTACTGTGCGAG---------------AGCAGCTGGT-------------TTGACTACTGGGGCCAGGGAACCCTGGTCACCGTCTCCTCAG	37A	NA	NA	NA	NA	GAACTCTGTGACTGCCGCGGACACGGCCGTGTATTACTGT	NA	NA	NA	NA	NSVTAADTAVYYC	Patient 1	Class 1
89	0	84	IGHV4-30-2	IGHJ5	ALGDPPRFDP	GCATTAGGTGACCCCCCCCGGTTCGACCCC	IGHD2-21	1107	3195	0.048	4302	0.0009937	89	NA	2	2	2	NA	GACCTCTGTGACCGCTGCGGACACGGCCGTCTATTACTGTGCATTAGGTGACCCCCCCCGGTTCGACCCCTGGGGCCAGGGAACCCTGGTCACCGTCTCCTCAG	GAGCTCTGTGACCGCTGCGGACACGGCCGTGTATTACTGTGC----GGTGAC-------GGTTCGACCCCTGGGGCCAGGGAACCCTGGTCACCGTCTCCTCAG	9C;37C	NA	NA	NA	NA	GACCTCTGTGACCGCTGCGGACACGGCCGTCTATTACTGT	NA	NA	NA	NA	TSVTAADTAVYYC	Patient 1	Class 1
90	0	85	IGHV3-49	IGHJ4	TRGERSGSYSPWGGH	ACTAGAGGCGAAAGAAGTGGGAGTTACTCCCCGTGGGGGGGCCAC	IGHD1-26	2764	1516	0	4280	0.00098862	90	NA	1	1	2	NA	GAACAGCCTGAAAACCGAGGACACAGCCGTGTATTACTGTACTAGAGGCGAAAGAAGTGGGAGTTACTCCCCGTGGGGGGGCCACTGGGGCCAGGGAACCCTGGTCACCGTCTCCTCAG	GAACAGCCTGAAAACCGAGGACACAGCCGTGTATTACTGTACTAGAG--------AGTGGGAG--------------------ACTGGGGCCAGGGAACCCTGGTCACCGTCTCCTCAG		NA	NA	NA	NA	GAACAGCCTGAAAACCGAGGACACAGCCGTGTATTACTGT	NA	NA	NA	NA	NSLKTEDTAVYYC	Patient 1	Class 1
91	0	86	IGHV4-31	IGHJ4	AREKRDGYNLEGYYFDY	GCGAGAGAAAAGAGAGATGGCTACAATTTAGAGGGATACTACTTTGACTAC	IGHD5-24	2275	1740	0.021	4015	0.00092741	91	NA	1	1	2	NA	GACCTCTGTGACTGCCGCGGACACGGCCGTGTATTACTGTGCGAGAGAAAAGAGAGATGGCTACAATTTAGAGGGATACTACTTTGACTACTGGGGCCAGGGAAGCCTGGTCACCGTCTCCTCAG	GAGCTCTGTGACTGCCGCGGACACGGCCGTGTATTACTGTGCGAGAGA----AGAGATGGCTACAATT---------ACTACTTTGACTACTGGGGCCAGGGAACCCTGGTCACCGTCTCCTCAG	37C	NA	NA	NA	NA	GACCTCTGTGACTGCCGCGGACACGGCCGTGTATTACTGT	NA	NA	NA	NA	TSVTAADTAVYYC	Patient 1	Class 1
92	0	87	IGHV3-30	IGHJ4	AKGGDYGDYFFDS	GCGAAAGGGGGTGACTACGGTGACTACTTCTTTGACTCC	IGHD4-17	1790	1887	0.064	3677	0.00084933	92	NA	2	1	2	NA	GAACAGCCTGAGAATTGAGGACACGGCTCTGTATTACTGTGCGAAAGGGGGTGACTACGGTGACTACTTCTTTGACTCCTGGGGCCAGGGAACCCTGGTCACCGTCTCCTCAG	GAACAGCCTGAGAGCTGAGGACACGGCTGTGTATTACTGTGCGAAAG----TGACTACGGTGACTAC--CTTTGACTACTGGGGCCAGGGAACCCTGGTCACCGTCTCCTCAG	11C;25T;26A	NA	NA	NA	NA	GAACAGCCTGAGAATTGAGGACACGGCTCTGTATTACTGT	NA	NA	NA	NA	NSLRIEDTALYYC	Patient 1	Class 1
93	0	88	IGHV5-10-1	IGHJ4	ARVADYGFHQGRFDF	GCGAGAGTAGCCGACTACGGGTTTCATCAGGGTCGATTTGACTTC	IGHD4-17	2007	1651	0.027	3658	0.00084494	93	NA	1	1	2	NA	GAAGGCCTCGGACACCGCCATATATTACTGTGCGAGAGTAGCCGACTACGGGTTTCATCAGGGTCGATTTGACTTCTGGGGCCAGGGAACCCTGGTCACCGTCTCCTCAG	GAAGGCCTCGGACACCGCCATGTATTACTGTGCGAGA------GACTACGG----------------TTTGACTACTGGGGCCAGGGAACCCTGGTCACCGTCTCCTCAG	9A	NA	NA	NA	NA	GAAGGCCTCGGACACCGCCATATATTACTGT	NA	NA	NA	NA	KASDTAIYYC	Patient 1	Class 1
94	0	89	IGHV3-23	IGHJ4	ANVNGYTYPPSF	GCGAACGTGAATGGATACACTTATCCCCCGTCTTTC	IGHD5-18	1854	1762	0.067	3616	0.00083524	94	NA	1	1	2	NA	GAACAGCCTGAGAGTGGAGGACACGGCCGTATATTATTGTGCGAACGTGAATGGATACACTTATCCCCCGTCTTTCTGGGGCCAGGGAACCCTGGTCACCGTCTCCTCAG	GAACAGCCTGAGAGCCGAGGACACGGCCGTATATTACTGTGCGAA------TGGATACA----------------CTGGGGCCAGGGAACCCTGGTCACCGTCTCCTCAG	3T;24G;25T	NA	NA	NA	NA	GAACAGCCTGAGAGTGGAGGACACGGCCGTATATTATTGT	NA	NA	NA	NA	NSLRVEDTAVYYC	Patient 1	Class 1
95	0	90	IGHV3-11	IGHJ4	ARNPAGSWFDY	GCGAGAAACCCCGCGGGGAGTTGGTTTGACTAC	IGHD3-10	1541	1954	0	3495	0.00080729	95	NA	4	1	2	NA	GAACAGCCTGAGAGCCGAGGACACGGCTGTGTATTACTGTGCGAGAAACCCCGCGGGGAGTTGGTTTGACTACTGGGGCCAGGGAACCCTGGTCACCGTCTCCTCAG	GAACAGCCTGAGAGCCGAGGACACGGCTGTGTATTACTGTGCGAGA-------CGGGGAGTT--TTTGACTACTGGGGCCAGGGAACCCTGGTCACCGTCTCCTCAG		NA	NA	NA	NA	GAACAGCCTGAGAGCCGAGGACACGGCTGTGTATTACTGT	NA	NA	NA	NA	NSLRAEDTAVYYC	Patient 1	Class 1
96	0	91	IGHV1-46	IGHJ4	ARGPAFRGSGTYYFDS	GCTAGAGGTCCCGCCTTTCGGGGTTCGGGGACGTATTATTTTGACTCC	IGHD3-10	1629	1829	0.026	3458	0.00079875	96	NA	3	1	2	NA	GAGATCTGGGGACACGGCCGTGTATTACTGTGCTAGAGGTCCCGCCTTTCGGGGTTCGGGGACGTATTATTTTGACTCCTGGGGCCAGGGAACCCTGGTCACCGTCTCCTCAG	GAGATCTGAGGACACGGCCGTGTATTACTGTGCTAGAG--------------GGTTCGGGGA--------TTTGACTACTGGGGCCAGGGAACCCTGGTCACCGTCTCCTCAG	22G	NA	NA	NA	NA	GAGATCTGGGGACACGGCCGTGTATTACTGT	NA	NA	NA	NA	RSGDTAVYYC	Patient 1	Class 1
97	0	92	IGHV3-30	IGHJ1	ARGRGIAAADRGEYFQY	GCGAGAGGCCGGGGTATAGCAGCGGCTGATCGCGGTGAATACTTCCAGTAC	IGHD6-25	1752	1701	0.021	3453	0.00079759	97	NA	15	1	1	NA	GAGCAGCCTGAGAGCTGACGACACGGCTGTGTATTACTGTGCGAGAGGCCGGGGTATAGCAGCGGCTGATCGCGGTGAATACTTCCAGTACTGGGGCCAGGGCACCCTGGTCACCGTCTCCTCAG	GAGCAGCCTGAGAGCTGAGGACACGGCTGTGTATTACTGTGCGAGAG----GGGTATAGCAGCGGCT--------TGAATACTTCCAGCACTGGGGCCAGGGCACCCTGGTCACCGTCTCCTCAG	21C	NA	NA	NA	NA	GAGCAGCCTGAGAGCTGACGACACGGCTGTGTATTACTGT	NA	NA	NA	NA	SSLRADDTAVYYC	Patient 1	Class 1
98	0	59	IGHV1-2	IGHJ4	ARDRRGIYDSSGYYFPQ	GCGAGAGATCGGAGGGGCATCTATGACAGTAGCGGTTATTACTTCCCTCAG	IGHD3-22	1566	1742	0.042	3308	0.0007641	98	NA	2	1	3	NA	GAGCAGGCTGCGATCTGACGACACGGCCGTGTATTTCTGTGCGAGAGATCGGAGGGGCATCTATGACAGTAGCGGTTATTACTTCCCTCAGTGGGGCCAGGGGACCCTGGTCACCGTCTCCTCAG	GAGCAGGCTGAGATCTGACGACACGGCCGTGTATTACTGTGCGAGAGA------------CTATGATAGTAGTGGTTATTACT--------TGGGGCCAAGGGACCCTGGTCACCGTCTCCTCAG	4T;29C	NA	NA	NA	NA	GAGCAGGCTGCGATCTGACGACACGGCCGTGTATTTCTGT	NA	NA	NA	NA	SRLRSDDTAVYFC	Patient 1	Class 1
99	0	94	IGHV5-51	IGHJ6	ARLGGYCSNTNCYHYYYYYYMDV	GCGAGACTGGGGGGATATTGTAGTAATACCAACTGTTACCATTACTACTACTACTACTACATGGACGTC	IGHD2-2	1893	1414	0	3307	0.00076387	99	NA	1	1	3	NA	GAAGGCCTCGGACACCGCCATGTATTACTGTGCGAGACTGGGGGGATATTGTAGTAATACCAACTGTTACCATTACTACTACTACTACTACATGGACGTCTGGGGCAAAGGGACCACGGTCACCGTCTCCTCAG	GAAGGCCTCGGACACCGCCATGTATTACTGTGCGAGAC-----GGATATTGTAGTAGTACCA---------ATTACTACTACTACTACTACATGGACGTCTGGGGCAAAGGGACCACGGTCACCGTCTCCTCAG		NA	NA	NA	NA	GAAGGCCTCGGACACCGCCATGTATTACTGT	NA	NA	NA	NA	KASDTAMYYC	Patient 1	Class 1
100	0	95	IGHV2-5	IGHJ5	AHSSFSYGSYWFDP	GCACACAGTTCATTCAGCTATGGTTCCTATTGGTTCGACCCC	IGHD5-18	1771	1513	0	3284	0.00075856	100	NA	1	1	2	NA	GGACCCTGTGGACACAGCCACATATTACTGTGCACACAGTTCATTCAGCTATGGTTCCTATTGGTTCGACCCCTGGGGCCAGGGAACCCTGGTCACCGTCTCCTCAG	GGACCCTGTGGACACAGCCACATATTACTGTGCACACAG------CAGCTATGGTT-----TGGTTCGACCCCTGGGGCCAGGGAACCCTGGTCACCGTCTCCTCAG		NA	NA	NA	NA	GGACCCTGTGGACACAGCCACATATTACTGT	NA	NA	NA	NA	DPVDTATYYC	Patient 1	Class 1
101	0	96	IGHV1-18	IGHJ4	ARVEYDILNGYYQEFYFDY	GCGAGAGTGGAGTACGATATTTTGAATGGATATTACCAGGAGTTCTACTTTGACTAC	IGHD3-9	1414	1666	0	3080	0.00071143	101	NA	1	1	2	NA	GAGATCTGACGACACGGCCGTGTATTACTGTGCGAGAGTGGAGTACGATATTTTGAATGGATATTACCAGGAGTTCTACTTTGACTACTGGGGCCAGGGAACCCTGGTCACCGTCTCCTCAG	GAGATCTGACGACACGGCCGTGTATTACTGTGCGAGAG-----TACGATATTTTGA-------------------CTACTTTGACTACTGGGGCCAGGGAACCCTGGTCACCGTCTCCTCAG		NA	NA	NA	NA	GAGATCTGACGACACGGCCGTGTATTACTGT	NA	NA	NA	NA	RSDDTAVYYC	Patient 1	Class 1
102	0	97	IGHV3-11	IGHJ1	ATSGYDFWSAYYVH	GCGACGTCTGGTTACGACTTTTGGAGTGCTTATTATGTCCAC	IGHD3-3	1351	1713	0.018	3064	0.00070774	102	NA	4	1	1	NA	GTATCTGCAAATGAACAGCCTGAGAGCCGAGGACACGGCTGTCTATTACTGTGCGACGTCTGGTTACGACTTTTGGAGTGCTTATTATGTCCACTGGGGCCAGGGCACCCTGGTCACCGTCTCCTCAG	GTATCTGCAAATGAACAGCCTGAGAGCCGAGGACACGGCTGTGTATTACTGTGCGA-------TTACGATTTTTGGAGTGGTTATTAT---CACTGGGGCCAGGGCACCCTGGTCACCGTCTCCTCAG	9C	NA	NA	NA	NA	GTATCTGCAAATGAACAGCCTGAGAGCCGAGGACACGGCTGTCTATTACTGT	NA	NA	NA	NA	YLQMNSLRAEDTAVYYC	Patient 1	Class 1
103	0	98	IGHV3-9	IGHJ5	ARGGEAIVNNAKWLDP	GCAAGAGGTGGAGAAGCTATAGTAAATAATGCAAAGTGGCTCGACCCC	IGHD5-12	1095	1765	0.106	2860	0.00066062	103	NA	1	1	2	NA	GAACAGTCTGAGACCTGAGGACTCGGCCCTATATTACTGTGCAAGAGGTGGAGAAGCTATAGTAAATAATGCAAAGTGGCTCGACCCCTGGGGCCAGGGAACCCTGGTCACCGTCTCCTCAG	GAACAGTCTGAGAGCTGAGGACACGGCCTTGTATTACTGTGCAAAAG---------------------------AGTGGCTCGACCCCTGGGGCCAGGGAACCCTGGTCACCGTCTCCTCAG	9A;11C;17T;26C	NA	NA	NA	NA	GAACAGTCTGAGACCTGAGGACTCGGCCCTATATTACTGT	NA	NA	NA	NA	NSLRPEDSALYYC	Patient 1	Class 1
104	0	99	IGHV4-34	IGHJ3	ARGKGLHSGSRRRIDAFDI	GCGAGAGGCAAGGGGCTCCACAGTGGGAGCCGACGAAGAATAGATGCTTTTGATATC	IGHD1-26	1262	1578	0	2840	0.000656	104	NA	1	1	2	NA	GAGCTCTGTGACCGCCGCGGACACGGCTGTGTATTACTGTGCGAGAGGCAAGGGGCTCCACAGTGGGAGCCGACGAAGAATAGATGCTTTTGATATCTGGGGCCAAGGGACAATGGTCACCGTCTCTTCAG	GAGCTCTGTGACCGCCGCGGACACGGCTGTGTATTACTGTGCGAGAGG-------------AGTGGGAGC------------GATGCTTTTGATATCTGGGGCCAAGGGACAATGGTCACCGTCTCTTCAG		NA	NA	NA	NA	GAGCTCTGTGACCGCCGCGGACACGGCTGTGTATTACTGT	NA	NA	NA	NA	SSVTAADTAVYYC	Patient 1	Class 1
105	0	100	IGHV4-30-2	IGHJ6	ASAPNYYDSSGYYPYYYYYMDV	GCCTCGGCCCCAAATTACTATGATAGTAGTGGTTATTACCCCTACTACTACTACTACATGGACGTC	IGHD3-22	64	2753	0	2817	0.00065069	105	NA	2	1	3	NA	GAGCTCTGTGACCGCTGCGGACACGGCCGTGTATTACTGTGCCTCGGCCCCAAATTACTATGATAGTAGTGGTTATTACCCCTACTACTACTACTACATGGACGTCTGGGGCAAAGGGACCACGGTCACCGTCTCCTCA	GAGCTCTGTGACCGCTGCGGACACGGCCGTGTATTACTGTGC-----------ATTACTATGATAGTAGTGGTTATTAC--CTACTACTACTACTACATGGACGTCTGGGGCAAAGGGACCACGGTCACCGTCTCCTCA		NA	NA	NA	NA	GAGCTCTGTGACCGCTGCGGACACGGCCGTGTATTACTGT	NA	NA	NA	NA	SSVTAADTAVYYC	Patient 1	Class 1
106	0	93	IGHV4-30-2	IGHJ6	ATYRGDVVDNYSYYYYMDV	GCCACCTATAGGGGGGACGTGGTAGATAATTACTCCTACTACTACTACATGGACGTC	IGHD2-15	2116	663	0	2779	0.00064191	106	NA	5	1	3	NA	GAGCTCTGTGACTGCCGCAGACACGGCCGTGTATTACTGTGCCACCTATAGGGGGGACGTGGTAGATAATTACTCCTACTACTACTACATGGACGTCTGGGGCAAAGGGACCACGGTCACCGTCTCCTCAG	GAGCTCTGTGACTGCCGCAGACACGGCCGTGTATTACTGTGCCA--------------GTGGTAG---ATTACTACTACTACTACTACATGGACGTCTGGGGCAAAGGGACCACGGTCACCGTCTCCTCAG		NA	NA	NA	NA	GAGCTCTGTGACTGCCGCAGACACGGCCGTGTATTACTGT	NA	NA	NA	NA	SSVTAADTAVYYC	Patient 1	Class 1
107	0	101	IGHV4-59	IGHJ5	ARGIVGATRRRWFDP	GCGAGGGGTATAGTGGGAGCTACCCGCCGGAGATGGTTCGACCCC	IGHD1-26	912	1836	0.021	2748	0.00063475	107	NA	9	1	2	NA	GAGCTCTGTGACCGCTGCGGACACGGCCGTGTATTACTGTGCGAGGGGTATAGTGGGAGCTACCCGCCGGAGATGGTTCGACCCCTGGGGCCAGGGAACCCTGGTCACCGTCTCCTCAG	GAGCTCTGTGACCGCTGCGGACACGGCCGTGTATTACTGTGCGAGAGGTATAGTGGGAGCTAC----------TGGTTCGACCCCTGGGGCCAGGGAACCCTGGTCACCGTCTCCTCAG		NA	NA	NA	NA	GAGCTCTGTGACCGCTGCGGACACGGCCGTGTATTACTGT	NA	NA	NA	NA	SSVTAADTAVYYC	Patient 1	Class 1
108	0	102	IGHV1-18	IGHJ4	ATSLGGSASQLYDYVWGSPLDY	GCGACTAGTCTCGGAGGGTCGGCCAGTCAACTTTATGATTACGTTTGGGGGAGTCCTCTTGACTAC	IGHD3-16	1498	1234	0	2732	0.00063105	108	NA	1	1	2	NA	AGATCTGACGACACGGCCGTGTATTACTGTGCGACTAGTCTCGGAGGGTCGGCCAGTCAACTTTATGATTACGTTTGGGGGAGTCCTCTTGACTACTGGGGCCAGGGAAGCCTGGTCACCGTCTCCTCAG	AGATCTGACGACACGGCCGTGTATTACTGTGCGA----------------------------TTATGATTACGTTTGGGGGAGT----TTGACTACTGGGGCCAGGGAACCCTGGTCACCGTCTCCTCAG		NA	NA	NA	NA	AGATCTGACGACACGGCCGTGTATTACTGT	NA	NA	NA	NA	RSDDTAVYYC	Patient 1	Class 1
109	0	103	IGHV4-30-2	IGHJ6	AREATSSGIDYYYYYALDV	GCGAGAGAGGCTACCTCCTCTGGCATCGACTACTACTACTACTACGCTTTAGACGTC	IGHD4-11	1568	1016	0	2584	0.00059687	109	NA	4	1	2	NA	GAGCTCTGTGACCGCCGCAGACACGGCCGTGTATTACTGTGCGAGAGAGGCTACCTCCTCTGGCATCGACTACTACTACTACTACGCTTTAGACGTCTGGGGCCAAGGGACCACGGTCACCGTCTCCTCA	GAGCTCTGTGACCGCCGCAGACACGGCCGTGTATTACTGTGCGAGAGA-------------------GACTACTACTACTACTACGGTATGGACGTCTGGGGCCAAGGGACCACGGTCACCGTCTCCTCA		NA	NA	NA	NA	GAGCTCTGTGACCGCCGCAGACACGGCCGTGTATTACTGT	NA	NA	NA	NA	SSVTAADTAVYYC	Patient 1	Class 1
110	0	104	IGHV1-2	IGHJ3	ARDKMGNIWGAFDI	GCGAGAGATAAGATGGGAAATATTTGGGGTGCTTTTGATATC	IGHD3-16	1356	1215	0.042	2571	0.00059386	110	NA	2	1	2	NA	GAGCAGGCTGAGATCTGACGACACAGCCGTTTATTACTGTGCGAGAGATAAGATGGGAAATATTTGGGGTGCTTTTGATATCTGGGGCCAAGGGACAATGGTCACCGTCTCTTCAG	GAGCAGGCTGAGATCTGACGACACGGCCGTGTATTACTGTGCGAGAGA--------------TTTGGGGTGCTTTTGATATCTGGGGCCAAGGGACAATGGTCACCGTCTCTTCAG	9T;15A	NA	NA	NA	NA	GAGCAGGCTGAGATCTGACGACACAGCCGTTTATTACTGT	NA	NA	NA	NA	SRLRSDDTAVYYC	Patient 1	Class 1
111	0	105	IGHV2-26	IGHJ6	ARTNWDRKNLDYFYYGMDV	GCGCGGACGAACTGGGACAGAAAGAACTTAGACTACTTCTACTATGGAATGGACGTC	IGHD7-27	1435	1124	0.079	2559	0.00059109	111	NA	1	1	2	NA	GGACCCTGTGGACACAGCCACATACTTCTGTGCGCGGACGAACTGGGACAGAAAGAACTTAGACTACTTCTACTATGGAATGGACGTCTGGGGCCAAGGGACCACGGTCACCGTCTCCTCA	GGACCCTGTGGACACAGCCACATATTACTGTGCACGGA--AACTGGG---------------ACTACTACTACTACGGTATGGACGTCTGGGGCCAAGGGACCACGGTCACCGTCTCCTCA	4T;6C	NA	NA	NA	NA	GGACCCTGTGGACACAGCCACATACTTCTGT	NA	NA	NA	NA	DPVDTATYFC	Patient 1	Class 1
112	0	106	IGHV3-9	IGHJ4	ALGSYGDDRRLDH	GCCCTCGGGAGTTACGGCGACGACAGAAGACTAGACCAT	IGHD3-10	1281	1195	0.167	2476	0.00057192	112	NA	1	1	2	NA	GACCAATCTGAGACTTGAGGACACGGCCCTGTATTGGTGTGCCCTCGGGAGTTACGGCGACGACAGAAGACTAGACCATTGGGGCCAGGGAACCCTGGTCACCGTCTCCTCAG	GAACAGTCTGAGAGCTGAGGACACGGCCTTGTATTACTGTGC----GGGAGTTA-------------------------TGGGGCCAGGGAACCCTGGTCACCGTCTCCTCAG	3G;4G;11C;25T;26C;34A;37C	NA	NA	NA	NA	GACCAATCTGAGACTTGAGGACACGGCCCTGTATTGGTGT	NA	NA	NA	NA	TNLRLEDTALYWC	Patient 1	Class 1
113	0	107	IGHV3-48	IGHJ6	ARPTYCSSSSCSYYMDV	GCGAGGCCAACTTATTGTAGTAGTAGCAGTTGCTCCTACTACATGGACGTC	IGHD2-2	1274	1183	0.022	2457	0.00056753	113	NA	3	1	3	NA	GAACAGCCTGAGAGGCGAGGACACGGCTGTTTATTACTGTGCGAGGCCAACTTATTGTAGTAGTAGCAGTTGCTCCTACTACATGGACGTCTGGGGCAAAGGGACCACGGTCACCGTCTCCTCA	GAACAGCCTGAGAGCCGAGGACACGGCTGTTTATTACTGTGCGAG-------TATTGTAGTAGTA----------CTACTACATGGACGTCTGGGGCAAAGGGACCACGGTCACCGTCTCCTCA	25G	NA	NA	NA	NA	GAACAGCCTGAGAGGCGAGGACACGGCTGTTTATTACTGT	NA	NA	NA	NA	NSLRGEDTAVYYC	Patient 1	Class 1
114	0	108	IGHV3-11	IGHJ4	ARDHPIFVGTLDN	GCGAGAGATCACCCCATCTTCGTGGGGACACTTGATAAC	IGHD1-20	1210	1080	0.021	2290	0.00052896	114	NA	4	1	2	NA	GAACAGCCTGAGAGTCGAGGACACGGCTGTGTATTACTGTGCGAGAGATCACCCCATCTTCGTGGGGACACTTGATAACTGGGGCCAGGGAGCCCTGGTCACCGTCTCCTCAG	GAACAGCCTGAGAGCCGAGGACACGGCTGTGTATTACTGTGCGAGAGA--------------------------ATAACTGGGGCCAGGGAACCCTGGTCACCGTCTCCTCAG	25T	NA	NA	NA	NA	GAACAGCCTGAGAGTCGAGGACACGGCTGTGTATTACTGT	NA	NA	NA	NA	NSLRVEDTAVYYC	Patient 1	Class 1
115	0	109	IGHV3-11	IGHJ4	VRDHDWAFDS	GTGAGAGATCACGACTGGGCCTTTGACTCT	IGHD7-27	1013	1234	0.042	2247	0.00051902	115	NA	4	1	2	NA	GAACAGCCTGAGAGCCGAGGACACGGCTATGTATTACTGTGTGAGAGATCACGACTGGGCCTTTGACTCTTGGGGCCAGGGAACCCTGGTCACCGTCTCCTCAG	GAACAGCCTGAGAGCCGAGGACACGGCTGTGTATTACTGTGCGAGAGA-----ACTGGG-CTTTGACTACTGGGGCCAGGGAACCCTGGTCACCGTCTCCTCAG	11A	NA	NA	NA	NA	GAACAGCCTGAGAGCCGAGGACACGGCTATGTATTACTGT	NA	NA	NA	NA	NSLRAEDTAMYYC	Patient 1	Class 1
116	0	110	IGHV3-11	IGHJ3	ARHYQRAFDV	GCGAGACACTACCAGCGGGCTTTTGATGTC	IGHD2-2	1180	1030	0.087	2210	0.00051048	116	NA	1	1	1	NA	GAACAGCCTGGGCGCCGAGGACACGGCCCTTTATTACTGTGCGAGACACTACCAGCGGGCTTTTGATGTCTGGGGCCAAGGGACAATGGTCACCGTCTCTTCAG	GAACAGCCTGAGAGCCGAGGACACGGCCGTGTATTACTGTGCGAGA---TACCAGC--GCTTTTGATGTCTGGGGCCAAGGGACAATGGTCACCGTCTCTTCAG	9T;11C;27C;29G	NA	NA	NA	NA	GAACAGCCTGGGCGCCGAGGACACGGCCCTTTATTACTGT	NA	NA	NA	NA	NSLGAEDTALYYC	Patient 1	Class 1
117	0	111	IGHV3-23	IGHJ4	AKDREARLIELVDF	GCGAAAGATCGGGAAGCTCGTCTGATCGAGTTGGTTGACTTT	IGHD6-6	981	1169	0.042	2150	0.00049662	117	NA	1	1	2	NA	GAGCAGCCTGAAAGCCGAGGACACGGCCGTATATTACTGTGCGAAAGATCGGGAAGCTCGTCTGATCGAGTTGGTTGACTTTTGGGGCCAGGGAACCCTGGTCACCGTCTCCTCAG	GAACAGCCTGAGAGCCGAGGACACGGCCGTATATTACTGTGCGAAAGA------AGCTCGTC--------------------TGGGGCCAGGGAACCCTGGTCACCGTCTCCTCAG	28A;37G	NA	NA	NA	NA	GAGCAGCCTGAAAGCCGAGGACACGGCCGTATATTACTGT	NA	NA	NA	NA	SSLKAEDTAVYYC	Patient 1	Class 1
118	0	112	IGHV3-30	IGHJ5	ARASSGVGYCSGGSGVNCYSGWFDP	GCGAGAGCTTCTTCTGGAGTGGGATACTGTAGTGGTGGTAGTGGTGTTAACTGCTACTCGGGGTGGTTCGACCCC	IGHD2-15	129	2014	0.064	2143	0.000495	118	NA	1	1	2	NA	GAACAGCCTGAGAACTGAGGACGCGGCTCTGTATTACTGTGCGAGAGCTTCTTCTGGAGTGGGATACTGTAGTGGTGGTAGTGGTGTTAACTGCTACTCGGGGTGGTTCGACCCCTGGGGCCAGGGAACCCTGGTCACCGTCTCCTCAG	GAACAGCCTGAGAGCTGAGGACACGGCTGTGTATTACTGTGCGAGAG--------------GGATATTGTAGTGGTGGTAG----------------------TGGTTCGACCCCTGGGGCCAGGGAACCCTGGTCACCGTCTCCTCAG	11C;17G;26A	NA	NA	NA	NA	GAACAGCCTGAGAACTGAGGACGCGGCTCTGTATTACTGT	NA	NA	NA	NA	NSLRTEDAALYYC	Patient 1	Class 1
119	0	113	IGHV1-46	IGHJ4	VRPWSL	GTGAGACCGTGGAGCCTC	IGHD1-26	1069	1058	0.087	2127	0.00049131	119	NA	2	1	2	NA	GAGCAGCCTGAGATCTGACGACACGGCCCTTTATTACTGTGTGAGACCGTGGAGCCTCTGGGGCCAGGGAACCCTGGTCACCGTCTCCTCAG	GAGCAGCCTGAGATCTGAGGACACGGCCGTGTATTACTGTGCGAGA----GGAGC--CTGGGGCCAGGGAACCCTGGTCACCGTCTCCTCAG	9T;11C;21C	NA	NA	NA	NA	GAGCAGCCTGAGATCTGACGACACGGCCCTTTATTACTGT	NA	NA	NA	NA	SSLRSDDTALYYC	Patient 1	Class 1
120	0	114	IGHV5-51	IGHJ3	ARPSSFCTDGVCSPDAFDI	GCGAGACCCAGCTCTTTTTGTACTGATGGTGTATGTTCCCCCGATGCTTTTGATATC	IGHD2-8	1053	1026	0.026	2079	0.00048022	120	NA	1	1	2	NA	GAAGGCCTCGGACACCGCCATGTATTATTGTGCGAGACCCAGCTCTTTTTGTACTGATGGTGTATGTTCCCCCGATGCTTTTGATATCTGGGGCCAAGGGACAATGGTCACCGTCTCTTCAG	GAAGGCCTCGGACACCGCCATGTATTACTGTGCGAGAC----------TTGTACTAATGGTGTATG-------GATGCTTTTGATATCTGGGGCCAAGGGACAATGGTCACCGTCTCTTCAG	3T	NA	NA	NA	NA	GAAGGCCTCGGACACCGCCATGTATTATTGT	NA	NA	NA	NA	KASDTAMYYC	Patient 1	Class 1
121	0	115	IGHV4-59	IGHJ5	ARVDGWFGDPIKHNWFDP	GCGAGAGTAGATGGGTGGTTCGGGGATCCAATCAAACACAACTGGTTCGACCCC	IGHD3-10	878	1098	0.021	1976	0.00045643	121	NA	1	1	2	NA	GAGTTCTGTGACCGCTGCGGACACGGCCGTGTATTACTGTGCGAGAGTAGATGGGTGGTTCGGGGATCCAATCAAACACAACTGGTTCGACCCCTGGGGCCAGGGAACCCTGGTCACCGTCTCCTCAG	GAGCTCTGTGACCGCTGCGGACACGGCCGTGTATTACTGTGCGAGAG--------TGGTTCGGGGA-----------ACAACTGGTTCGACCCCTGGGGCCAGGGAACCCTGGTCACCGTCTCCTCAG	36T	NA	NA	NA	NA	GAGTTCTGTGACCGCTGCGGACACGGCCGTGTATTACTGT	NA	NA	NA	NA	SSVTAADTAVYYC	Patient 1	Class 1
122	0	116	IGHV3-11	IGHJ4	ARDGKRSSFSKYSSSWCHY	GCGAGAGATGGCAAGAGATCCTCCTTTTCGAAGTATAGCAGCAGCTGGTGCCACTAC	IGHD6-13	985	880	0	1865	0.00043079	122	NA	4	1	2	NA	GAACAGCCTGAGAGCCGAGGACACGGCTGTGTATTACTGTGCGAGAGATGGCAAGAGATCCTCCTTTTCGAAGTATAGCAGCAGCTGGTGCCACTACTGGGGCCAGGGAACCCTGGTCACCGTCTCCTCAG	GAACAGCCTGAGAGCCGAGGACACGGCTGTGTATTACTGTGCGAGAGA------------------------GTATAGCAGCAGCTGGT---ACTACTGGGGCCAGGGAACCCTGGTCACCGTCTCCTCAG		NA	NA	NA	NA	GAACAGCCTGAGAGCCGAGGACACGGCTGTGTATTACTGT	NA	NA	NA	NA	NSLRAEDTAVYYC	Patient 1	Class 1
123	0	118	IGHV1-18	IGHJ4	ARERVRWFGDSFPDY	GCGAGAGAGAGGGTCAGATGGTTCGGGGACAGCTTCCCGGACTAC	IGHD3-10	840	976	0	1816	0.00041947	123	NA	1	1	2	NA	GAGATCTGACGACACGGCCGTGTATTACTGTGCGAGAGAGAGGGTCAGATGGTTCGGGGACAGCTTCCCGGACTACTGGGGCCAGGGAACCCTGGTCACCGTCTCCTCAG	GAGATCTGACGACACGGCCGTGTATTACTGTGCGAGAGA---------ATGGTTCGGGGA----------GACTACTGGGGCCAGGGAACCCTGGTCACCGTCTCCTCAG		NA	NA	NA	NA	GAGATCTGACGACACGGCCGTGTATTACTGT	NA	NA	NA	NA	RSDDTAVYYC	Patient 1	Class 1
124	0	119	IGHV5-51	IGHJ3	TRRRYYYDIPDVFDI	ACGAGACGACGGTATTACTATGATATCCCTGATGTTTTTGATATC	IGHD3-22	885	914	0.026	1799	0.00041554	124	NA	1	1	2	NA	GAAGGCCTCGGACACCGCCATGTATTACTGTACGAGACGACGGTATTACTATGATATCCCTGATGTTTTTGATATCTGGGGCCAAGGGACAATGGTCACCGTCTCTTCAG	GAAGGCCTCGGACACCGCCATGTATTACTGTGCGAGAC----GTATTACTATGATA----TGATGCTTTTGATATCTGGGGCCAAGGGACAATGGTCACCGTCTCTTCAG		NA	NA	NA	NA	GAAGGCCTCGGACACCGCCATGTATTACTGT	NA	NA	NA	NA	KASDTAMYYC	Patient 1	Class 1
125	0	120	IGHV4-34	IGHJ4	ARARGYCSSTSCYRGPGRRVFDY	GCGAGAGCCCGGGGATATTGTAGTAGTACCAGCTGCTATAGAGGGCCCGGGAGGAGGGTCTTTGACTAC	IGHD2-2	861	925	0	1786	0.00041254	125	NA	1	2	2	NA	GAGCTCTGTGACCGCCGCGGACACGGCTGTGTATTACTGTGCGAGAGCCCGGGGATATTGTAGTAGTACCAGCTGCTATAGAGGGCCCGGGAGGAGGGTCTTTGACTACTGGGGCCAGGGAACCCTGGTCACCGTCTCCTCAG	GAGCTCTGTGACCGCCGCGGACACGGCTGTGTATTACTGTGCGAGAG-----GGATATTGTAGTAGTACCAGCTGCTATA-------------------CTTTGACTACTGGGGCCAGGGAACCCTGGTCACCGTCTCCTCAG		NA	NA	NA	NA	GAGCTCTGTGACCGCCGCGGACACGGCTGTGTATTACTGT	NA	NA	NA	NA	SSVTAADTAVYYC	Patient 1	Class 1
126	0	117	IGHV1-18	IGHJ2	ARIRDSDDSDVVEWARPDRWYFDL	GCGCGAATTCGGGATTCTGATGATAGTGATGTTGTTGAGTGGGCCAGACCAGATAGGTGGTACTTCGATCTC	IGHD3-22	1358	339	0.057	1697	0.00039198	126	NA	1	1	1	NA	GATATGACGACACGGCCGTGTATTACTGTGCGCGAATTCGGGATTCTGATGATAGTGATGTTGTTGAGTGGGCCAGACCAGATAGGTGGTACTTCGATCTCTGGGGCCGTGGCACCCTGGTCACTGTCTCCTCAG	GATCTGACGACACGGCCGTGTATTACTGTGCGAGA-------------ATGATAGT------------------------------TGGTACTTCGATCTCTGGGGCCGTGGCACCCTGGTCACTGTCTCCTCAG	25A	NA	NA	NA	NA	GATATGACGACACGGCCGTGTATTACTGT	NA	NA	NA	NA	YDDTAVYYC	Patient 1	Class 1
127	0	121	IGHV3-23	IGHJ4	AKGKGAQISSWSFDY	GCGAAAGGCAAGGGGGCCCAGATCAGCAGCTGGTCGTTTGACTAC	IGHD6-13	811	880	0.021	1691	0.0003906	127	NA	1	1	2	NA	GAACAGCCTGAGAGCCGAAGACACGGCCGTATATTACTGTGCGAAAGGCAAGGGGGCCCAGATCAGCAGCTGGTCGTTTGACTACTGGGGCCAGGGAGCCCTGGTCACCGTCTCCTCAG	GAACAGCCTGAGAGCCGAGGACACGGCCGTATATTACTGTGCGAAAG----------------CAGCAGCTGGT--TTTGACTACTGGGGCCAGGGAACCCTGGTCACCGTCTCCTCAG	21A	NA	NA	NA	NA	GAACAGCCTGAGAGCCGAAGACACGGCCGTATATTACTGT	NA	NA	NA	NA	NSLRAEDTAVYYC	Patient 1	Class 1
128	0	122	IGHV1-8	IGHJ3	ARGKTVCTPYTCYTGDGFDV	GCGAGAGGCAAGACGGTGTGCACTCCTTACACGTGCTATACGGGGGACGGTTTTGATGTC	IGHD2-2	874	816	0.051	1690	0.00039037	128	NA	1	2	1	NA	GAGATCTGAAGACACGGCCGTATATTACTGTGCGAGAGGCAAGACGGTGTGCACTCCTTACACGTGCTATACGGGGGACGGTTTTGATGTCTGGGGCCAAGGGACAATGGTCACCGTCTCTTCAG	GAGATCTGAGGACACGGCCGTGTATTACTGTGCGAGAGG-------------------------TGCTATAC---------TTTTGATGTCTGGGGCCAAGGGACAATGGTCACCGTCTCTTCAG	9A;21A	NA	NA	NA	NA	GAGATCTGAAGACACGGCCGTATATTACTGT	NA	NA	NA	NA	RSEDTAVYYC	Patient 1	Class 1
129	0	124	IGHV4-34	IGHJ4	ARGGSLGALLGYCSSTSCPFDY	GCGAGAGGGGGGTCACTGGGCGCTCTTCTAGGATATTGTAGTAGTACCAGCTGTCCATTTGACTAC	IGHD2-2	797	826	0.021	1623	0.00037489	129	NA	1	1	2	NA	GAGCTCTGTGACCGCCGCGGACACGGCTGTGTTTTACTGTGCGAGAGGGGGGTCACTGGGCGCTCTTCTAGGATATTGTAGTAGTACCAGCTGTCCATTTGACTACTGGGGCCAGGGAACCCTGGTCACCGTCTCCTCAG	GAGCTCTGTGACCGCCGCGGACACGGCTGTGTATTACTGTGCGAGAGG---------------------AGGATATTGTAGTAGTACCAGCTG----TTTGACTACTGGGGCCAGGGAACCCTGGTCACCGTCTCCTCAG	7T	NA	NA	NA	NA	GAGCTCTGTGACCGCCGCGGACACGGCTGTGTTTTACTGT	NA	NA	NA	NA	SSVTAADTAVFYC	Patient 1	Class 1
130	0	125	IGHV5-51	IGHJ3	ARLSSGYDIDAFDI	GCGAGACTCTCTAGTGGCTACGATATTGATGCTTTTGATATC	IGHD5-12	867	739	0	1606	0.00037096	130	NA	1	1	2	NA	GAAGGCCTCGGACACCGCCATGTATTACTGTGCGAGACTCTCTAGTGGCTACGATATTGATGCTTTTGATATCTGGGGCCAAGGGACAATGGTCACCGTCTCTTCAG	GAAGGCCTCGGACACCGCCATGTATTACTGTGCGAGAC----TAGTGGCTACGAT--TGATGCTTTTGATATCTGGGGCCAAGGGACAATGGTCACCGTCTCTTCAG		NA	NA	NA	NA	GAAGGCCTCGGACACCGCCATGTATTACTGT	NA	NA	NA	NA	KASDTAMYYC	Patient 1	Class 1
131	0	126	IGHV1-46	IGHJ4	ARVENWGYRPFDS	GCAAGAGTGGAAAATTGGGGATACCGCCCCTTTGACTCC	IGHD3-16	872	726	0.026	1598	0.00036911	131	NA	2	1	2	NA	GAGATCTGAGGACACGGCCGTGTATTACTGTGCAAGAGTGGAAAATTGGGGATACCGCCCCTTTGACTCCTGGGGCCAGGGAACCCTGGTCACCGTCTCCTCAG	GAGATCTGAGGACACGGCCGTGTATTACTGTGCGAGAG-------TTGGGG---------CTTTGACTACTGGGGCCAGGGAACCCTGGTCACCGTCTCCTCAG		NA	NA	NA	NA	GAGATCTGAGGACACGGCCGTGTATTACTGT	NA	NA	NA	NA	RSEDTAVYYC	Patient 1	Class 1
132	0	127	IGHV4-31	IGHJ5	ARYYHVSSGVRNWLDP	GCGAGGTATTATCATGTGAGTAGCGGTGTCAGGAACTGGCTCGACCCC	IGHD3-16	687	888	0.044	1575	0.0003638	132	NA	1	1	2	NA	GAACTCTGTGACTGCCGCGGACACGGCCGTTTATTACTGTGCGAGGTATTATCATGTGAGTAGCGGTGTCAGGAACTGGCTCGACCCCTGGGGCCAGGGAACCCTGGTCACCGTCTCCTCAG	GAGCTCTGTGACTGCCGCGGACACGGCCGTGTATTACTGTGCGAGGTATTAT---------------------AACTGGTTCGACCCCTGGGGCCAGGGAACCCTGGTCACCGTCTCCTCAG	9T;37A	NA	NA	NA	NA	GAACTCTGTGACTGCCGCGGACACGGCCGTTTATTACTGT	NA	NA	NA	NA	NSVTAADTAVYYC	Patient 1	Class 1
133	0	128	IGHV3-23	IGHJ2	VKSGVGLFDYWYFDL	GTGAAATCAGGTGTAGGGTTATTCGACTACTGGTACTTCGATCTC	IGHD3-22	794	743	0.043	1537	0.00035502	133	NA	1	1	1	NA	GAACAGCCTGAGAGCCGAGGACACGGCCGTATTTTACTGTGTGAAATCAGGTGTAGGGTTATTCGACTACTGGTACTTCGATCTCTGGGGCCGTGGCACCCTGGTCACTGTCTCCTCAG	GAACAGCCTGAGAGCCGAGGACACGGCCGTATATTACTGTGCGAAA----------GGTTATT---CTACTGGTACTTCGATCTCTGGGGCCGTGGCACCCTGGTCACTGTCTCCTCAG	7T	NA	NA	NA	NA	GAACAGCCTGAGAGCCGAGGACACGGCCGTATTTTACTGT	NA	NA	NA	NA	NSLRAEDTAVFYC	Patient 1	Class 1
134	0	129	IGHV3-30	IGHJ4	AKDFLGTSGIFEH	GCGAAAGATTTTCTTGGTACCAGCGGCATTTTTGAACAC	IGHD3-3	676	855	0.021	1531	0.00035364	134	NA	2	2	2	NA	GAACAGCCTGAGAACTGAGGACACGGCTGTGTATTACTGTGCGAAAGATTTTCTTGGTACCAGCGGCATTTTTGAACACTGGGGCCAGGGAACCCTGGTCACCGTCTCCTCAG	GAACAGCCTGAGAGCTGAGGACACGGCTGTGTATTACTGTGCGAAAGA-----------------GCATTTTTG---ACTGGGGCCAGGGAACCCTGGTCACCGTCTCCTCAG	26A	NA	NA	NA	NA	GAACAGCCTGAGAACTGAGGACACGGCTGTGTATTACTGT	NA	NA	NA	NA	NSLRTEDTAVYYC	Patient 1	Class 1
135	0	130	IGHV1-46	IGHJ4	ATSLGGSASQLYDYVWGSPLDY	GCGACTAGTCTCGGAGGGTCGGCCAGTCAACTTTATGATTACGTTTGGGGGAGTCCTCTTGACTAC	IGHD3-16	272	1181	0.045	1453	0.00033562	135	NA	2	1	2	NA	GAGCAGCCTCAGATCTGACGACACGGCCGTGTATTACTGTGCGACTAGTCTCGGAGGGTCGGCCAGTCAACTTTATGATTACGTTTGGGGGAGTCCTCTTGACTACTGGGGCCAGGGAAGCCTGGTCACCGTCTCCTCAG	GAGCAGCCTGAGATCTGAGGACACGGCCGTGTATTACTGTGCGA----------------------------TTATGATTACGTTTGGGGGAGT----TTGACTACTGGGGCCAGGGAACCCTGGTCACCGTCTCCTCAG	21C;30C	NA	NA	NA	NA	GAGCAGCCTCAGATCTGACGACACGGCCGTGTATTACTGT	NA	NA	NA	NA	SSLRSDDTAVYYC	Patient 1	Class 1
136	0	131	IGHV3-11	IGHJ4	ARVSRSYCSSTSCPHFDY	GCGAGAGTTTCGCGCTCATATTGTAGTAGTACCAGCTGCCCACACTTTGACTAC	IGHD2-2	708	738	0	1446	0.000334	136	NA	4	1	2	NA	GAACAGCCTGAGAGCCGAGGACACGGCTGTGTATTACTGTGCGAGAGTTTCGCGCTCATATTGTAGTAGTACCAGCTGCCCACACTTTGACTACTGGGGCCAGGGAACCCTGGTCACCGTCTCCTCAG	GAACAGCCTGAGAGCCGAGGACACGGCTGTGTATTACTGTGCGAGAG----------ATATTGTAGTAGTACCAGCTGC----ACTTTGACTACTGGGGCCAGGGAACCCTGGTCACCGTCTCCTCAG		NA	NA	NA	NA	GAACAGCCTGAGAGCCGAGGACACGGCTGTGTATTACTGT	NA	NA	NA	NA	NSLRAEDTAVYYC	Patient 1	Class 1
137	0	132	IGHV2-5	IGHJ3	AHFLGFGSGRRSGII	GCACACTTCTTGGGCTTCGGGAGTGGGAGGAGAAGCGGGATTATC	IGHD1-26	729	713	0	1442	0.00033308	137	NA	1	1	2	NA	GGACCCTGTGGACACAGCCACATATTACTGTGCACACTTCTTGGGCTTCGGGAGTGGGAGGAGAAGCGGGATTATCTGGGGCCAAGGGACAATGGTCACCGTCTCTTCAG	GGACCCTGTGGACACAGCCACATATTACTGTGCACAC---------------AGTGGGAG------------TATCTGGGGCCAAGGGACAATGGTCACCGTCTCTTCAG		NA	NA	NA	NA	GGACCCTGTGGACACAGCCACATATTACTGT	NA	NA	NA	NA	DPVDTATYYC	Patient 1	Class 1
138	0	134	IGHV5-10-1	IGHJ4	ARVAVYAAYYFDF	GCGAGAGTCGCCGTGTATGCCGCCTACTACTTTGACTTC	IGHD2-8	765	676	0.027	1441	0.00033285	138	NA	1	1	2	NA	GAAGGCCTCGGACACCGCCATATATTACTGTGCGAGAGTCGCCGTGTATGCCGCCTACTACTTTGACTTCTGGGGCCAGGGAACCCTGGTCACCGTCTCCTCAG	GAAGGCCTCGGACACCGCCATGTATTACTGTGCGAGA------GTGTATGC-----ACTACTTTGACTACTGGGGCCAGGGAACCCTGGTCACCGTCTCCTCAG	9A	NA	NA	NA	NA	GAAGGCCTCGGACACCGCCATATATTACTGT	NA	NA	NA	NA	KASDTAIYYC	Patient 1	Class 1
139	0	133	IGHV5-51	IGHJ3	ARHHLYGGSYGAFDI	GCGAGACACCACCTGTATGGTGGGAGCTACGGTGCTTTTGATATC	IGHD1-26	757	684	0	1441	0.00033285	138	NA	1	1	2	NA	GAAGGCCTCGGACACCGCCATGTATTACTGTGCGAGACACCACCTGTATGGTGGGAGCTACGGTGCTTTTGATATCTGGGGCCAAGGGACAATGGTCACCGTCTCTTCAG	GAAGGCCTCGGACACCGCCATGTATTACTGTGCGAGACA-----------GTGGGAGCTAC--TGCTTTTGATATCTGGGGCCAAGGGACAATGGTCACCGTCTCTTCAG		NA	NA	NA	NA	GAAGGCCTCGGACACCGCCATGTATTACTGT	NA	NA	NA	NA	KASDTAMYYC	Patient 1	Class 1
140	0	135	IGHV3-11	IGHJ3	ARLGRNEDAFDI	GCGAGATTGGGGAGAAACGAGGATGCTTTTGATATC	IGHD3-10	687	743	0	1430	0.00033031	140	NA	1	1	2	NA	GAACAGCCTGAGAGCCGAGGACACGGCCGTGTATTACTGTGCGAGATTGGGGAGAAACGAGGATGCTTTTGATATCTGGGGCCAAGGGACAATGGTCACCGTCTCTTCAG	GAACAGCCTGAGAGCCGAGGACACGGCCGTGTATTACTGTGCGAGA--GGGGAG-------GATGCTTTTGATATCTGGGGCCAAGGGACAATGGTCACCGTCTCTTCAG		NA	NA	NA	NA	GAACAGCCTGAGAGCCGAGGACACGGCCGTGTATTACTGT	NA	NA	NA	NA	NSLRAEDTAVYYC	Patient 1	Class 1
141	0	136	IGHV3-11	IGHJ4	ARVPNNWADSRVYFDY	GCGAGAGTCCCCAACAACTGGGCTGACTCGCGGGTCTACTTTGACTAC	IGHD1-1	700	723	0.043	1423	0.00032869	141	NA	1	1	2	NA	GAACAGCCTGAGAGCCGAGGACACGGCCGTATATTTCTGTGCGAGAGTCCCCAACAACTGGGCTGACTCGCGGGTCTACTTTGACTACTGGGGCCAGGGAACCCTGGTCACCGTCTCCTCAG	GAACAGCCTGAGAGCCGAGGACACGGCCGTGTATTACTGTGCGAGAG------ACAACTGG--------------CTACTTTGACTACTGGGGCCAGGGAACCCTGGTCACCGTCTCCTCAG	4T;9A	NA	NA	NA	NA	GAACAGCCTGAGAGCCGAGGACACGGCCGTATATTTCTGT	NA	NA	NA	NA	NSLRAEDTAVYFC	Patient 1	Class 1
142	0	138	IGHV1-8	IGHJ5	VRGGFDP	GTGAGAGGGGGGTTCGACCCC	IGHD3-16	478	921	0.026	1399	0.00032315	142	NA	1	1	2	NA	GAGATCTGAGGACACGGCCGTGTATTACTGTGTGAGAGGGGGGTTCGACCCCTGGGGCCAGGGAACCCTGGTCACCGTCTCCTCAG	GAGATCTGAGGACACGGCCGTGTATTACTGTGCGAGAGGGGGGTTCGACCCCTGGGGCCAGGGAACCCTGGTCACCGTCTCCTCAG		NA	NA	NA	NA	GAGATCTGAGGACACGGCCGTGTATTACTGT	NA	NA	NA	NA	RSEDTAVYYC	Patient 1	Class 1
143	0	139	IGHV4-34	IGHJ4	AGATGTARPSYFDY	GCGGGGGCGACAGGGACAGCTCGTCCGTCCTACTTTGACTAC	IGHD6-6	751	637	0	1388	0.00032061	143	NA	1	1	2	NA	GAGCTCTGTGACCGCCGCGGACACGGCTGTGTATTACTGTGCGGGGGCGACAGGGACAGCTCGTCCGTCCTACTTTGACTACTGGGGCCAGGGAACCCTGGTCACCGTCTCCTCAG	GAGCTCTGTGACCGCCGCGGACACGGCTGTGTATTACTGTGCG-------------CAGCTCGTCC---CTACTTTGACTACTGGGGCCAGGGAACCCTGGTCACCGTCTCCTCAG		NA	NA	NA	NA	GAGCTCTGTGACCGCCGCGGACACGGCTGTGTATTACTGT	NA	NA	NA	NA	SSVTAADTAVYYC	Patient 1	Class 1
144	0	141	IGHV3-66	IGHJ4	ARHGYFGDFDY	GCGAGACACGGATATTTTGGGGATTTTGACTAC	IGHD3-9	674	684	0	1358	0.00031368	144	NA	4	1	2	NA	GAACAGCCTGAGAGCCGAGGACACGGCTGTGTATTACTGTGCGAGACACGGATATTTTGGGGATTTTGACTACTGGGGCCAGGGAACCCTGGTCACCGTCTCCTCAG	GAACAGCCTGAGAGCCGAGGACACGGCTGTGTATTACTGTGCGAGACA--GATATTTTG-----TTTGACTACTGGGGCCAGGGAACCCTGGTCACCGTCTCCTCAG		NA	NA	NA	NA	GAACAGCCTGAGAGCCGAGGACACGGCTGTGTATTACTGT	NA	NA	NA	NA	NSLRAEDTAVYYC	Patient 1	Class 1
145	0	142	IGHV4-34	IGHJ6	ARVHCSSSSCYISHHMDV	GCGAGAGTCCATTGTAGTAGTTCCAGTTGTTATATCTCTCACCATATGGACGTC	IGHD2-2	722	633	0.021	1355	0.00031299	145	NA	1	1	2	NA	GAGCTCTGTGACCGCCGCGGACACGGCTGTATATTACTGTGCGAGAGTCCATTGTAGTAGTTCCAGTTGTTATATCTCTCACCATATGGACGTCTGGGGCCAAGGGACCACGGTCACCGTCTCCTCA	GAGCTCTGTGACCGCCGCGGACACGGCTGTGTATTACTGTGCGAGAG---ATTGTAGTAGT-----------------------TATGGACGTCTGGGGCCAAGGGACCACGGTCACCGTCTCCTCA	9A	NA	NA	NA	NA	GAGCTCTGTGACCGCCGCGGACACGGCTGTATATTACTGT	NA	NA	NA	NA	SSVTAADTAVYYC	Patient 1	Class 1
146	0	144	IGHV3-30	IGHJ4	AKDRCGSGCHTPDYYFDY	GCGAAAGATAGATGTGGCAGTGGCTGCCACACACCGGACTACTACTTTGACTAC	IGHD6-19	619	719	0	1338	0.00030906	146	NA	2	1	2	NA	GAACAGCCTGAGAGCTGAGGACACGGCTGTGTATTACTGTGCGAAAGATAGATGTGGCAGTGGCTGCCACACACCGGACTACTACTTTGACTACTGGGGCCAGGGAACCCTGGTCACCGTCTCCTCAG	GAACAGCCTGAGAGCTGAGGACACGGCTGTGTATTACTGTGCGAAAGA--------GCAGTGGCTG--------------ACTACTTTGACTACTGGGGCCAGGGAACCCTGGTCACCGTCTCCTCAG		NA	NA	NA	NA	GAACAGCCTGAGAGCTGAGGACACGGCTGTGTATTACTGT	NA	NA	NA	NA	NSLRAEDTAVYYC	Patient 1	Class 1
147	0	143	IGHV3-11	IGHJ4	ARDCGGDCYISLDY	GCGAGAGATTGTGGTGGTGACTGCTATATCTCTTTAGACTAC	IGHD2-21	690	648	0	1338	0.00030906	146	NA	4	2	2	NA	GAACAGCCTGAGAGCCGAGGACACGGCTGTGTATTACTGTGCGAGAGATTGTGGTGGTGACTGCTATATCTCTTTAGACTACTGGGGCCAGGGAACCCTGGTCACCGTCTCCTCAG	GAACAGCCTGAGAGCCGAGGACACGGCTGTGTATTACTGTGCGAGAGATTGTGGTGGTGACTGCTAT---------GACTACTGGGGCCAGGGAACCCTGGTCACCGTCTCCTCAG		NA	NA	NA	NA	GAACAGCCTGAGAGCCGAGGACACGGCTGTGTATTACTGT	NA	NA	NA	NA	NSLRAEDTAVYYC	Patient 1	Class 1
148	0	145	IGHV3-30	IGHJ3	VRDREDRSGLRDGLPGAFDI	GTGAGAGATCGGGAAGATAGATCGGGGCTACGAGATGGGCTCCCTGGTGCTTTTGATATC	IGHD5-12	592	730	0.083	1322	0.00030536	148	NA	3	1	2	NA	GAACAGCCTGAGACCTGAGGACACGGCTCTTTATTACTGTGTGAGAGATCGGGAAGATAGATCGGGGCTACGAGATGGGCTCCCTGGTGCTTTTGATATCTGGGGCCAAGGGACAATGGTCACCGTCTCTTCAG	GAACAGCCTGAGAGCTGAGGACACGGCTGTGTATTACTGTGCGAGAGA-----------------GGCTACGA--------------TGCTTTTGATATCTGGGGCCAAGGGACAATGGTCACCGTCTCTTCAG	9T;11C;26C	NA	NA	NA	NA	GAACAGCCTGAGACCTGAGGACACGGCTCTTTATTACTGT	NA	NA	NA	NA	NSLRPEDTALYYC	Patient 1	Class 1
149	0	146	IGHV3-30	IGHJ3	AKPPRELPWVYGAFDI	GCGAAACCCCCTAGGGAGCTACCTTGGGTTTATGGTGCTTTTGATATC	IGHD1-26	623	697	0	1320	0.0003049	149	NA	2	1	2	NA	GAACAGCCTGAGAGCTGAGGACACGGCTGTGTATTACTGTGCGAAACCCCCTAGGGAGCTACCTTGGGTTTATGGTGCTTTTGATATCTGGGGCCAAGGGACAATGGTCACCGTCTCTTCAG	GAACAGCCTGAGAGCTGAGGACACGGCTGTGTATTACTGTGCGAAA-------GGGAGCTAC-------------TGCTTTTGATATCTGGGGCCAAGGGACAATGGTCACCGTCTCTTCAG		NA	NA	NA	NA	GAACAGCCTGAGAGCTGAGGACACGGCTGTGTATTACTGT	NA	NA	NA	NA	NSLRAEDTAVYYC	Patient 1	Class 1
150	0	147	IGHV4-34	IGHJ5	AKRFLEWLPLGWFDP	GCGAAACGATTTTTGGAGTGGTTACCCCTAGGGTGGTTCGACCCC	IGHD3-3	628	685	0	1313	0.00030328	150	NA	1	1	2	NA	GAGCTCTGTGACCGCCGCGGACACGGCTGTGTATTACTGTGCGAAACGATTTTTGGAGTGGTTACCCCTAGGGTGGTTCGACCCCTGGGGCCAGGGAACCCTGGTCACCGTCTCCTCAG	GAGCTCTGTGACCGCCGCGGACACGGCTGTGTATTACTGTGCGA-ACGATTTTTGGAGTGGTTA---------TGGTTCGACCCCTGGGGCCAGGGAACCCTGGTCACCGTCTCCTCAG		NA	NA	NA	NA	GAGCTCTGTGACCGCCGCGGACACGGCTGTGTATTACTGT	NA	NA	NA	NA	SSVTAADTAVYYC	Patient 1	Class 1
151	0	149	IGHV3-23	IGHJ3	AKANAFDI	GCGAAAGCGAATGCTTTTGATATT		564	727	0.021	1291	0.0002982	151	NA	1	NA	2	NA	GAACAGCCTGAGAGCCGAGGACACGGCCCTATATTACTGTGCGAAAGCGAATGCTTTTGATATTTGGGGCCAAGGGACAATGGTCACCGTCTCTTCAG	GAACAGCCTGAGAGCCGAGGACACGGCCGTATATTACTGTGCGAAAG---ATGCTTTTGATATCTGGGGCCAAGGGACAATGGTCACCGTCTCTTCAG	11C	NA	NA	NA	NA	GAACAGCCTGAGAGCCGAGGACACGGCCCTATATTACTGT	NA	NA	NA	NA	NSLRAEDTALYYC	Patient 1	Class 1
152	0	150	IGHV3-23	IGHJ4	AKQLGGEAVAGADS	GCGAAGCAATTGGGCGGCGAGGCAGTGGCTGGGGCTGACTCC	IGHD6-19	612	671	0	1283	0.00029635	152	NA	1	1	2	NA	GAACAGCCTGAGAGCCGAGGACACGGCCGTATATTACTGTGCGAAGCAATTGGGCGGCGAGGCAGTGGCTGGGGCTGACTCCTGGGGCCAGGGAACCCTGGTCACCGTCTCCTCAG	GAACAGCCTGAGAGCCGAGGACACGGCCGTATATTACTGTGCGAA----------------GCAGTGGCTGG---TGACTACTGGGGCCAGGGAACCCTGGTCACCGTCTCCTCAG		NA	NA	NA	NA	GAACAGCCTGAGAGCCGAGGACACGGCCGTATATTACTGT	NA	NA	NA	NA	NSLRAEDTAVYYC	Patient 1	Class 1
153	0	151	IGHV5-10-1	IGHJ4	ARGGYPVVPAAIDY	GCGAGAGGAGGATATCCGGTAGTACCAGCTGCTATCGACTAC	IGHD2-2	678	602	0	1280	0.00029566	153	NA	1	1	2	NA	GAAGGCCTCGGACACCGCCATGTATTACTGTGCGAGAGGAGGATATCCGGTAGTACCAGCTGCTATCGACTACTGGGGCCAGGGAACCCTGGTCACCGTCTCCTCAG	GAAGGCCTCGGACACCGCCATGTATTACTGTGCGAGA------------GTAGTACCAGCTGCTAT-GACTACTGGGGCCAGGGAACCCTGGTCACCGTCTCCTCAG		NA	NA	NA	NA	GAAGGCCTCGGACACCGCCATGTATTACTGT	NA	NA	NA	NA	KASDTAMYYC	Patient 1	Class 1
154	0	152	IGHV3-11	IGHJ2	ARDRSVVTPHWYFDL	GCGAGAGATCGATCGGTGGTAACTCCGCACTGGTACTTCGATCTC	IGHD4-23	749	529	0	1278	0.0002952	154	NA	4	1	1	NA	GAACAGCCTGAGAGCCGAGGACACGGCTGTGTATTACTGTGCGAGAGATCGATCGGTGGTAACTCCGCACTGGTACTTCGATCTCTGGGGCCGTGGCACCCTGGTCACTGTCTCCTCAG	GAACAGCCTGAGAGCCGAGGACACGGCTGTGTATTACTGTGCGAGAGA-----CGGTGGTAACTCC--ACTGGTACTTCGATCTCTGGGGCCGTGGCACCCTGGTCACTGTCTCCTCAG		NA	NA	NA	NA	GAACAGCCTGAGAGCCGAGGACACGGCTGTGTATTACTGT	NA	NA	NA	NA	NSLRAEDTAVYYC	Patient 1	Class 1
155	0	153	IGHV3-23	IGHJ3	AKWEIVGATRGAFDI	GCGAAATGGGAAATAGTGGGAGCTACTCGAGGTGCTTTTGATATC	IGHD1-26	614	658	0	1272	0.00029381	155	NA	1	1	2	NA	GAACAGCCTGAGAGCCGAGGACACGGCCGTATATTACTGTGCGAAATGGGAAATAGTGGGAGCTACTCGAGGTGCTTTTGATATCTGGGGCCAAGGGACAATGGTCACCGTCTCTTCAG	GAACAGCCTGAGAGCCGAGGACACGGCCGTATATTACTGTGCGAAA------ATAGTGGGAGCTACT-----TGCTTTTGATATCTGGGGCCAAGGGACAATGGTCACCGTCTCTTCAG		NA	NA	NA	NA	GAACAGCCTGAGAGCCGAGGACACGGCCGTATATTACTGT	NA	NA	NA	NA	NSLRAEDTAVYYC	Patient 1	Class 1
156	0	154	IGHV3-15	IGHJ5	SWFHYDPSGHHFLGT	TCCTGGTTTCACTATGACCCCAGTGGTCATCACTTTCTGGGTACC	IGHD3-22	540	717	0.116	1257	0.00029035	156	NA	1	1	2	NA	GAACAGCCTGAAAATCGAGGACGCAGCCGTTTATTATTGTTCCTGGTTTCACTATGACCCCAGTGGTCATCACTTTCTGGGTACCTGGGGCCAGGGAACCCTGGTCACCGTCTCCTCAG	GAACAGCCTGAAAACCGAGGACACAGCCGTGTATTACTGTACC-------ACTATGA--------------------------CCTGGGGCCAGGGAACCCTGGTCACCGTCTCCTCAG	3T;9T;17G;25T	NA	NA	NA	NA	GAACAGCCTGAAAATCGAGGACGCAGCCGTTTATTATTGT	NA	NA	NA	NA	NSLKIEDAAVYYC	Patient 1	Class 1
157	0	155	IGHV5-51	IGHJ5	ARQRETIFGSRGDWFDP	GCGAGGCAACGGGAGACGATTTTTGGTTCCCGTGGGGACTGGTTCGACCCC	IGHD3-3	558	674	0.026	1232	0.00028457	157	NA	1	1	2	NA	GAAGGCCTCGGACACCGCCATGTATTACTGTGCGAGGCAACGGGAGACGATTTTTGGTTCCCGTGGGGACTGGTTCGACCCCTGGGGCCAGGGAACCCTGGTCACCGTCTCCTCAG	GAAGGCCTCGGACACCGCCATGTATTACTGTGCGAGACA-------ACGATTTTTGG-----------ACTGGTTCGACCCCTGGGGCCAGGGAACCCTGGTCACCGTCTCCTCAG		NA	NA	NA	NA	GAAGGCCTCGGACACCGCCATGTATTACTGT	NA	NA	NA	NA	KASDTAMYYC	Patient 1	Class 1
158	0	156	IGHV4-34	IGHJ6	ARGRWAVPAARGYYYYMDV	GCGAGAGGCCGATGGGCAGTACCAGCTGCCAGGGGCTACTACTACTACATGGACGTC	IGHD2-2	588	642	0	1230	0.00028411	158	NA	1	1	3	NA	GAGCTCTGTGACCGCCGCGGACACGGCTGTGTATTACTGTGCGAGAGGCCGATGGGCAGTACCAGCTGCCAGGGGCTACTACTACTACATGGACGTCTGGGGCAAAGGGACCACGGTCACCGTCTCCTCA	GAGCTCTGTGACCGCCGCGGACACGGCTGTGTATTACTGTGCGAGAGG---------AGTACCAGCTGC------CTACTACTACTACATGGACGTCTGGGGCAAAGGGACCACGGTCACCGTCTCCTCA		NA	NA	NA	NA	GAGCTCTGTGACCGCCGCGGACACGGCTGTGTATTACTGT	NA	NA	NA	NA	SSVTAADTAVYYC	Patient 1	Class 1
159	0	157	IGHV4-39	IGHJ3	ARLGDGYNKAFDI	GCGAGACTCGGGGATGGCTACAATAAGGCTTTTGATATC	IGHD5-24	493	717	0.043	1210	0.00027949	159	NA	1	1	2	NA	GAGCTCTGTGATCGCCGCAGACACGGCTGTATATTACTGTGCGAGACTCGGGGATGGCTACAATAAGGCTTTTGATATCTGGGGCCAAGGGACAATGGTCACCGTCTCTTCAG	GAGCTCTGTGACCGCCGCAGACACGGCTGTGTATTACTGTGCGAGAC-----GATGGCTACAAT---GCTTTTGATATCTGGGGCCAAGGGACAATGGTCACCGTCTCTTCAG	9A;28T	NA	NA	NA	NA	GAGCTCTGTGATCGCCGCAGACACGGCTGTATATTACTGT	NA	NA	NA	NA	SSVIAADTAVYYC	Patient 1	Class 1
160	0	158	IGHV1-46	IGHJ3	ARVSNLGYSWETDI	GCGAGAGTCAGTAATCTCGGATACAGCTGGGAGACTGATATC	IGHD5-18	639	536	0	1175	0.00027141	160	NA	1	1	2	NA	GAGATCTGAGGACACGGCCGTGTATTACTGTGCGAGAGTCAGTAATCTCGGATACAGCTGGGAGACTGATATCTGGGGCCAAGGGACAATGGTCACCGTCTCTTCAG	GAGATCTGAGGACACGGCCGTGTATTACTGTGCGAGAG-----------GGATACAGCT-------TGATATCTGGGGCCAAGGGACAATGGTCACCGTCTCTTCAG		NA	NA	NA	NA	GAGATCTGAGGACACGGCCGTGTATTACTGT	NA	NA	NA	NA	RSEDTAVYYC	Patient 1	Class 1
161	0	123	IGHV3-30	IGHJ4	AKVPNYYDSSGYFDY	GCGAAAGTCCCCAATTACTATGATAGTAGTGGGTACTTTGACTAC	IGHD3-22	558	591	0	1149	0.0002654	161	NA	2	1	2	NA	GAACAGCCTGAGAGCTGAGGACACGGCTGTGTATTACTGTGCGAAAGTCCCCAATTACTATGATAGTAGTGGGTACTTTGACTACTGGGGCCAGGGAACCCTGGTCACCGTCTCCTCAG	GAACAGCCTGAGAGCTGAGGACACGGCTGTGTATTACTGTGCGAAAG------ATTACTATGATAGTAGTGG-TACTTTGACTACTGGGGCCAGGGAACCCTGGTCACCGTCTCCTCAG		NA	NA	NA	NA	GAACAGCCTGAGAGCTGAGGACACGGCTGTGTATTACTGT	NA	NA	NA	NA	NSLRAEDTAVYYC	Patient 1	Class 1
162	0	159	IGHV4-34	IGHJ5	ARKMVRGSSWKNWFDP	GCGAGAAAAATGGTTCGGGGCAGCAGCTGGAAAAACTGGTTCGACCCC	IGHD3-10	547	599	0.022	1146	0.00026471	162	NA	1	1	2	NA	GAGCTCTGTGACCGCCGCGGACACGGCTGTGTATTATTGTGCGAGAAAAATGGTTCGGGGCAGCAGCTGGAAAAACTGGTTCGACCCCTGGGGCCAGGGAACCCTGGTCACCGTCTCCTCAG	GAGCTCTGTGACCGCCGCGGACACGGCTGTGTATTACTGTGCGAGA---ATGGTTCGGGG-------------AACTGGTTCGACCCCTGGGGCCAGGGAACCCTGGTCACCGTCTCCTCAG	3T	NA	NA	NA	NA	GAGCTCTGTGACCGCCGCGGACACGGCTGTGTATTATTGT	NA	NA	NA	NA	SSVTAADTAVYYC	Patient 1	Class 1
163	0	160	IGHV5-10-1	IGHJ4	ARVDGYDSGGDIFEY	GCGAGAGTCGATGGCTACGACTCCGGGGGGGACATATTTGAGTAC	IGHD5-12	597	532	0	1129	0.00026078	163	NA	1	1	2	NA	GAAGGCCTCGGACACCGCCATGTATTACTGTGCGAGAGTCGATGGCTACGACTCCGGGGGGGACATATTTGAGTACTGGGGCCAGGGAACCCTGGTCACCGTCTCCTCAG	GAAGGCCTCGGACACCGCCATGTATTACTGTGCGAGA-----TGGCTACGA----------------TTTGACTACTGGGGCCAGGGAACCCTGGTCACCGTCTCCTCAG		NA	NA	NA	NA	GAAGGCCTCGGACACCGCCATGTATTACTGT	NA	NA	NA	NA	KASDTAMYYC	Patient 1	Class 1
164	0	161	IGHV3-66	IGHJ3	ARHERVVPAAVDAFDI	GCGAGACATGAGCGAGTAGTACCAGCTGCCGTTGATGCTTTTGATATC	IGHD2-2	580	545	0	1125	0.00025986	164	NA	4	1	2	NA	GAACAGCCTGAGAGCCGAGGACACGGCTGTGTATTACTGTGCGAGACATGAGCGAGTAGTACCAGCTGCCGTTGATGCTTTTGATATCTGGGGCCAAGGGACAATGGTCACCGTCTCTTCAG	GAACAGCCTGAGAGCCGAGGACACGGCTGTGTATTACTGTGCGAGACA------AGTAGTACCAGCTGC---TGATGCTTTTGATATCTGGGGCCAAGGGACAATGGTCACCGTCTCTTCAG		NA	NA	NA	NA	GAACAGCCTGAGAGCCGAGGACACGGCTGTGTATTACTGT	NA	NA	NA	NA	NSLRAEDTAVYYC	Patient 1	Class 1
165	0	162	IGHV2-5	IGHJ2	AHLTGVGWYFNL	GCACACCTTACTGGGGTCGGCTGGTACTTCAATCTC	IGHD7-27	672	449	0.027	1121	0.00025893	165	NA	1	1	1	NA	GGACCCTGTAGACACAGCCACATATTACTGTGCACACCTTACTGGGGTCGGCTGGTACTTCAATCTCTGGGGCCGTGGCACCCTGGTCACTGTCTCCTCAG	GGACCCTGTGGACACAGCCACATATTACTGTGCACAC---ACTGGGG----CTGGTACTTCGATCTCTGGGGCCGTGGCACCCTGGTCACTGTCTCCTCAG	21A	NA	NA	NA	NA	GGACCCTGTAGACACAGCCACATATTACTGT	NA	NA	NA	NA	DPVDTATYYC	Patient 1	Class 1
166	0	164	IGHV3-11	IGHJ6	ARTRGYSYGRYYYGMDV	GCGAGAACCCGTGGATACAGCTATGGCAGATACTACTACGGTATGGACGTC	IGHD5-18	569	536	0	1105	0.00025524	166	NA	4	1	2	NA	GAACAGCCTGAGAGCCGAGGACACGGCTGTGTATTACTGTGCGAGAACCCGTGGATACAGCTATGGCAGATACTACTACGGTATGGACGTCTGGGGCCAAGGGACCACGGTCACCGTCTCCTCA	GAACAGCCTGAGAGCCGAGGACACGGCTGTGTATTACTGTGCGAGA----GTGGATACAGCTATGG----TACTACTACGGTATGGACGTCTGGGGCCAAGGGACCACGGTCACCGTCTCCTCA		NA	NA	NA	NA	GAACAGCCTGAGAGCCGAGGACACGGCTGTGTATTACTGT	NA	NA	NA	NA	NSLRAEDTAVYYC	Patient 1	Class 1
167	0	165	IGHV5-51	IGHJ3	ARRYYDILTGYYYAFDI	GCGAGACGATATTACGATATTTTGACTGGTTATTATTATGCTTTTGATATC	IGHD3-9	609	490	0	1099	0.00025385	167	NA	1	1	2	NA	GAAGGCCTCGGACACCGCCATGTATTACTGTGCGAGACGATATTACGATATTTTGACTGGTTATTATTATGCTTTTGATATCTGGGGCCAAGGGACAATGGTCACCGTCTCTTCAG	GAAGGCCTCGGACACCGCCATGTATTACTGTGCGAGAC--TATTACGATATTTTGACTGGTTATTAT-ATGCTTTTGATATCTGGGGCCAAGGGACAATGGTCACCGTCTCTTCAG		NA	NA	NA	NA	GAAGGCCTCGGACACCGCCATGTATTACTGT	NA	NA	NA	NA	KASDTAMYYC	Patient 1	Class 1
168	0	166	IGHV3-30	IGHJ4	AKGKNYVLFDY	GCGAAAGGAAAGAACTACGTCCTCTTTGACTAC	IGHD1-7	574	525	0	1099	0.00025385	167	NA	2	1	2	NA	GAACAGCCTGAGAGCTGAGGACACGGCTGTGTATTACTGTGCGAAAGGAAAGAACTACGTCCTCTTTGACTACTGGGGCCAGGGAACCCTGGTCACCGTCTCCTCAG	GAACAGCCTGAGAGCTGAGGACACGGCTGTGTATTACTGTGCGAAAG----GAACTAC-----CTTTGACTACTGGGGCCAGGGAACCCTGGTCACCGTCTCCTCAG		NA	NA	NA	NA	GAACAGCCTGAGAGCTGAGGACACGGCTGTGTATTACTGT	NA	NA	NA	NA	NSLRAEDTAVYYC	Patient 1	Class 1
169	0	167	IGHV2-26	IGHJ3	AWISPVTSAFDI	GCATGGATATCACCGGTGACGAGTGCTTTTGATATC	IGHD4-17	588	508	0.025	1096	0.00025316	169	NA	1	1	2	NA	GGACCCTGTGGACACAGCCACATATTACTGTGCATGGATATCACCGGTGACGAGTGCTTTTGATATCTGGGGCCAAGGGACAATGGTCACCGTCTCTTCAG	GGACCCTGTGGACACAGCCACATATTACTGTGCACGGATA----CGGTGAC---TGCTTTTGATATCTGGGGCCAAGGGACAATGGTCACCGTCTCTTCAG		NA	NA	NA	NA	GGACCCTGTGGACACAGCCACATATTACTGT	NA	NA	NA	NA	DPVDTATYYC	Patient 1	Class 1
170	0	168	IGHV5-51	IGHJ3	ARHIGGGTYRSAFDL	GCGAGACATATTGGTGGTGGGACCTACAGGAGTGCCTTTGATCTC	IGHD2-21	530	562	0.026	1092	0.00025224	170	NA	1	1	1	NA	GAAGGCCTCGGACACCGCCATATATTACTGTGCGAGACATATTGGTGGTGGGACCTACAGGAGTGCCTTTGATCTCTGGGGCCTGGGGACAATGGTCACCGTCTCTTCAG	GAAGGCCTCGGACACCGCCATGTATTACTGTGCGAGACA---TGGTGGTG-----------------TTTGATGTCTGGGGCCAAGGGACAATGGTCACCGTCTCTTCAG	9A	NA	NA	NA	NA	GAAGGCCTCGGACACCGCCATATATTACTGT	NA	NA	NA	NA	KASDTAIYYC	Patient 1	Class 1
171	0	169	IGHV1-18	IGHJ4	VREYGRGSGWPPYFDF	GTAAGGGAGTACGGGCGGGGCAGTGGCTGGCCCCCATACTTTGACTTC	IGHD6-19	535	554	0.154	1089	0.00025154	171	NA	1	1	2	NA	GAGATCTGACGACACGGCCGTTTTCTACTGTGTAAGGGAGTACGGGCGGGGCAGTGGCTGGCCCCCATACTTTGACTTCTGGGGCCAGGGAACCCTGGTCACCGTCTCCTCAG	GAGATCTGACGACACGGCCGTGTATTACTGTGCGAGAGA-----------GCAGTGGCTGG------TACTTTGACTACTGGGGCCAGGGAACCCTGGTCACCGTCTCCTCAG	6C;7T;9T	NA	NA	NA	NA	GAGATCTGACGACACGGCCGTTTTCTACTGT	NA	NA	NA	NA	RSDDTAVFYC	Patient 1	Class 1
172	0	170	IGHV5-51	IGHJ3	ARHDLVRGVIVAPRNDAFDI	GCGAGACATGATTTGGTTCGGGGAGTTATTGTGGCCCCGCGAAATGATGCTTTTGATATC	IGHD3-10	593	495	0	1088	0.00025131	172	NA	1	1	2	NA	GAAGGCCTCGGACACCGCCATGTATTACTGTGCGAGACATGATTTGGTTCGGGGAGTTATTGTGGCCCCGCGAAATGATGCTTTTGATATCTGGGGCCAAGGGACAATGGTCACCGTCTCTTCAG	GAAGGCCTCGGACACCGCCATGTATTACTGTGCGAGACA-----TGGTTCGGGGAGTTATT--------------TGATGCTTTTGATATCTGGGGCCAAGGGACAATGGTCACCGTCTCTTCAG		NA	NA	NA	NA	GAAGGCCTCGGACACCGCCATGTATTACTGT	NA	NA	NA	NA	KASDTAMYYC	Patient 1	Class 1
173	0	171	IGHV3-9	IGHJ4	AKGQVAVAGYFDY	GCAAAAGGGCAAGTCGCAGTGGCTGGTTACTTTGACTAC	IGHD6-19	460	623	0.021	1083	0.00025016	173	NA	1	1	2	NA	GAACAGTCTGAGACCTGAGGACACGGCCTTGTATTACTGTGCAAAAGGGCAAGTCGCAGTGGCTGGTTACTTTGACTACTGGGGCCAGGGAACCCTGGTCACCGTCTCCTCAG	GAACAGTCTGAGAGCTGAGGACACGGCCTTGTATTACTGTGCAAAAG--------GCAGTGGCTGGTTACTTTGACTACTGGGGCCAGGGAACCCTGGTCACCGTCTCCTCAG	26C	NA	NA	NA	NA	GAACAGTCTGAGACCTGAGGACACGGCCTTGTATTACTGT	NA	NA	NA	NA	NSLRPEDTALYYC	Patient 1	Class 1
174	0	172	IGHV3-11	IGHJ3	ARIDYGGAFDI	GCGAGGATTGACTACGGCGGTGCTTTTGATATC	IGHD4-17	488	593	0	1081	0.0002497	174	NA	4	1	2	NA	GAACAGCCTGAGAGCCGAGGACACGGCTGTGTATTACTGTGCGAGGATTGACTACGGCGGTGCTTTTGATATCTGGGGCCAAGGGACAATGGTCACCGTCTCTTCAG	GAACAGCCTGAGAGCCGAGGACACGGCTGTGTATTACTGTGCGAG---TGACTACGG---TGCTTTTGATATCTGGGGCCAAGGGACAATGGTCACCGTCTCTTCAG		NA	NA	NA	NA	GAACAGCCTGAGAGCCGAGGACACGGCTGTGTATTACTGT	NA	NA	NA	NA	NSLRAEDTAVYYC	Patient 1	Class 1
175	0	173	IGHV1-2	IGHJ3	ARSRVRGSGNSAFDI	GCGAGAAGTCGGGTCCGTGGTTCGGGGAATTCTGCTTTTGATATC	IGHD3-10	572	505	0.022	1077	0.00024877	175	NA	2	1	2	NA	GAGCAGGCTGAGATCTGACGACACGGCCCTGTATTACTGTGCGAGAAGTCGGGTCCGTGGTTCGGGGAATTCTGCTTTTGATATCTGGGGCCAAGGGACAATGGTCACCGTCTCTTCAG	GAGCAGGCTGAGATCTGACGACACGGCCGTGTATTACTGTGCGAGA-----------TGGTTCGGGGA----TGCTTTTGATATCTGGGGCCAAGGGACAATGGTCACCGTCTCTTCAG	11C	NA	NA	NA	NA	GAGCAGGCTGAGATCTGACGACACGGCCCTGTATTACTGT	NA	NA	NA	NA	SRLRSDDTALYYC	Patient 1	Class 1
176	0	175	IGHV5-10-1	IGHJ3	ARYQLERRGSGAFDI	GCGAGATATCAACTGGAACGACGGGGATCTGGTGCTTTTGATATC	IGHD1-1	579	489	0	1068	0.00024669	176	NA	1	1	2	NA	GAAGGCCTCGGACACCGCCATGTATTACTGTGCGAGATATCAACTGGAACGACGGGGATCTGGTGCTTTTGATATCTGGGGCCAAGGGACAATGGTCACCGTCTCTTCAG	GAAGGCCTCGGACACCGCCATGTATTACTGTGCGAGA---CAACTGGAACGAC----------TGCTTTTGATATCTGGGGCCAAGGGACAATGGTCACCGTCTCTTCAG		NA	NA	NA	NA	GAAGGCCTCGGACACCGCCATGTATTACTGT	NA	NA	NA	NA	KASDTAMYYC	Patient 1	Class 1
177	0	176	IGHV3-11	IGHJ4	ARLHYSNGVYHPFDN	GCCCGCCTCCATTATAGTAATGGTGTATACCACCCTTTTGACAAC	IGHD2-8	467	579	0.024	1046	0.00024161	177	NA	1	1	2	NA	GAACAGCCTGAGAACCGAGGACACGGCCGTGTATTACTGTGCCCGCCTCCATTATAGTAATGGTGTATACCACCCTTTTGACAACTGGGGCCAGGGAACCCTGGTCACCGTCTCCTCAG	GAACAGCCTGAGAGCCGAGGACACGGCCGTGTATTACTGTGC---------------TAATGGTGTAT--------TTTGACTACTGGGGCCAGGGAACCCTGGTCACCGTCTCCTCAG	26A	NA	NA	NA	NA	GAACAGCCTGAGAACCGAGGACACGGCCGTGTATTACTGT	NA	NA	NA	NA	NSLRTEDTAVYYC	Patient 1	Class 1
178	0	177	IGHV3-11	IGHJ4	ARETAGFWSGYYVQKYFDY	GCGAGAGAAACGGCGGGCTTTTGGAGTGGTTATTATGTCCAGAAGTACTTTGACTAC	IGHD3-3	469	568	0.021	1037	0.00023953	178	NA	4	1	2	NA	GAACAGCCTGAGAGCCGAGGACACGGCTGTGTATTCCTGTGCGAGAGAAACGGCGGGCTTTTGGAGTGGTTATTATGTCCAGAAGTACTTTGACTACTGGGGCCAGGGAACCCTGGTCACCGTCTCCTCAG	GAACAGCCTGAGAGCCGAGGACACGGCTGTGTATTACTGTGCGAGAGA----------TTTTGGAGTGGTTATTAT---------TACTTTGACTACTGGGGCCAGGGAACCCTGGTCACCGTCTCCTCAG	4C	NA	NA	NA	NA	GAACAGCCTGAGAGCCGAGGACACGGCTGTGTATTCCTGT	NA	NA	NA	NA	NSLRAEDTAVYSC	Patient 1	Class 1
179	0	179	IGHV1-3	IGHJ4	ARLNWGSVF	GCGAGGTTGAATTGGGGATCGGTTTTC	IGHD3-16	534	477	0.067	1011	0.00023353	179	NA	1	1	2	NA	GAGCAGCCTGAGACCCGAAGACACGGCTGTGTATTATTGTGCGAGGTTGAATTGGGGATCGGTTTTCTGGGGCCAGGGAGTCCTGGTCACCGTCTCCTCAG	GAGCAGCCTGAGATCTGAAGACACGGCTGTGTATTACTGTGCGAG------TTGGGG---------CTGGGGCCAGGGAACCCTGGTCACCGTCTCCTCAG	3T;24C;26C	NA	NA	NA	NA	GAGCAGCCTGAGACCCGAAGACACGGCTGTGTATTATTGT	NA	NA	NA	NA	SSLRPEDTAVYYC	Patient 1	Class 1
180	0	180	IGHV4-39	IGHJ3	ARLSGGYYYDSSGYYDAFDI	GCGAGACTATCGGGGGGGTATTACTATGATAGTAGTGGTTACTACGATGCTTTTGATATC	IGHD3-22	455	556	0	1011	0.00023353	179	NA	1	1	2	NA	GAGCTCTGTGACCGCCGCAGACACGGCTGTGTATTACTGTGCGAGACTATCGGGGGGGTATTACTATGATAGTAGTGGTTACTACGATGCTTTTGATATCTGGGGCCAAGGGACAATGGTCACCGTCTCTTCAG	GAGCTCTGTGACCGCCGCAGACACGGCTGTGTATTACTGTGCGAGAC----------GTATTACTATGATAGTAGTGGTTA----GATGCTTTTGATATCTGGGGCCAAGGGACAATGGTCACCGTCTCTTCAG		NA	NA	NA	NA	GAGCTCTGTGACCGCCGCAGACACGGCTGTGTATTACTGT	NA	NA	NA	NA	SSVTAADTAVYYC	Patient 1	Class 1
181	0	182	IGHV3-23	IGHJ1	ANYYDSGEYFQH	GCGAACTACTATGATAGTGGGGAATACTTCCAGCAC	IGHD3-22	544	457	0	1001	0.00023122	181	NA	1	1	1	NA	GAACAGCCTGAGAGCCGAGGACACGGCCGTATATTACTGTGCGAACTACTATGATAGTGGGGAATACTTCCAGCACTGGGGCCAGGGCACCCTGGTCACCGTCTCCTCAG	GAACAGCCTGAGAGCCGAGGACACGGCCGTATATTACTGTGCGAA-TACTATGATAGT---GAATACTTCCAGCACTGGGGCCAGGGCACCCTGGTCACCGTCTCCTCAG		NA	NA	NA	NA	GAACAGCCTGAGAGCCGAGGACACGGCCGTATATTACTGT	NA	NA	NA	NA	NSLRAEDTAVYYC	Patient 1	Class 1
182	0	183	IGHV4-59	IGHJ3	ARATRGYGDVPRSFDI	GCGAGGGCCACAAGAGGCTACGGTGACGTACCCCGGTCTTTTGATATC	IGHD4-17	476	520	0	996	0.00023006	182	NA	1	1	2	NA	GAGCTCTGTGACCGCTGCGGACACGGCCGTGTATTACTGTGCGAGGGCCACAAGAGGCTACGGTGACGTACCCCGGTCTTTTGATATCTGGGGCCAAGGGACAATGGTCACCGTCTCTTCAG	GAGCTCTGTGACCGCTGCGGACACGGCCGTGTATTACTGTGCGAG------------CTACGGTGAC----------CTTTTGATATCTGGGGCCAAGGGACAATGGTCACCGTCTCTTCAG		NA	NA	NA	NA	GAGCTCTGTGACCGCTGCGGACACGGCCGTGTATTACTGT	NA	NA	NA	NA	SSVTAADTAVYYC	Patient 1	Class 1
183	0	184	IGHV3-23	IGHJ3	AKGESGAAANLDAFDI	GCGAAAGGGGAGAGTGGAGCGGCTGCAAACCTCGATGCTTTTGATATC	IGHD6-25	448	532	0	980	0.00022637	183	NA	1	1	2	NA	GAACAGCCTGAGAGCCGAGGACACGGCCGTATATTACTGTGCGAAAGGGGAGAGTGGAGCGGCTGCAAACCTCGATGCTTTTGATATCTGGGGCCAAGGGACAATGGTCACCGTCTCTTCAG	GAACAGCCTGAGAGCCGAGGACACGGCCGTATATTACTGTGCGAAAG----------AGCGGCT---------GATGCTTTTGATATCTGGGGCCAAGGGACAATGGTCACCGTCTCTTCAG		NA	NA	NA	NA	GAACAGCCTGAGAGCCGAGGACACGGCCGTATATTACTGT	NA	NA	NA	NA	NSLRAEDTAVYYC	Patient 1	Class 1
184	0	186	IGHV3-30	IGHJ3	ANGGATLDAFDI	GCGAACGGGGGAGCTACCTTAGATGCTTTTGATATC	IGHD1-26	485	494	0	979	0.00022613	184	NA	2	1	2	NA	GAACAGCCTGAGAGCTGAGGACACGGCTGTGTATTACTGTGCGAACGGGGGAGCTACCTTAGATGCTTTTGATATCTGGGGCCAAGGGACAATGGTCACCGTCTCTTCAG	GAACAGCCTGAGAGCTGAGGACACGGCTGTGTATTACTGTGCGAA---GGGAGCTAC----GATGCTTTTGATATCTGGGGCCAAGGGACAATGGTCACCGTCTCTTCAG		NA	NA	NA	NA	GAACAGCCTGAGAGCTGAGGACACGGCTGTGTATTACTGT	NA	NA	NA	NA	NSLRAEDTAVYYC	Patient 1	Class 1
185	0	185	IGHV5-51	IGHJ5	ARQSGSMAVDP	GCGAGACAGAGTGGTTCTATGGCGGTCGACCCC	IGHD3-3	372	607	0	979	0.00022613	184	NA	1	1	2	NA	GAAGGCCTCGGACACCGCCATGTATTACTGTGCGAGACAGAGTGGTTCTATGGCGGTCGACCCCTGGGGCCAGGGAACCCTGGTCACCGTCTCCTCAG	GAAGGCCTCGGACACCGCCATGTATTACTGTGCGAGACAGAGTGGTT---------TCGACCCCTGGGGCCAGGGAACCCTGGTCACCGTCTCCTCAG		NA	NA	NA	NA	GAAGGCCTCGGACACCGCCATGTATTACTGT	NA	NA	NA	NA	KASDTAMYYC	Patient 1	Class 1
186	0	187	IGHV4-30-2	IGHJ6	AREVAYCGGDCNPPYYYYGMDV	GCGAGAGAAGTCGCATATTGTGGTGGTGACTGCAATCCCCCCTACTACTACTACGGTATGGACGTC	IGHD2-21	471	506	0.021	977	0.00022567	186	NA	4	2	2	NA	GAGCTCTGTGACCGCCGCAGACACGGCCGTCTATTACTGTGCGAGAGAAGTCGCATATTGTGGTGGTGACTGCAATCCCCCCTACTACTACTACGGTATGGACGTCTGGGGCCAAGGGACCACGGTCACCGTCTCCTCA	GAGCTCTGTGACCGCCGCAGACACGGCCGTGTATTACTGTGCGAGAGA----GCATATTGTGGTGGTGACTGC--------CTACTACTACTACGGTATGGACGTCTGGGGCCAAGGGACCACGGTCACCGTCTCCTCA	9C	NA	NA	NA	NA	GAGCTCTGTGACCGCCGCAGACACGGCCGTCTATTACTGT	NA	NA	NA	NA	SSVTAADTAVYYC	Patient 1	Class 1
187	0	148	IGHV4-34	IGHJ4	ARLGYCSGGSCYFGGFDY	GCGAGACTGGGATATTGTAGTGGTGGTAGCTGCTACTTCGGGGGGTTTGACTAC	IGHD2-15	457	515	0	972	0.00022452	187	NA	1	1	2	NA	GAGCTCTGTGACCGCCGCGGACACGGCTGTGTATTACTGTGCGAGACTGGGATATTGTAGTGGTGGTAGCTGCTACTTCGGGGGGTTTGACTACTGGGGCCAGGGAACCCTGGTCACCGTCTCCTCAG	GAGCTCTGTGACCGCCGCGGACACGGCTGTGTATTACTGTGCGAGA---GGATATTGTAGTGGTGGTAGCTGCTACT--------TTTGACTACTGGGGCCAGGGAACCCTGGTCACCGTCTCCTCAG		NA	NA	NA	NA	GAGCTCTGTGACCGCCGCGGACACGGCTGTGTATTACTGT	NA	NA	NA	NA	SSVTAADTAVYYC	Patient 1	Class 1
188	0	188	IGHV4-34	IGHJ6	ARGGRCSGGSCYKIGTQPNYYGMDV	GCGAGAGGCGGGCGTTGTAGTGGTGGTAGCTGCTATAAGATTGGAACACAACCGAACTACTACGGTATGGACGTC	IGHD2-15	433	535	0	968	0.00022359	188	NA	1	1	2	NA	GAGCTCTGTGACCGCCGCGGACACGGCTGTGTATTACTGTGCGAGAGGCGGGCGTTGTAGTGGTGGTAGCTGCTATAAGATTGGAACACAACCGAACTACTACGGTATGGACGTCTGGGGCCAAGGGACCACGGTCACCGTCTCCTCA	GAGCTCTGTGACCGCCGCGGACACGGCTGTGTATTACTGTGCGAGAGG------TTGTAGTGGTGGTAGCTGCTA--------------------ACTACTACGGTATGGACGTCTGGGGCCAAGGGACCACGGTCACCGTCTCCTCA		NA	NA	NA	NA	GAGCTCTGTGACCGCCGCGGACACGGCTGTGTATTACTGT	NA	NA	NA	NA	SSVTAADTAVYYC	Patient 1	Class 1
189	0	189	IGHV4-59	IGHJ3	ARALYCTNGVCRHGGDAFDI	GCGAGAGCCTTATATTGTACTAATGGTGTATGCCGTCATGGAGGTGATGCTTTTGATATC	IGHD2-8	455	509	0	964	0.00022267	189	NA	1	1	2	NA	GAGCTCTGTGACCGCTGCGGACACGGCCGTGTATTACTGTGCGAGAGCCTTATATTGTACTAATGGTGTATGCCGTCATGGAGGTGATGCTTTTGATATCTGGGGCCAAGGGACAATGGTCACCGTCTCTTCAG	GAGCTCTGTGACCGCTGCGGACACGGCCGTGTATTACTGTGCGAGAG----ATATTGTACTAATGGTGTATGC-----------TGATGCTTTTGATATCTGGGGCCAAGGGACAATGGTCACCGTCTCTTCAG		NA	NA	NA	NA	GAGCTCTGTGACCGCTGCGGACACGGCCGTGTATTACTGT	NA	NA	NA	NA	SSVTAADTAVYYC	Patient 1	Class 1
190	0	191	IGHV1-2	IGHJ4	ARDSGDMVAMSNDFDY	GCGAGAGATAGTGGGGATATGGTGGCTATGTCGAACGACTTTGACTAC	IGHD5-12	480	483	0.021	963	0.00022244	190	NA	2	1	2	NA	GAGCAGGCTGAAATCTGACGACACGGCCGTGTATTACTGTGCGAGAGATAGTGGGGATATGGTGGCTATGTCGAACGACTTTGACTACTGGGGCCAGGGAACCCTGGTCACCGTCTCCTCAG	GAGCAGGCTGAGATCTGACGACACGGCCGTGTATTACTGTGCGAGAGA------GGATATAGTGGCTA---------ACTTTGACTACTGGGGCCAGGGAACCCTGGTCACCGTCTCCTCAG	28A	NA	NA	NA	NA	GAGCAGGCTGAAATCTGACGACACGGCCGTGTATTACTGT	NA	NA	NA	NA	SRLKSDDTAVYYC	Patient 1	Class 1
191	0	190	IGHV4-34	IGHJ3	ARGGTNVLMVYARASGAFDI	GCGAGAGGCGGAACTAATGTACTAATGGTGTATGCTAGGGCCAGCGGTGCTTTTGATATC	IGHD2-8	406	557	0	963	0.00022244	190	NA	1	1	2	NA	GAGCTCTGTGACCGCCGCGGACACGGCTGTGTATTACTGTGCGAGAGGCGGAACTAATGTACTAATGGTGTATGCTAGGGCCAGCGGTGCTTTTGATATCTGGGGCCAAGGGACAATGGTCACCGTCTCTTCAG	GAGCTCTGTGACCGCCGCGGACACGGCTGTGTATTACTGTGCGAGAGG---------TGTACTAATGGTGTATGCTA----------TGCTTTTGATATCTGGGGCCAAGGGACAATGGTCACCGTCTCTTCAG		NA	NA	NA	NA	GAGCTCTGTGACCGCCGCGGACACGGCTGTGTATTACTGT	NA	NA	NA	NA	SSVTAADTAVYYC	Patient 1	Class 1
192	0	192	IGHV3-30	IGHJ4	AKDDCGGDCYVDY	GCGAAAGATGATTGTGGTGGTGACTGCTACGTTGACTAC	IGHD2-21	413	548	0	961	0.00022198	192	NA	2	2	2	NA	GAACAGCCTGAGAGCTGAGGACACGGCTGTGTATTACTGTGCGAAAGATGATTGTGGTGGTGACTGCTACGTTGACTACTGGGGCCAGGGAACCCTGGTCACCGTCTCCTCAG	GAACAGCCTGAGAGCTGAGGACACGGCTGTGTATTACTGTGCGAAAGA--ATTGTGGTGGTGACTGCTACTTTGACTACTGGGGCCAGGGAACCCTGGTCACCGTCTCCTCAG		NA	NA	NA	NA	GAACAGCCTGAGAGCTGAGGACACGGCTGTGTATTACTGT	NA	NA	NA	NA	NSLRAEDTAVYYC	Patient 1	Class 1
193	0	193	IGHV3-48	IGHJ6	ARGYSKARYYMDV	GCGAGAGGTTACAGTAAAGCGAGATACTACATGGACGTC	IGHD4-11	467	493	0	960	0.00022175	193	NA	2	1	3	NA	GAACAGCCTGAGAGACGAGGACACGGCTGTGTATTACTGTGCGAGAGGTTACAGTAAAGCGAGATACTACATGGACGTCTGGGGCAAAGGGACCACGGTCACCGTCTCCTCA	GAACAGCCTGAGAGACGAGGACACGGCTGTGTATTACTGTGCGAGAG--TACAGTAA-------TACTACATGGACGTCTGGGGCAAAGGGACCACGGTCACCGTCTCCTCA		NA	NA	NA	NA	GAACAGCCTGAGAGACGAGGACACGGCTGTGTATTACTGT	NA	NA	NA	NA	NSLRDEDTAVYYC	Patient 1	Class 1
194	0	195	IGHV4-30-2	IGHJ3	ARGHSILEDAFDI	GCGAGAGGGCATTCGATCCTTGAAGATGCTTTTGACATC	IGHD3-3	454	503	0.106	957	0.00022105	194	NA	4	2	2	NA	GAGGTATATGAGCGCCGCAGACACGGCCGTCTATTACTGTGCGAGAGGGCATTCGATCCTTGAAGATGCTTTTGACATCTGGGGCCAAGGGACAATGGTCACCGTCTCTTCAG	GAGCTCTGTGACCGCCGCAGACACGGCCGTGTATTACTGTGCGAGAG-GCATT-----------GATGCTTTTGATATCTGGGGCCAAGGGACAATGGTCACCGTCTCTTCAG	9C;28G;32A;34A;36G	NA	NA	NA	NA	GAGGTATATGAGCGCCGCAGACACGGCCGTCTATTACTGT	NA	NA	NA	NA	RYMSAADTAVYYC	Patient 1	Class 1
195	0	194	IGHV5-51	IGHJ5	ARHGVDWLSPMDS	GCGCGACATGGTGTTGACTGGTTATCGCCAATGGACTCC	IGHD3-9	501	456	0.051	957	0.00022105	194	NA	1	1	2	NA	GAAGGCCTCGGACACCGCCATGTATTTCTGTGCGCGACATGGTGTTGACTGGTTATCGCCAATGGACTCCTGGGGCCAGGGAACCCTGGTCACCGTCTCCTCAG	GAAGGCCTCGGACACCGCCATGTATTACTGTGCGAGACA-----TTGACTGGTTAT------------CCTGGGGCCAGGGAACCCTGGTCACCGTCTCCTCAG	4T	NA	NA	NA	NA	GAAGGCCTCGGACACCGCCATGTATTTCTGT	NA	NA	NA	NA	KASDTAMYFC	Patient 1	Class 1
196	0	196	IGHV4-39	IGHJ6	ARHPGYCSSTSCTGGWYYYMDV	GCGAGACATCCGGGATATTGTAGTAGTACCAGCTGCACCGGGGGCTGGTACTACTACATGGACGTC	IGHD2-2	661	294	0	955	0.00022059	196	NA	1	1	3	NA	GAGCTCTGTGACCGCCGCAGACACGGCTGTGTATTACTGTGCGAGACATCCGGGATATTGTAGTAGTACCAGCTGCACCGGGGGCTGGTACTACTACATGGACGTCTGGGGCAAAGGGACCACGGTCACCGTCTCCTCAG	GAGCTCTGTGACCGCCGCAGACACGGCTGTGTATTACTGTGCGAGACA----GGATATTGTAGTAGTACCAGCTGC------------TACTACTACATGGACGTCTGGGGCAAAGGGACCACGGTCACCGTCTCCTCAG		NA	NA	NA	NA	GAGCTCTGTGACCGCCGCAGACACGGCTGTGTATTACTGT	NA	NA	NA	NA	SSVTAADTAVYYC	Patient 1	Class 1
197	0	198	IGHV4-59	IGHJ5	AREGTNGVCYT	GCGAGAGAAGGTACTAATGGTGTATGCTATACC	IGHD2-8	421	527	0	948	0.00021897	197	NA	1	1	2	NA	GAGCTCTGTGACCGCTGCGGACACGGCCGTGTATTACTGTGCGAGAGAAGGTACTAATGGTGTATGCTATACCTGGGGCCAGGGAACCCTGGTCACCGTCTCCTCAG	GAGCTCTGTGACCGCTGCGGACACGGCCGTGTATTACTGTGCGAGAGA--GTACTAATGGTGTATGCTATACCTGGGGCCAGGGAACCCTGGTCACCGTCTCCTCAG		NA	NA	NA	NA	GAGCTCTGTGACCGCTGCGGACACGGCCGTGTATTACTGT	NA	NA	NA	NA	SSVTAADTAVYYC	Patient 1	Class 1
198	0	200	IGHV4-39	IGHJ5	ARSSGIRVGATVLDWFDP	GCGAGAAGCTCTGGGATCCGAGTGGGAGCTACTGTTTTAGACTGGTTCGACCCC	IGHD1-26	331	598	0	929	0.00021459	198	NA	1	1	2	NA	GAGCTCTGTGACCGCCGCAGACACGGCTGTGTATTACTGTGCGAGAAGCTCTGGGATCCGAGTGGGAGCTACTGTTTTAGACTGGTTCGACCCCTGGGGCCAGGGAACCCTGGTCACCGTCTCCTCAG	GAGCTCTGTGACCGCCGCAGACACGGCTGTGTATTACTGTGCGAGA--------------AGTGGGAGCTACT-------ACTGGTTCGACCCCTGGGGCCAGGGAACCCTGGTCACCGTCTCCTCAG		NA	NA	NA	NA	GAGCTCTGTGACCGCCGCAGACACGGCTGTGTATTACTGT	NA	NA	NA	NA	SSVTAADTAVYYC	Patient 1	Class 1
199	0	201	IGHV3-74	IGHJ4	ARDLSGANDY	GCAAGAGATCTCAGTGGCGCAAATGACTAC	IGHD6-19	483	445	0.021	928	0.00021435	199	NA	1	1	2	NA	GAACAGTCTGAGAGCCGAGGACACGGCTGTTTATTACTGTGCAAGAGATCTCAGTGGCGCAAATGACTACTGGGGCCAGGGGACCCTGGTCACCGTCTCCTCAG	GAACAGTCTGAGAGCCGAGGACACGGCTGTGTATTACTGTGCAAGAGA---CAGTGGC-----TGACTACTGGGGCCAGGGAACCCTGGTCACCGTCTCCTCAG	9T	NA	NA	NA	NA	GAACAGTCTGAGAGCCGAGGACACGGCTGTTTATTACTGT	NA	NA	NA	NA	NSLRAEDTAVYYC	Patient 1	Class 1
200	0	202	IGHV3-23	IGHJ6	AKGGSVLMADAPGGMDV	GCGAAAGGGGGCTCTGTACTAATGGCCGATGCCCCGGGGGGTATGGACGTC	IGHD2-8	419	505	0	924	0.00021343	200	NA	1	1	2	NA	GAACAGCCTGAGAGCCGAGGACACGGCCGTATATTACTGTGCGAAAGGGGGCTCTGTACTAATGGCCGATGCCCCGGGGGGTATGGACGTCTGGGGCCAAGGGACCACGGTCACCGTCTCCTCA	GAACAGCCTGAGAGCCGAGGACACGGCCGTATATTACTGTGCGAAAG-------TGTACTAATGG--------------GGTATGGACGTCTGGGGCCAAGGGACCACGGTCACCGTCTCCTCA		NA	NA	NA	NA	GAACAGCCTGAGAGCCGAGGACACGGCCGTATATTACTGT	NA	NA	NA	NA	NSLRAEDTAVYYC	Patient 1	Class 1
201	0	204	IGHV3-11	IGHJ5	AREDDYGDYVGWFDP	GCGAGAGAGGATGACTACGGTGACTACGTTGGCTGGTTCGACCCC	IGHD4-17	373	547	0	920	0.00021251	201	NA	4	1	2	NA	GAACAGCCTGAGAGCCGAGGACACGGCTGTGTATTACTGTGCGAGAGAGGATGACTACGGTGACTACGTTGGCTGGTTCGACCCCTGGGGCCAGGGAACCCTGGTCACCGTCTCCTCAG	GAACAGCCTGAGAGCCGAGGACACGGCTGTGTATTACTGTGCGAGAGA---TGACTACGGTGACTAC-----CTGGTTCGACCCCTGGGGCCAGGGAACCCTGGTCACCGTCTCCTCAG		NA	NA	NA	NA	GAACAGCCTGAGAGCCGAGGACACGGCTGTGTATTACTGT	NA	NA	NA	NA	NSLRAEDTAVYYC	Patient 1	Class 1
202	0	205	IGHV3-11	IGHJ6	ARGWRYYYGMDV	GCGAGAGGGTGGAGGTACTACTACGGCATGGACGTC	IGHD2-15	450	468	0	918	0.00021204	202	NA	4	1	2	NA	GAACAGCCTGAGAGCCGAGGACACGGCTGTGTATTACTGTGCGAGAGGGTGGAGGTACTACTACGGCATGGACGTCTGGGGCCAAGGGACCACGGTCACCGTCTCCTCA	GAACAGCCTGAGAGCCGAGGACACGGCTGTGTATTACTGTGCGAGAGGGTGG---TACTACTACGGTATGGACGTCTGGGGCCAAGGGACCACGGTCACCGTCTCCTCA		NA	NA	NA	NA	GAACAGCCTGAGAGCCGAGGACACGGCTGTGTATTACTGT	NA	NA	NA	NA	NSLRAEDTAVYYC	Patient 1	Class 1
203	0	206	IGHV4-39	IGHJ4	ARLDIVATILDY	GCGAGACTGGATATAGTGGCTACGATTCTTGACTAC	IGHD5-12	451	466	0	917	0.00021181	203	NA	1	1	2	NA	GAGCTCTGTGACCGCCGCAGACACGGCTGTGTATTACTGTGCGAGACTGGATATAGTGGCTACGATTCTTGACTACTGGGGCCAGGGAACCCTGGTCACCGTCTCCTCAG	GAGCTCTGTGACCGCCGCAGACACGGCTGTGTATTACTGTGCGAGACTGGATATAGTGGCTACGATT-TTGACTACTGGGGCCAGGGAACCCTGGTCACCGTCTCCTCAG		NA	NA	NA	NA	GAGCTCTGTGACCGCCGCAGACACGGCTGTGTATTACTGT	NA	NA	NA	NA	SSVTAADTAVYYC	Patient 1	Class 1
204	0	207	IGHV3-11	IGHJ3	ARDRAPWELADAFDI	GCGAGAGATCGAGCCCCGTGGGAGCTGGCGGATGCTTTTGATATC	IGHD1-26	490	424	0	914	0.00021112	204	NA	4	1	2	NA	GAACAGCCTGAGAGCCGAGGACACGGCTGTGTATTACTGTGCGAGAGATCGAGCCCCGTGGGAGCTGGCGGATGCTTTTGATATCTGGGGCCAAGGGACAATGGTCACCGTCTCTTCAG	GAACAGCCTGAGAGCCGAGGACACGGCTGTGTATTACTGTGCGAGAGA---------GTGGGAGCT----GATGCTTTTGATATCTGGGGCCAAGGGACAATGGTCACCGTCTCTTCAG		NA	NA	NA	NA	GAACAGCCTGAGAGCCGAGGACACGGCTGTGTATTACTGT	NA	NA	NA	NA	NSLRAEDTAVYYC	Patient 1	Class 1
205	0	208	IGHV3-30	IGHJ3	AKGPVLLWFGEGGHDAFDI	GCGAAAGGCCCCGTATTACTATGGTTCGGGGAAGGTGGCCATGATGCTTTTGATATC	IGHD3-10	439	475	0	914	0.00021112	204	NA	2	1	2	NA	GAACAGCCTGAGAGCTGAGGACACGGCTGTGTATTACTGTGCGAAAGGCCCCGTATTACTATGGTTCGGGGAAGGTGGCCATGATGCTTTTGATATCTGGGGCCAAGGGACAATGGTCACCGTCTCTTCAG	GAACAGCCTGAGAGCTGAGGACACGGCTGTGTATTACTGTGCGAAAG-----GTATTACTATGGTTCGGGGA---------TGATGCTTTTGATATCTGGGGCCAAGGGACAATGGTCACCGTCTCTTCAG		NA	NA	NA	NA	GAACAGCCTGAGAGCTGAGGACACGGCTGTGTATTACTGT	NA	NA	NA	NA	NSLRAEDTAVYYC	Patient 1	Class 1
206	0	210	IGHV4-39	IGHJ5	APQGRSGGFDP	GCGCCCCAGGGACGATCCGGGGGGTTCGACCCC	IGHD3-10	393	518	0	911	0.00021043	206	NA	1	2	2	NA	GAGCTCTGTGACCGCCGCAGACACGGCTGTGTATTACTGTGCGCCCCAGGGACGATCCGGGGGGTTCGACCCCTGGGGCCAGGGAACCCTGGTCACCGTCTCCTCAG	GAGCTCTGTGACCGCCGCAGACACGGCTGTGTATTACTGTGCG--------------CGGGGGGTTCGACCCCTGGGGCCAGGGAACCCTGGTCACCGTCTCCTCAG		NA	NA	NA	NA	GAGCTCTGTGACCGCCGCAGACACGGCTGTGTATTACTGT	NA	NA	NA	NA	SSVTAADTAVYYC	Patient 1	Class 1
207	0	211	IGHV4-34	IGHJ4	ARGRLGYCSGGSCYPFGY	GCGAGAGGGCGACTAGGATATTGTAGTGGTGGTAGCTGCTACCCCTTCGGCTAC	IGHD2-15	463	447	0	910	0.0002102	207	NA	1	1	2	NA	GAGCTCTGTGACCGCCGCGGACACGGCTGTGTATTACTGTGCGAGAGGGCGACTAGGATATTGTAGTGGTGGTAGCTGCTACCCCTTCGGCTACTGGGGCCAGGGAACCCTGGTCACCGTCTCCTCAG	GAGCTCTGTGACCGCCGCGGACACGGCTGTGTATTACTGTGCGAGAGG------AGGATATTGTAGTGGTGGTAGCTGCTAC--------CTACTGGGGCCAGGGAACCCTGGTCACCGTCTCCTCAG		NA	NA	NA	NA	GAGCTCTGTGACCGCCGCGGACACGGCTGTGTATTACTGT	NA	NA	NA	NA	SSVTAADTAVYYC	Patient 1	Class 1
208	0	212	IGHV3-48	IGHJ3	ARERGNLNWNPKRVDDAFDI	GCGAGAGAGAGGGGGAACCTAAACTGGAACCCCAAGAGAGTAGATGATGCTTTTGATATC	IGHD1-1	465	444	0	909	0.00020997	208	NA	2	1	2	NA	GAACAGCCTGAGAGACGAGGACACGGCTGTGTATTACTGTGCGAGAGAGAGGGGGAACCTAAACTGGAACCCCAAGAGAGTAGATGATGCTTTTGATATCTGGGGCCAAGGGACAATGGTCACCGTCTCTTCAG	GAACAGCCTGAGAGACGAGGACACGGCTGTGTATTACTGTGCGAGAGA-------------AACTGGAAC--------------TGATGCTTTTGATATCTGGGGCCAAGGGACAATGGTCACCGTCTCTTCAG		NA	NA	NA	NA	GAACAGCCTGAGAGACGAGGACACGGCTGTGTATTACTGT	NA	NA	NA	NA	NSLRDEDTAVYYC	Patient 1	Class 1
209	0	213	IGHV5-10-1	IGHJ3	ASFLERDSSDYPDAFDF	GCGAGTTTCCTCGAAAGGGATAGTAGTGATTATCCAGATGCTTTTGATTTC	IGHD3-22	462	446	0	908	0.00020973	209	NA	1	1	1	NA	GAAGGCCTCGGACACCGCCATGTATTACTGTGCGAGTTTCCTCGAAAGGGATAGTAGTGATTATCCAGATGCTTTTGATTTCTGGGGCCAAGGGACAATGGTCACCGTCTCTTCAG	GAAGGCCTCGGACACCGCCATGTATTACTGTGCGAG-------------GATAGTAGTG--------GATGCTTTTGATGTCTGGGGCCAAGGGACAATGGTCACCGTCTCTTCAG		NA	NA	NA	NA	GAAGGCCTCGGACACCGCCATGTATTACTGT	NA	NA	NA	NA	KASDTAMYYC	Patient 1	Class 1
210	0	214	IGHV3-11	IGHJ3	ARAGPMLRADAFDI	GCGAGAGCGGGGCCCATGCTACGGGCAGATGCTTTTGATATC	IGHD2-15	397	504	0	901	0.00020812	210	NA	4	1	2	NA	GAACAGCCTGAGAGCCGAGGACACGGCTGTGTATTACTGTGCGAGAGCGGGGCCCATGCTACGGGCAGATGCTTTTGATATCTGGGGCCAAGGGACAATGGTCACCGTCTCTTCAG	GAACAGCCTGAGAGCCGAGGACACGGCTGTGTATTACTGTGCGAGAG---------TGCTAC-----GATGCTTTTGATATCTGGGGCCAAGGGACAATGGTCACCGTCTCTTCAG		NA	NA	NA	NA	GAACAGCCTGAGAGCCGAGGACACGGCTGTGTATTACTGT	NA	NA	NA	NA	NSLRAEDTAVYYC	Patient 1	Class 1
211	0	215	IGHV4-30-2	IGHJ3	ARDTPGEWELLVAFDI	GCGAGAGATACCCCGGGGGAGTGGGAGCTACTAGTGGCTTTTGATATC	IGHD1-26	389	505	0	894	0.0002065	211	NA	4	1	2	NA	GAGCTCTGTGACCGCCGCAGACACGGCCGTGTATTACTGTGCGAGAGATACCCCGGGGGAGTGGGAGCTACTAGTGGCTTTTGATATCTGGGGCCAAGGGACAATGGTCACCGTCTCTTCAG	GAGCTCTGTGACCGCCGCAGACACGGCCGTGTATTACTGTGCGAGAGA-----------AGTGGGAGCTACTA---GCTTTTGATATCTGGGGCCAAGGGACAATGGTCACCGTCTCTTCAG		NA	NA	NA	NA	GAGCTCTGTGACCGCCGCAGACACGGCCGTGTATTACTGT	NA	NA	NA	NA	SSVTAADTAVYYC	Patient 1	Class 1
212	0	217	IGHV3-23	IGHJ1	AKDHYYDSSGYYRSFEYFHH	GCGAAAGATCATTACTATGATAGTAGTGGTTATTACCGCTCATTTGAATACTTCCACCAC	IGHD3-22	496	392	0.042	888	0.00020511	212	NA	1	1	1	NA	GAACAGCCTGAGAGCCGAGGACACGGCCATTTATTACTGTGCGAAAGATCATTACTATGATAGTAGTGGTTATTACCGCTCATTTGAATACTTCCACCACTGGGGCCAGGGCACCCTGGTCACCGTCTCCTCAG	GAACAGCCTGAGAGCCGAGGACACGGCCGTATATTACTGTGCGAAAGA--ATTACTATGATAGTAGTGGTTATTAC--------TGAATACTTCCAGCACTGGGGCCAGGGCACCCTGGTCACCGTCTCCTCAG	9T;11A	NA	NA	NA	NA	GAACAGCCTGAGAGCCGAGGACACGGCCATTTATTACTGT	NA	NA	NA	NA	NSLRAEDTAIYYC	Patient 1	Class 1
213	0	219	IGHV3-30	IGHJ1	AKDNKWGCSSTSCYGGHFQH	GCGAAAGATAATAAATGGGGATGTAGTAGTACCAGCTGCTATGGCGGACACTTCCAGCAC	IGHD2-2	449	432	0	881	0.0002035	213	NA	2	1	1	NA	GAACAGCCTGAGAGCTGAGGACACGGCTGTGTATTACTGTGCGAAAGATAATAAATGGGGATGTAGTAGTACCAGCTGCTATGGCGGACACTTCCAGCACTGGGGCCAGGGCACCCTGGTCACCGTCTCCTCAG	GAACAGCCTGAGAGCTGAGGACACGGCTGTGTATTACTGTGCGAAAGA-------------TGTAGTAGTACCAGCTGCTATG------ACTTCCAGCACTGGGGCCAGGGCACCCTGGTCACCGTCTCCTCAG		NA	NA	NA	NA	GAACAGCCTGAGAGCTGAGGACACGGCTGTGTATTACTGT	NA	NA	NA	NA	NSLRAEDTAVYYC	Patient 1	Class 1
214	0	221	IGHV3-11	IGHJ4	ATEALVRGVSIS	GCGACAGAGGCTTTGGTTCGGGGAGTTAGTATAAGC	IGHD3-10	477	401	0.042	878	0.00020281	214	NA	6	1	2	NA	GAACAGCCTGAGAGTCGAGGACACGGCTGTGTATTACTGTGCGACAGAGGCTTTGGTTCGGGGAGTTAGTATAAGCTGGGGCCAGGGAACCCTGGTCACCGTCTCCTCAG	GAACAGCCTGAGAGCCGAGGACACGGCTGTGTATTACTGTGCGAGAGA-----TGGTTCGGGGAGTTATTATAA-CTGGGGCCAGGGAACCCTGGTCACCGTCTCCTCAG	25T	NA	NA	NA	NA	GAACAGCCTGAGAGTCGAGGACACGGCTGTGTATTACTGT	NA	NA	NA	NA	NSLRVEDTAVYYC	Patient 1	Class 1
215	0	220	IGHV3-11	IGHJ3	ARLDTAMARDAFDI	GCGAGGCTAGATACAGCTATGGCCAGGGATGCTTTTGATATC	IGHD5-18	468	410	0	878	0.00020281	214	NA	4	1	2	NA	GAACAGCCTGAGAGCCGAGGACACGGCTGTGTATTACTGTGCGAGGCTAGATACAGCTATGGCCAGGGATGCTTTTGATATCTGGGGCCAAGGGACAATGGTCACCGTCTCTTCAG	GAACAGCCTGAGAGCCGAGGACACGGCTGTGTATTACTGTGCGAG----GATACAGCTATGG-----GATGCTTTTGATATCTGGGGCCAAGGGACAATGGTCACCGTCTCTTCAG		NA	NA	NA	NA	GAACAGCCTGAGAGCCGAGGACACGGCTGTGTATTACTGT	NA	NA	NA	NA	NSLRAEDTAVYYC	Patient 1	Class 1
216	0	222	IGHV3-30	IGHJ4	AKDRSWELLDQIDY	GCGAAAGATCGATCGTGGGAGCTACTCGATCAAATTGACTAC	IGHD1-26	474	401	0	875	0.00020211	216	NA	2	1	2	NA	GAACAGCCTGAGAGCTGAGGACACGGCTGTGTATTACTGTGCGAAAGATCGATCGTGGGAGCTACTCGATCAAATTGACTACTGGGGCCAGGGAACCCTGGTCACCGTCTCCTCAG	GAACAGCCTGAGAGCTGAGGACACGGCTGTGTATTACTGTGCGAAAGA------GTGGGAGCTACT--------TTGACTACTGGGGCCAGGGAACCCTGGTCACCGTCTCCTCAG		NA	NA	NA	NA	GAACAGCCTGAGAGCTGAGGACACGGCTGTGTATTACTGT	NA	NA	NA	NA	NSLRAEDTAVYYC	Patient 1	Class 1
217	0	223	IGHV3-23	IGHJ4	ATTGRLYSSLFDY	GCGACGACAGGCCGCTTATACAGCTCCCTTTTTGACTAC	IGHD3-16	447	422	0	869	0.00020073	217	NA	1	1	2	NA	GAACAGCCTGAGAGCCGAGGACACGGCCGTATATTACTGTGCGACGACAGGCCGCTTATACAGCTCCCTTTTTGACTACTGGGGCCAGGGAACCCTGGTCACCGTCTCCTCAG	GAACAGCCTGAGAGCCGAGGACACGGCCGTATATTACTGTGCGA---------GCTTATAC---------TTTGACTACTGGGGCCAGGGAACCCTGGTCACCGTCTCCTCAG		NA	NA	NA	NA	GAACAGCCTGAGAGCCGAGGACACGGCCGTATATTACTGT	NA	NA	NA	NA	NSLRAEDTAVYYC	Patient 1	Class 1
218	0	226	IGHV4-39	IGHJ3	ARYSSGWYGAAGYDAFDI	GCGAGGTATAGCAGTGGCTGGTACGGAGCAGCCGGCTATGATGCTTTTGATATC	IGHD6-19	390	475	0	865	0.0001998	218	NA	1	1	2	NA	GAGCTCTGTGACCGCCGCAGACACGGCTGTGTATTACTGTGCGAGGTATAGCAGTGGCTGGTACGGAGCAGCCGGCTATGATGCTTTTGATATCTGGGGCCAAGGGACAATGGTCACCGTCTCTTCAG	GAGCTCTGTGACCGCCGCAGACACGGCTGTGTATTACTGTGCGAGGTATAGCAGTGGCTGGTAC--------------TGATGCTTTTGATATCTGGGGCCAAGGGACAATGGTCACCGTCTCTTCAG		NA	NA	NA	NA	GAGCTCTGTGACCGCCGCAGACACGGCTGTGTATTACTGT	NA	NA	NA	NA	SSVTAADTAVYYC	Patient 1	Class 1
219	0	227	IGHV4-30-2	IGHJ4	ARELRYSSSWYFYFDY	GCGAGAGAGCTCAGGTATAGCAGCAGCTGGTATTTCTATTTTGACTAC	IGHD6-13	450	413	0	863	0.00019934	219	NA	4	1	2	NA	GAGCTCTGTGACCGCCGCAGACACGGCCGTGTATTACTGTGCGAGAGAGCTCAGGTATAGCAGCAGCTGGTATTTCTATTTTGACTACTGGGGCCAGGGAACCCTGGTCACCGTCTCCTCAG	GAGCTCTGTGACCGCCGCAGACACGGCCGTGTATTACTGTGCGAGAGA-----GGTATAGCAGCAGCTGGTA-------TTTGACTACTGGGGCCAGGGAACCCTGGTCACCGTCTCCTCAG		NA	NA	NA	NA	GAGCTCTGTGACCGCCGCAGACACGGCCGTGTATTACTGT	NA	NA	NA	NA	SSVTAADTAVYYC	Patient 1	Class 1
220	0	228	IGHV3-23	IGHJ3	AKDRLSHVEQWLVMSGHDAFDI	GCGAAAGATAGACTTTCTCATGTGGAGCAGTGGCTGGTAATGAGTGGTCATGATGCTTTTGATATC	IGHD6-19	432	419	0	851	0.00019657	220	NA	1	1	2	NA	GAACAGCCTGAGAGCCGAGGACACGGCCGTATATTACTGTGCGAAAGATAGACTTTCTCATGTGGAGCAGTGGCTGGTAATGAGTGGTCATGATGCTTTTGATATCTGGGGCCAAGGGACAATGGTCACCGTCTCTTCAG	GAACAGCCTGAGAGCCGAGGACACGGCCGTATATTACTGTGCGAAAGA-----------------AGCAGTGGCTGGTA-----------TGATGCTTTTGATATCTGGGGCCAAGGGACAATGGTCACCGTCTCTTCAG		NA	NA	NA	NA	GAACAGCCTGAGAGCCGAGGACACGGCCGTATATTACTGT	NA	NA	NA	NA	NSLRAEDTAVYYC	Patient 1	Class 1
221	0	229	IGHV3-11	IGHJ3	ARGGEADAFDI	GCGAGAGGAGGTGAGGCAGATGCTTTTGATATC	IGHD2-21	376	469	0	845	0.00019518	221	NA	4	1	2	NA	GAACAGCCTGAGAGCCGAGGACACGGCTGTGTATTACTGTGCGAGAGGAGGTGAGGCAGATGCTTTTGATATCTGGGGCCAAGGGACAATGGTCACCGTCTCTTCAG	GAACAGCCTGAGAGCCGAGGACACGGCTGTGTATTACTGTGCGAGAG--GGTGA----GATGCTTTTGATATCTGGGGCCAAGGGACAATGGTCACCGTCTCTTCAG		NA	NA	NA	NA	GAACAGCCTGAGAGCCGAGGACACGGCTGTGTATTACTGT	NA	NA	NA	NA	NSLRAEDTAVYYC	Patient 1	Class 1
222	0	230	IGHV1-18	IGHJ4	ARDSLESCTNGVCYTSPLFDS	GCGAGAGACTCTTTAGAATCTTGCACTAATGGTGTTTGCTATACATCCCCTCTCTTTGACTCC	IGHD2-8	362	482	0.026	844	0.00019495	222	NA	1	1	2	NA	GAGGTCTGACGACACGGCCGTGTATTACTGTGCGAGAGACTCTTTAGAATCTTGCACTAATGGTGTTTGCTATACATCCCCTCTCTTTGACTCCTGGGGCCAGGGAACCCTGGTCACCGTCTCCTCAG	GAGATCTGACGACACGGCCGTGTATTACTGTGCGAGAGA----------------ACTAATGGTGTATGCTATAC---------CTTTGACTACTGGGGCCAGGGAACCCTGGTCACCGTCTCCTCAG	27G	NA	NA	NA	NA	GAGGTCTGACGACACGGCCGTGTATTACTGT	NA	NA	NA	NA	RSDDTAVYYC	Patient 1	Class 1
223	0	231	IGHV5-51	IGHJ4	ARHDYSNGWLDY	GCGAGACATGACTATAGCAATGGCTGGCTTGACTAC	IGHD6-19	455	388	0.051	843	0.00019472	223	NA	1	1	2	NA	GAAGGCCTCGGACACCGCCGTCTATTACTGTGCGAGACATGACTATAGCAATGGCTGGCTTGACTACTGGGGCCAGGGAACCCTGGTCACCGTCTCCTCAG	GAAGGCCTCGGACACCGCCATGTATTACTGTGCGAGACA----TATAGCAGTGGCTGG-TTGACTACTGGGGCCAGGGAACCCTGGTCACCGTCTCCTCAG	9C;11G	NA	NA	NA	NA	GAAGGCCTCGGACACCGCCGTCTATTACTGT	NA	NA	NA	NA	KASDTAVYYC	Patient 1	Class 1
224	0	224	IGHV3-23	IGHJ2	AKDRGIAAAASLWNFDL	GCGAAAGACCGAGGTATAGCAGCAGCTGCCTCTCTCTGGAACTTCGATCTC	IGHD6-13	448	394	0.021	842	0.00019449	224	NA	1	1	1	NA	GAACAGCCTGAGAGGCGAGGACACGGCCGTATATTACTGTGCGAAAGACCGAGGTATAGCAGCAGCTGCCTCTCTCTGGAACTTCGATCTCTGGGGCCGTGGCACCCTGGTCACTGTCTCCTCAG	GAACAGCCTGAGAGCCGAGGACACGGCCGTATATTACTGTGCGAAAGA----GGTATAGCAGCAGCTG-------CTGGTACTTCGATCTCTGGGGCCGTGGCACCCTGGTCACTGTCTCCTCAG	25G	NA	NA	NA	NA	GAACAGCCTGAGAGGCGAGGACACGGCCGTATATTACTGT	NA	NA	NA	NA	NSLRGEDTAVYYC	Patient 1	Class 1
225	0	232	IGHV3-21	IGHJ6	CHGSSSYYYYGMDV	TGCCATGGGAGCTCCTCTTACTACTACTACGGTATGGACGTC	IGHD1-26	461	381	0	842	0.00019449	224	NA	1	1	2	NA	GAACAGCCTGAGAGCCGAGGACACGGCTGTGTATTACTGTTGCCATGGGAGCTCCTCTTACTACTACTACGGTATGGACGTCTGGGGCCAAGGGACCACGGTCACCGTCTCCTCA	GAACAGCCTGAGAGCCGAGGACACGGCTGTGTATTACTGT-----TGGGAGCT-----TACTACTACTACGGTATGGACGTCTGGGGCCAAGGGACCACGGTCACCGTCTCCTCA		NA	NA	NA	NA	GAACAGCCTGAGAGCCGAGGACACGGCTGTGTATTACTGT	NA	NA	NA	NA	NSLRAEDTAVYYC	Patient 1	Class 1
226	0	233	IGHV3-11	IGHJ3	AREGQYGVPDAFDI	GCGAGAGAGGGGCAGTACGGTGTCCCTGATGCTTTTGATATC	IGHD4-23	436	405	0	841	0.00019426	226	NA	4	1	2	NA	GAACAGCCTGAGAGCCGAGGACACGGCTGTGTATTACTGTGCGAGAGAGGGGCAGTACGGTGTCCCTGATGCTTTTGATATCTGGGGCCAAGGGACAATGGTCACCGTCTCTTCAG	GAACAGCCTGAGAGCCGAGGACACGGCTGTGTATTACTGTGCGAGAGA-------TACGGTG----TGATGCTTTTGATATCTGGGGCCAAGGGACAATGGTCACCGTCTCTTCAG		NA	NA	NA	NA	GAACAGCCTGAGAGCCGAGGACACGGCTGTGTATTACTGT	NA	NA	NA	NA	NSLRAEDTAVYYC	Patient 1	Class 1
227	0	234	IGHV4-59	IGHJ3	ARVPGVWGHAFDI	GCGAGAGTCCCTGGGGTATGGGGCCATGCTTTTGATATC	IGHD6-13	401	438	0	839	0.0001938	227	NA	1	1	2	NA	GAGCTCTGTGACCGCTGCGGACACGGCCGTGTATTACTGTGCGAGAGTCCCTGGGGTATGGGGCCATGCTTTTGATATCTGGGGCCAAGGGACAATGGTCACCGTCTCTTCAG	GAGCTCTGTGACCGCTGCGGACACGGCCGTGTATTACTGTGCGAGAG------GGGTAT------ATGCTTTTGATATCTGGGGCCAAGGGACAATGGTCACCGTCTCTTCAG		NA	NA	NA	NA	GAGCTCTGTGACCGCTGCGGACACGGCCGTGTATTACTGT	NA	NA	NA	NA	SSVTAADTAVYYC	Patient 1	Class 1
228	0	235	IGHV3-30	IGHJ3	AKGRRVVVISADAFDI	GCGAAAGGGCGGAGGGTAGTGGTTATTAGTGCTGATGCTTTTGATATC	IGHD3-22	353	484	0	837	0.00019333	228	NA	2	1	2	NA	GAACAGCCTGAGAGCTGAGGACACGGCTGTGTATTACTGTGCGAAAGGGCGGAGGGTAGTGGTTATTAGTGCTGATGCTTTTGATATCTGGGGCCAAGGGACAATGGTCACCGTCTCTTCAG	GAACAGCCTGAGAGCTGAGGACACGGCTGTGTATTACTGTGCGAAAG--------GTAGTGGTTATTA----TGATGCTTTTGATATCTGGGGCCAAGGGACAATGGTCACCGTCTCTTCAG		NA	NA	NA	NA	GAACAGCCTGAGAGCTGAGGACACGGCTGTGTATTACTGT	NA	NA	NA	NA	NSLRAEDTAVYYC	Patient 1	Class 1
229	0	236	IGHV3-11	IGHJ3	ASRYCSSTSCPDAFDI	GCGAGTCGATATTGTAGTAGTACCAGCTGCCCTGATGCTTTTGATATC	IGHD2-2	382	450	0	832	0.00019218	229	NA	4	1	2	NA	GAACAGCCTGAGAGCCGAGGACACGGCTGTGTATTACTGTGCGAGTCGATATTGTAGTAGTACCAGCTGCCCTGATGCTTTTGATATCTGGGGCCAAGGGACAATGGTCACCGTCTCTTCAG	GAACAGCCTGAGAGCCGAGGACACGGCTGTGTATTACTGTGCGAG--GATATTGTAGTAGTACCAGCTGC--TGATGCTTTTGATATCTGGGGCCAAGGGACAATGGTCACCGTCTCTTCAG		NA	NA	NA	NA	GAACAGCCTGAGAGCCGAGGACACGGCTGTGTATTACTGT	NA	NA	NA	NA	NSLRAEDTAVYYC	Patient 1	Class 1
230	0	238	IGHV3-11	IGHJ4	ARAGRVVGHSFDY	GCGAGAGCTGGAAGGGTAGTGGGTCATTCTTTTGACTAC	IGHD1-26	409	416	0	825	0.00019056	230	NA	1	1	2	NA	GAACAGCCTGAGAGCCGAGGACACGGCCGTGTATTACTGTGCGAGAGCTGGAAGGGTAGTGGGTCATTCTTTTGACTACTGGGGCCAGGGAACCCTGGTCACCGTCTCCTCAG	GAACAGCCTGAGAGCCGAGGACACGGCCGTGTATTACTGTGCGAGAG---------TAGTGGG-------TTTGACTACTGGGGCCAGGGAACCCTGGTCACCGTCTCCTCAG		NA	NA	NA	NA	GAACAGCCTGAGAGCCGAGGACACGGCCGTGTATTACTGT	NA	NA	NA	NA	NSLRAEDTAVYYC	Patient 1	Class 1
231	0	239	IGHV5-10-1	IGHJ5	ARFVVLPGAIGGNWFDP	GCGAGATTTGTGGTACTACCAGGTGCTATAGGGGGGAACTGGTTCGACCCC	IGHD2-2	386	439	0	825	0.00019056	230	NA	1	2	2	NA	GAAGGCCTCGGACACCGCCATGTATTACTGTGCGAGATTTGTGGTACTACCAGGTGCTATAGGGGGGAACTGGTTCGACCCCTGGGGCCAGGGAACCCTGGTCACCGTCTCCTCAG	GAAGGCCTCGGACACCGCCATGTATTACTGTGCGAGA----------TACCAGCTGCTATA------AACTGGTTCGACCCCTGGGGCCAGGGAACCCTGGTCACCGTCTCCTCAG		NA	NA	NA	NA	GAAGGCCTCGGACACCGCCATGTATTACTGT	NA	NA	NA	NA	KASDTAMYYC	Patient 1	Class 1
232	0	137	IGHV4-34	IGHJ4	ATGYCSSTSCPVDY	GCCACGGGATATTGTAGTAGTACCAGCTGCCCAGTTGACTAC	IGHD2-2	392	431	0	823	0.0001901	232	NA	1	1	2	NA	GAGCTCTGTGACCGCCGCGGACACGGCTGTGTATTACTGTGCCACGGGATATTGTAGTAGTACCAGCTGCCCAGTTGACTACTGGGGCCAGGGAACCCTGGTCACCGTCTCCTCAG	GAGCTCTGTGACCGCCGCGGACACGGCTGTGTATTACTGTGC----GGATATTGTAGTAGTACCAGCTGC----TTGACTACTGGGGCCAGGGAACCCTGGTCACCGTCTCCTCAG		NA	NA	NA	NA	GAGCTCTGTGACCGCCGCGGACACGGCTGTGTATTACTGT	NA	NA	NA	NA	SSVTAADTAVYYC	Patient 1	Class 1
233	0	240	IGHV5-51	IGHJ6	ARQTAMVRPYYYGSGSYPHYYYYYMDV	GCGAGACAAACAGCTATGGTTCGGCCGTATTATTATGGTTCGGGGAGTTACCCTCATTACTACTACTATTACATGGACGTC	IGHD3-10	433	389	0	822	0.00018987	233	NA	1	1	3	NA	GAAGGCCTCGGACACCGCCATGTATTACTGTGCGAGACAAACAGCTATGGTTCGGCCGTATTATTATGGTTCGGGGAGTTACCCTCATTACTACTACTATTACATGGACGTCTGGGGCAAAGGGACCACGGTCACCGTCTCCTCAG	GAAGGCCTCGGACACCGCCATGTATTACTGTGCGAGACA------------------GTATTACTATGGTTCGGGGAGTTA-------TACTACTACTACTACATGGACGTCTGGGGCAAAGGGACCACGGTCACCGTCTCCTCAG		NA	NA	NA	NA	GAAGGCCTCGGACACCGCCATGTATTACTGT	NA	NA	NA	NA	KASDTAMYYC	Patient 1	Class 1
234	0	242	IGHV4-34	IGHJ5	ARGQLLRELAARLYNWFDP	GCGAGAGGTCAACTCCTTAGGGAATTGGCAGCTCGTCTCTACAACTGGTTCGACCCC	IGHD6-6	315	505	0	820	0.00018941	234	NA	1	1	2	NA	GAGCTCTGTGACCGCCGCGGACACGGCTGTGTATTACTGTGCGAGAGGTCAACTCCTTAGGGAATTGGCAGCTCGTCTCTACAACTGGTTCGACCCCTGGGGCCAGGGAACCCTGGTCACCGTCTCCTCAG	GAGCTCTGTGACCGCCGCGGACACGGCTGTGTATTACTGTGCGAGAGG-------------------GCAGCTCGTC---ACAACTGGTTCGACCCCTGGGGCCAGGGAACCCTGGTCACCGTCTCCTCAG		NA	NA	NA	NA	GAGCTCTGTGACCGCCGCGGACACGGCTGTGTATTACTGT	NA	NA	NA	NA	SSVTAADTAVYYC	Patient 1	Class 1
235	0	244	IGHV3-11	IGHJ5	ARGVWRGDYDPYNWFDP	GCGAGAGGGGTGTGGCGCGGTGACTACGATCCTTACAACTGGTTCGACCCC	IGHD4-17	314	501	0	815	0.00018825	235	NA	4	1	2	NA	GAACAGCCTGAGAGCCGAGGACACGGCTGTGTATTACTGTGCGAGAGGGGTGTGGCGCGGTGACTACGATCCTTACAACTGGTTCGACCCCTGGGGCCAGGGAACCCTGGTCACCGTCTCCTCAG	GAACAGCCTGAGAGCCGAGGACACGGCTGTGTATTACTGTGCGAGAG----------CGGTGACTAC-------ACAACTGGTTCGACCCCTGGGGCCAGGGAACCCTGGTCACCGTCTCCTCAG		NA	NA	NA	NA	GAACAGCCTGAGAGCCGAGGACACGGCTGTGTATTACTGT	NA	NA	NA	NA	NSLRAEDTAVYYC	Patient 1	Class 1
236	0	246	IGHV2-70	IGHJ3	ARIHPGTNAFDI	GCACGGATTCATCCTGGAACGAATGCTTTTGATATC	IGHD1-1	476	334	0	810	0.0001871	236	NA	1	1	2	NA	GGACCCTGTGGACACAGCCACGTATTACTGTGCACGGATTCATCCTGGAACGAATGCTTTTGATATCTGGGGCCAAGGGACAATGGTCACCGTCTCTTCAG	GGACCCTGTGGACACAGCCACGTATTACTGTGCACGGAT-----CTGGAACGAATGCTTTTGATATCTGGGGCCAAGGGACAATGGTCACCGTCTCTTCAG		NA	NA	NA	NA	GGACCCTGTGGACACAGCCACGTATTACTGT	NA	NA	NA	NA	DPVDTATYYC	Patient 1	Class 1
237	0	247	IGHV3-11	IGHJ4	ARDGTHSITGESVFDY	GCGAGAGATGGAACCCACTCGATAACTGGGGAATCGGTTTTTGACTAC	IGHD7-27	403	404	0	807	0.00018641	237	NA	4	1	2	NA	GAACAGCCTGAGAGCCGAGGACACGGCTGTGTATTACTGTGCGAGAGATGGAACCCACTCGATAACTGGGGAATCGGTTTTTGACTACTGGGGCCAGGGAACCCTGGTCACCGTCTCCTCAG	GAACAGCCTGAGAGCCGAGGACACGGCTGTGTATTACTGTGCGAGAGA--------------TAACTGGGGA-------TTTGACTACTGGGGCCAGGGAACCCTGGTCACCGTCTCCTCAG		NA	NA	NA	NA	GAACAGCCTGAGAGCCGAGGACACGGCTGTGTATTACTGT	NA	NA	NA	NA	NSLRAEDTAVYYC	Patient 1	Class 1
238	0	248	IGHV4-59	IGHJ3	ARARYYYDSSGYRAFDI	GCGAGAGCCCGATATTACTATGATAGTAGTGGTTACAGGGCTTTTGATATC	IGHD3-22	278	528	0	806	0.00018617	238	NA	1	1	2	NA	GAGCTCTGTGACCGCTGCGGACACGGCCGTGTATTACTGTGCGAGAGCCCGATATTACTATGATAGTAGTGGTTACAGGGCTTTTGATATCTGGGGCCAAGGGACAATGGTCACCGTCTCTTCAG	GAGCTCTGTGACCGCTGCGGACACGGCCGTGTATTACTGTGCGAGAG-----TATTACTATGATAGTAGTGGTTA----GCTTTTGATATCTGGGGCCAAGGGACAATGGTCACCGTCTCTTCAG		NA	NA	NA	NA	GAGCTCTGTGACCGCTGCGGACACGGCCGTGTATTACTGT	NA	NA	NA	NA	SSVTAADTAVYYC	Patient 1	Class 1
239	0	249	IGHV5-51	IGHJ4	ARQFGYSYGYYFDY	GCGAGACAATTCGGATACAGCTATGGTTACTACTTTGACTAC	IGHD5-18	453	352	0	805	0.00018594	239	NA	1	1	2	NA	GAAGGCCTCGGACACCGCCATGTATTACTGTGCGAGACAATTCGGATACAGCTATGGTTACTACTTTGACTACTGGGGCCAGGGAACCCTGGTCACCGTCTCCTCAG	GAAGGCCTCGGACACCGCCATGTATTACTGTGCGAGACA----GGATACAGCTATGGTTACTACTTTGACTACTGGGGCCAGGGAACCCTGGTCACCGTCTCCTCAG		NA	NA	NA	NA	GAAGGCCTCGGACACCGCCATGTATTACTGT	NA	NA	NA	NA	KASDTAMYYC	Patient 1	Class 1
240	0	251	IGHV3-11	IGHJ4	ARGGTVYSSGYHRSYYFDY	GCGAGGGGGGGAACGGTATATAGCAGTGGCTACCACCGCTCTTACTACTTTGACTAC	IGHD6-19	388	408	0	796	0.00018386	240	NA	1	1	2	NA	GAACAGCCTGAGAGCCGAGGACACGGCCGTGTATTACTGTGCGAGGGGGGGAACGGTATATAGCAGTGGCTACCACCGCTCTTACTACTTTGACTACTGGGGCCAGGGAACCCTGGTCACCGTCTCCTCAG	GAACAGCCTGAGAGCCGAGGACACGGCCGTGTATTACTGTGCGAG-------------TATAGCAGTGGCT------------ACTACTTTGACTACTGGGGCCAGGGAACCCTGGTCACCGTCTCCTCAG		NA	NA	NA	NA	GAACAGCCTGAGAGCCGAGGACACGGCCGTGTATTACTGT	NA	NA	NA	NA	NSLRAEDTAVYYC	Patient 1	Class 1
241	0	253	IGHV3-49	IGHJ5	TRGYSSGRRWFDP	ACTAGGGGGTATAGCAGTGGCCGGAGGTGGTTCGACCCC	IGHD6-19	395	400	0	795	0.00018363	241	NA	1	1	2	NA	GAACAGCCTGAAAACCGAGGACACAGCCGTGTATTACTGTACTAGGGGGTATAGCAGTGGCCGGAGGTGGTTCGACCCCTGGGGCCAGGGAACCCTGGTCACCGTCTCCTCAG	GAACAGCCTGAAAACCGAGGACACAGCCGTGTATTACTGTACTAG-GGGTATAGCAGTGGC------TGGTTCGACCCCTGGGGCCAGGGAACCCTGGTCACCGTCTCCTCAG		NA	NA	NA	NA	GAACAGCCTGAAAACCGAGGACACAGCCGTGTATTACTGT	NA	NA	NA	NA	NSLKTEDTAVYYC	Patient 1	Class 1
242	0	254	IGHV5-51	IGHJ6	ARHGCSGGSCYQKYYYYYMDV	GCGAGACATGGCTGTAGTGGTGGTAGCTGCTACCAAAAGTACTACTACTACTACATGGACGTC	IGHD2-15	489	305	0	794	0.0001834	242	NA	1	1	3	NA	GAAGGCCTCGGACACCGCCATGTATTACTGTGCGAGACATGGCTGTAGTGGTGGTAGCTGCTACCAAAAGTACTACTACTACTACATGGACGTCTGGGGCAAAGGGACCACGGTCACCGTCTCCTCAG	GAAGGCCTCGGACACCGCCATGTATTACTGTGCGAGACA----TGTAGTGGTGGTAGCTGCTAC------TACTACTACTACTACATGGACGTCTGGGGCAAAGGGACCACGGTCACCGTCTCCTCAG		NA	NA	NA	NA	GAAGGCCTCGGACACCGCCATGTATTACTGT	NA	NA	NA	NA	KASDTAMYYC	Patient 1	Class 1
243	0	255	IGHV1-2	IGHJ4	ARGGHLWSGFQSYYFDY	GCGAGAGGGGGGCATTTATGGAGTGGTTTCCAGTCGTACTACTTTGACTAC	IGHD3-3	439	354	0.021	793	0.00018317	243	NA	2	2	2	NA	GAGCAGGCTGAGATCTGACGACACGGCTGTGTATTACTGTGCGAGAGGGGGGCATTTATGGAGTGGTTTCCAGTCGTACTACTTTGACTACTGGGGCCAGGGAACCCTGGTCACCGTCTCCTCAG	GAGCAGGCTGAGATCTGACGACACGGCCGTGTATTACTGTGCGAGAG----GCATTTTTGGAGTGGTT---------ACTACTTTGACTACTGGGGCCAGGGAACCCTGGTCACCGTCTCCTCAG	12T	NA	NA	NA	NA	GAGCAGGCTGAGATCTGACGACACGGCTGTGTATTACTGT	NA	NA	NA	NA	SRLRSDDTAVYYC	Patient 1	Class 1
244	0	241	IGHV3-73	IGHJ4	SSAIEMN	AGTAGTGCAATAGAAATGAAT		407	385	0.067	792	0.00018294	244	NA	1	NA	2	NA	GAACAGCCTGAAAACCGAGGACACGGCCGTCTATTTCTGTAGTAGTGCAATAGAAATGAATTGGGGCCAGGGAACCCTGGTCACCGTCTCCTCAG	GAACAGCCTGAAAACCGAGGACACGGCCGTGTATTACTGTACTAG----------------TGGGGCCAGGGAACCCTGGTCACCGTCTCCTCAG	4T;9C	NA	NA	NA	NA	GAACAGCCTGAAAACCGAGGACACGGCCGTCTATTTCTGT	NA	NA	NA	NA	NSLKTEDTAVYFC	Patient 1	Class 1
245	0	256	IGHV3-23	IGHJ3	AKDTMIPSGPKIPDAFDI	GCGAAAGATACTATGATACCGAGTGGTCCAAAAATCCCTGATGCTTTTGATATC	IGHD3-22	354	435	0	789	0.00018225	245	NA	1	1	2	NA	GAACAGCCTGAGAGCCGAGGACACGGCCGTATATTACTGTGCGAAAGATACTATGATACCGAGTGGTCCAAAAATCCCTGATGCTTTTGATATCTGGGGCCAAGGGACAATGGTCACCGTCTCTTCAG	GAACAGCCTGAGAGCCGAGGACACGGCCGTATATTACTGTGCGAAAGATACTATGATA--------------------TGATGCTTTTGATATCTGGGGCCAAGGGACAATGGTCACCGTCTCTTCAG		NA	NA	NA	NA	GAACAGCCTGAGAGCCGAGGACACGGCCGTATATTACTGT	NA	NA	NA	NA	NSLRAEDTAVYYC	Patient 1	Class 1
246	0	257	IGHV3-11	IGHJ3	ARDRSSSWTNDAFDI	GCGAGAGATAGAAGCAGCAGCTGGACCAATGATGCTTTTGATATC	IGHD6-13	339	450	0	789	0.00018225	245	NA	4	1	2	NA	GAACAGCCTGAGAGCCGAGGACACGGCTGTGTATTACTGTGCGAGAGATAGAAGCAGCAGCTGGACCAATGATGCTTTTGATATCTGGGGCCAAGGGACAATGGTCACCGTCTCTTCAG	GAACAGCCTGAGAGCCGAGGACACGGCTGTGTATTACTGTGCGAGAGA----AGCAGCAGCTGG-----TGATGCTTTTGATATCTGGGGCCAAGGGACAATGGTCACCGTCTCTTCAG		NA	NA	NA	NA	GAACAGCCTGAGAGCCGAGGACACGGCTGTGTATTACTGT	NA	NA	NA	NA	NSLRAEDTAVYYC	Patient 1	Class 1
247	0	258	IGHV3-15	IGHJ4	TTRYYFDY	ACCACACGGTACTACTTTGACTAC	IGHD1-1	386	394	0	780	0.00018017	247	NA	1	1	2	NA	GAACAGCCTGAAAACCGAGGACACAGCCGTGTATTACTGTACCACACGGTACTACTTTGACTACTGGGGCCAGGGAACCCTGGTCACCGTCTCCTCAG	GAACAGCCTGAAAACCGAGGACACAGCCGTGTATTACTGTACCACA-GGTACTACTTTGACTACTGGGGCCAGGGAACCCTGGTCACCGTCTCCTCAG		NA	NA	NA	NA	GAACAGCCTGAAAACCGAGGACACAGCCGTGTATTACTGT	NA	NA	NA	NA	NSLKTEDTAVYYC	Patient 1	Class 1
248	0	259	IGHV4-39	IGHJ5	ARDQRGYSYGTVINWFDP	GCGAGAGATCAACGGGGATACAGCTATGGAACCGTCATCAACTGGTTCGACCCC	IGHD5-18	352	426	0.021	778	0.00017971	248	NA	6	1	2	NA	GAGCTCTGTGACCGCCGCGGACACGGCCGTATATTACTGTGCGAGAGATCAACGGGGATACAGCTATGGAACCGTCATCAACTGGTTCGACCCCTGGGGCCAGGGAACCCTGGTCACCGTCTCCTCAG	GAGCTCTGTGACCGCCGCGGACACGGCCGTGTATTACTGTGCGAGAGA-------GGATACAGCTATGG---------CAACTGGTTCGACCCCTGGGGCCAGGGAACCCTGGTCACCGTCTCCTCAG	9A	NA	NA	NA	NA	GAGCTCTGTGACCGCCGCGGACACGGCCGTATATTACTGT	NA	NA	NA	NA	SSVTAADTAVYYC	Patient 1	Class 1
249	0	260	IGHV5-51	IGHJ4	ARHEGRSTVQFDC	GCGAGACATGAGGGTAGGTCTACAGTACAATTTGACTGC	IGHD4-11	404	373	0	777	0.00017948	249	NA	1	1	2	NA	GAAGGCCTCGGACACCGCCATGTATTACTGTGCGAGACATGAGGGTAGGTCTACAGTACAATTTGACTGCTGGGGCCAGGGAACCCTGGTCACCGTCTCCTCAG	GAAGGCCTCGGACACCGCCATGTATTACTGTGCGAGACA-----------CTACAGTA---TTTGACTACTGGGGCCAGGGAACCCTGGTCACCGTCTCCTCAG		NA	NA	NA	NA	GAAGGCCTCGGACACCGCCATGTATTACTGT	NA	NA	NA	NA	KASDTAMYYC	Patient 1	Class 1
250	0	261	IGHV3-15	IGHJ2	TTEGGL	ACCACAGAAGGAGGCCTC		3	773	0	776	0.00017924	250	NA	1	NA	1	NA	GAACAGCCTGAAAACCGAGGACACAGCCGTGTATTACTGTACCACAGAAGGAGGCCTCTGGGGCCGTGGCACCCTGGTCACTGTCTCCTCAG	GAACAGCCTGAAAACCGAGGACACAGCCGTGTATTACTGTACCACAGA-------CTCTGGGGCCGTGGCACCCTGGTCACTGTCTCCTCAG		NA	NA	NA	NA	GAACAGCCTGAAAACCGAGGACACAGCCGTGTATTACTGT	NA	NA	NA	NA	NSLKTEDTAVYYC	Patient 1	Class 1
251	0	262	IGHV4-59	IGHJ3	ARALTAMVTGLAFDI	GCGAGAGCACTTACAGCTATGGTTACAGGACTTGCTTTTGATATC	IGHD5-18	376	397	0	773	0.00017855	251	NA	1	1	2	NA	GAGCTCTGTGACCGCTGCGGACACGGCCGTGTATTACTGTGCGAGAGCACTTACAGCTATGGTTACAGGACTTGCTTTTGATATCTGGGGCCAAGGGACAATGGTCACCGTCTCTTCAG	GAGCTCTGTGACCGCTGCGGACACGGCCGTGTATTACTGTGCGAGAG----TACAGCTATGGTTAC------TGCTTTTGATATCTGGGGCCAAGGGACAATGGTCACCGTCTCTTCAG		NA	NA	NA	NA	GAGCTCTGTGACCGCTGCGGACACGGCCGTGTATTACTGT	NA	NA	NA	NA	SSVTAADTAVYYC	Patient 1	Class 1
252	0	263	IGHV3-21	IGHJ4	ARGDWGY	GCCCGTGGTGATTGGGGCTAC	IGHD2-21	404	367	0.048	771	0.00017809	252	NA	1	1	2	NA	GAACAGCCTGAGACCCGAAGACACGGCTGTGTATTACTGTGCCCGTGGTGATTGGGGCTACTGGGGCCAGGGAACCCTGGTCACCGTCTCCTCAG	GAACAGCCTGAGAGCCGAGGACACGGCTGTGTATTACTGTGC--GTGGTGATTG---CTACTGGGGCCAGGGAACCCTGGTCACCGTCTCCTCAG	21A;26C	NA	NA	NA	NA	GAACAGCCTGAGACCCGAAGACACGGCTGTGTATTACTGT	NA	NA	NA	NA	NSLRPEDTAVYYC	Patient 1	Class 1
253	0	264	IGHV4-59	IGHJ3	ARVGTMIGGAFDI	GCGAGAGTGGGTACTATGATAGGGGGTGCTTTTGATATC	IGHD3-22	457	313	0	770	0.00017786	253	NA	1	1	2	NA	GAGCTCTGTGACCGCTGCGGACACGGCCGTGTATTACTGTGCGAGAGTGGGTACTATGATAGGGGGTGCTTTTGATATCTGGGGCCAAGGGACAATGGTCACCGTCTCTTCAG	GAGCTCTGTGACCGCTGCGGACACGGCCGTGTATTACTGTGCGAGAG----TACTATGATAG----TGCTTTTGATATCTGGGGCCAAGGGACAATGGTCACCGTCTCTTCAG		NA	NA	NA	NA	GAGCTCTGTGACCGCTGCGGACACGGCCGTGTATTACTGT	NA	NA	NA	NA	SSVTAADTAVYYC	Patient 1	Class 1
254	0	265	IGHV3-21	IGHJ4	AIAVATPR	GCGATTGCAGTGGCCACACCACGC	IGHD6-19	403	366	0	769	0.00017763	254	NA	1	1	2	NA	GAACAGCCTGAGAGCCGAGGACACGGCTGTGTATTACTGTGCGATTGCAGTGGCCACACCACGCTGGGGCCAGGGAACCCTGGTCACCGTCTCCTCAG	GAACAGCCTGAGAGCCGAGGACACGGCTGTGTATTACTGTGCGA--GCAGTGGC---------CTGGGGCCAGGGAACCCTGGTCACCGTCTCCTCAG		NA	NA	NA	NA	GAACAGCCTGAGAGCCGAGGACACGGCTGTGTATTACTGT	NA	NA	NA	NA	NSLRAEDTAVYYC	Patient 1	Class 1
255	0	266	IGHV3-11	IGHJ4	ARDLPITMIVARGLAFDY	GCGAGAGATCTGCCCATTACTATGATAGTAGCTAGGGGATTGGCCTTTGACTAC	IGHD3-22	467	302	0	769	0.00017763	254	NA	4	1	2	NA	GAACAGCCTGAGAGCCGAGGACACGGCTGTGTATTACTGTGCGAGAGATCTGCCCATTACTATGATAGTAGCTAGGGGATTGGCCTTTGACTACTGGGGCCAGGGAACCCTGGTCACCGTCTCCTCAG	GAACAGCCTGAGAGCCGAGGACACGGCTGTGTATTACTGTGCGAGAGA-------ATTACTATGATAGTAG-------------CTTTGACTACTGGGGCCAGGGAACCCTGGTCACCGTCTCCTCAG		NA	NA	NA	NA	GAACAGCCTGAGAGCCGAGGACACGGCTGTGTATTACTGT	NA	NA	NA	NA	NSLRAEDTAVYYC	Patient 1	Class 1
256	0	267	IGHV4-30-2	IGHJ6	ARDHVVVVPAAIVGRYYYGMDV	GCGAGAGATCATGTTGTAGTAGTACCAGCTGCTATTGTGGGGAGGTACTACTACGGTATGGACGTC	IGHD2-2	406	362	0	768	0.0001774	256	NA	4	1	2	NA	GAGCTCTGTGACCGCCGCAGACACGGCCGTGTATTACTGTGCGAGAGATCATGTTGTAGTAGTACCAGCTGCTATTGTGGGGAGGTACTACTACGGTATGGACGTCTGGGGCCAAGGGACCACGGTCACCGTCTCCTCA	GAGCTCTGTGACCGCCGCAGACACGGCCGTGTATTACTGTGCGAGAGA-----TTGTAGTAGTACCAGCTGCTAT----------TACTACTACGGTATGGACGTCTGGGGCCAAGGGACCACGGTCACCGTCTCCTCA		NA	NA	NA	NA	GAGCTCTGTGACCGCCGCAGACACGGCCGTGTATTACTGT	NA	NA	NA	NA	SSVTAADTAVYYC	Patient 1	Class 1
257	0	268	IGHV1-46	IGHJ6	ARDLLLYCSSTSCQTPLYYYYYGMDV	GCGAGAGACCTCCTCCTATATTGTAGTAGTACCAGCTGTCAGACCCCGCTTTACTACTACTACTACGGTATGGACGTC	IGHD2-2	409	358	0	767	0.00017717	257	NA	1	1	2	NA	GAGATCTGAGGACACGGCCGTGTATTACTGTGCGAGAGACCTCCTCCTATATTGTAGTAGTACCAGCTGTCAGACCCCGCTTTACTACTACTACTACGGTATGGACGTCTGGGGCCAAGGGACCACGGTCACCGTCTCCTCA	GAGATCTGAGGACACGGCCGTGTATTACTGTGCGAGAGA---------ATATTGTAGTAGTACCAGCTG------------TTACTACTACTACTACGGTATGGACGTCTGGGGCCAAGGGACCACGGTCACCGTCTCCTCA		NA	NA	NA	NA	GAGATCTGAGGACACGGCCGTGTATTACTGT	NA	NA	NA	NA	RSEDTAVYYC	Patient 1	Class 1
258	0	269	IGHV3-49	IGHJ4	SRAHYDFWSGFDHDY	TCTAGGGCGCATTACGATTTTTGGAGTGGCTTCGACCATGACTAC	IGHD3-3	374	391	0.067	765	0.0001767	258	NA	1	1	2	NA	GAACAGCCTGAAAATCGAGGACACAGCCGTGTATTATTGTTCTAGGGCGCATTACGATTTTTGGAGTGGCTTCGACCATGACTACTGGGGCCAGGGAACCCTGGTCACCGTCTCCTCAG	GAACAGCCTGAAAACCGAGGACACAGCCGTGTATTACTGTACTAG-----ATTACGATTTTTGGAGTGG---------TGACTACTGGGGCCAGGGAACCCTGGTCACCGTCTCCTCAG	3T;25T	NA	NA	NA	NA	GAACAGCCTGAAAATCGAGGACACAGCCGTGTATTATTGT	NA	NA	NA	NA	NSLKIEDTAVYYC	Patient 1	Class 1
259	0	270	IGHV3-30	IGHJ5	ARGATNFDP	GCGAGAGGTGCGACTAACTTCGACCCC	IGHD7-27	346	418	0.021	764	0.00017647	259	NA	1	1	2	NA	GAACAGCCTGAGAGCTGAGGACACGGCTGCGTATTACTGTGCGAGAGGTGCGACTAACTTCGACCCCTGGGGCCAGGGAACCCTGGTCACCGTCTCCTCAG	GAACAGCCTGAGAGCTGAGGACACGGCTGTGTATTACTGTGCGAGAG------CTAACTTCGACCCCTGGGGCCAGGGAACCCTGGTCACCGTCTCCTCAG	10C	NA	NA	NA	NA	GAACAGCCTGAGAGCTGAGGACACGGCTGCGTATTACTGT	NA	NA	NA	NA	NSLRAEDTAAYYC	Patient 1	Class 1
260	0	271	IGHV3-11	IGHJ3	ARDRGGSYSAFDI	GCGAGAGATCGGGGAGGGAGCTACTCTGCTTTTGATATC	IGHD1-26	357	405	0	762	0.00017601	260	NA	1	1	2	NA	GAACAGCCTGAGAGCCGAGGACACGGCCGTGTATTACTGTGCGAGAGATCGGGGAGGGAGCTACTCTGCTTTTGATATCTGGGGCCAAGGGACAATGGTCACCGTCTCTTCAG	GAACAGCCTGAGAGCCGAGGACACGGCCGTGTATTACTGTGCGAGAGA-------GGGAGCTACT-TGCTTTTGATATCTGGGGCCAAGGGACAATGGTCACCGTCTCTTCAG		NA	NA	NA	NA	GAACAGCCTGAGAGCCGAGGACACGGCCGTGTATTACTGT	NA	NA	NA	NA	NSLRAEDTAVYYC	Patient 1	Class 1
261	0	272	IGHV4-34	IGHJ5	ARGIPGIAARPMAGWFDP	GCGAGAGGTATCCCCGGAATAGCAGCTCGTCCGATGGCTGGTTGGTTCGACCCC	IGHD6-6	289	471	0	760	0.00017555	261	NA	1	1	2	NA	GAGCTCTGTGACCGCCGCGGACACGGCTGTGTATTACTGTGCGAGAGGTATCCCCGGAATAGCAGCTCGTCCGATGGCTGGTTGGTTCGACCCCTGGGGCCAGGGAACCCTGGTCACCGTCTCCTCAG	GAGCTCTGTGACCGCCGCGGACACGGCTGTGTATTACTGTGCGAGAGG----------ATAGCAGCTCGTCC----------TGGTTCGACCCCTGGGGCCAGGGAACCCTGGTCACCGTCTCCTCAG		NA	NA	NA	NA	GAGCTCTGTGACCGCCGCGGACACGGCTGTGTATTACTGT	NA	NA	NA	NA	SSVTAADTAVYYC	Patient 1	Class 1
262	0	4	IGHV3-30	IGHJ6	ARAGVEAPGGYYYYHYFMDV	GCGAGAGCGGGTGTTGAAGCACCTGGGGGATATTACTATTACCACTACTTCATGGACGTC	IGHD2-2	396	360	0.064	756	0.00017462	262	NA	1	1	3	NA	GAACAGCCTGAGAGTTGAGGACACGGCTCTCTATTACTGTGCGAGAGCGGGTGTTGAAGCACCTGGGGGATATTACTATTACCACTACTTCATGGACGTCTGGGGCAAAGGGACCACGGTCACCGTCTCCTCA	GAACAGCCTGAGAGCTGAGGACACGGCTGTGTATTACTGTGCGAGAG--------------------GGATATTACTACTACTACTACTACATGGACGTCTGGGGCAAAGGGACCACGGTCACCGTCTCCTCA	9C;11C;25T	NA	NA	NA	NA	GAACAGCCTGAGAGTTGAGGACACGGCTCTCTATTACTGT	NA	NA	NA	NA	NSLRVEDTALYYC	Patient 1	Class 1
263	0	273	IGHV4-39	IGHJ3	AREGGTHRRDAFDI	GCGAGAGAAGGTGGGACTCACCGGCGGGATGCTTTTGATATC	IGHD1-26	378	378	0	756	0.00017462	262	NA	6	1	2	NA	GAGCTCTGTGACCGCCGCGGACACGGCCGTGTATTACTGTGCGAGAGAAGGTGGGACTCACCGGCGGGATGCTTTTGATATCTGGGGCCAAGGGACAATGGTCACCGTCTCTTCAG	GAGCTCTGTGACCGCCGCGGACACGGCCGTGTATTACTGTGCGAGAGA--GTGGGA-----------GATGCTTTTGATATCTGGGGCCAAGGGACAATGGTCACCGTCTCTTCAG		NA	NA	NA	NA	GAGCTCTGTGACCGCCGCGGACACGGCCGTGTATTACTGT	NA	NA	NA	NA	SSVTAADTAVYYC	Patient 1	Class 1
264	0	275	IGHV1-18	IGHJ6	ARDVYMDV	GCGAGAGATGTGTACATGGACGTC	IGHD2-8	373	383	0	756	0.00017462	262	NA	1	1	3	NA	GAGATCTGACGACACGGCCGTGTATTACTGTGCGAGAGATGTGTACATGGACGTCTGGGGCAAAGGGACCACGGTCACCGTCTCCTCAG	GAGATCTGACGACACGGCCGTGTATTACTGTGCGAGAGA-GTGTACATGGACGTCTGGGGCAAAGGGACCACGGTCACCGTCTCCTCAG		NA	NA	NA	NA	GAGATCTGACGACACGGCCGTGTATTACTGT	NA	NA	NA	NA	RSDDTAVYYC	Patient 1	Class 1
265	0	274	IGHV4-34	IGHJ6	ARSDRQLLYGKYYYYYMDV	GCGAGATCCGATCGACAGCTGCTATACGGGAAGTACTACTACTACTACATGGACGTC	IGHD2-2	392	364	0	756	0.00017462	262	NA	1	2	3	NA	GAGCTCTGTGACCGCCGCGGACACGGCTGTGTATTACTGTGCGAGATCCGATCGACAGCTGCTATACGGGAAGTACTACTACTACTACATGGACGTCTGGGGCAAAGGGACCACGGTCACCGTCTCCTCA	GAGCTCTGTGACCGCCGCGGACACGGCTGTGTATTACTGTGCGAGA---------CAGCTGCTATAC------TACTACTACTACTACATGGACGTCTGGGGCAAAGGGACCACGGTCACCGTCTCCTCA		NA	NA	NA	NA	GAGCTCTGTGACCGCCGCGGACACGGCTGTGTATTACTGT	NA	NA	NA	NA	SSVTAADTAVYYC	Patient 1	Class 1
266	0	276	IGHV3-11	IGHJ4	ARDRGPVVRGVPQ	GCGAGAGATAGGGGGCCTGTGGTTCGGGGAGTCCCTCAA	IGHD3-10	326	428	0.021	754	0.00017416	266	NA	4	1	2	NA	GAACAGCCTGAGAGCCGAGGATACGGCTGTGTATTACTGTGCGAGAGATAGGGGGCCTGTGGTTCGGGGAGTCCCTCAATGGGGCCAGGGAACCCTGGTCACCGTCTCCTCAG	GAACAGCCTGAGAGCCGAGGACACGGCTGTGTATTACTGTGCGAGAGA-----------TGGTTCGGGGAGT-------TGGGGCCAGGGAACCCTGGTCACCGTCTCCTCAG	18T	NA	NA	NA	NA	GAACAGCCTGAGAGCCGAGGATACGGCTGTGTATTACTGT	NA	NA	NA	NA	NSLRAEDTAVYYC	Patient 1	Class 1
267	0	277	IGHV3-30	IGHJ4	AKDRKRSWNYFDY	GCGAAAGATCGTAAAAGAAGCTGGAACTACTTTGACTAC	IGHD1-7	389	363	0.042	752	0.0001737	267	NA	2	1	2	NA	GAACAGTCTGAGAGTTGAGGACACGGCTGTGTATTACTGTGCGAAAGATCGTAAAAGAAGCTGGAACTACTTTGACTACTGGGGCCAGGGAACCCTGGTCACCGTCTCCTCAG	GAACAGCCTGAGAGCTGAGGACACGGCTGTGTATTACTGTGCGAAAGA------------CTGGAACTACTTTGACTACTGGGGCCAGGGAACCCTGGTCACCGTCTCCTCAG	25T;33T	NA	NA	NA	NA	GAACAGTCTGAGAGTTGAGGACACGGCTGTGTATTACTGT	NA	NA	NA	NA	NSLRVEDTAVYYC	Patient 1	Class 1
268	0	243	IGHV3-11	IGHJ6	AREGEGVYCSGGSCYPDYYYYGMDV	GCGAGAGAGGGGGAGGGGGTATATTGTAGTGGTGGTAGCTGCTACCCCGACTACTACTACTACGGTATGGACGTC	IGHD2-15	344	406	0	750	0.00017324	268	NA	4	1	2	NA	GAACAGCCTGAGAGCCGAGGACACGGCTGTGTATTACTGTGCGAGAGAGGGGGAGGGGGTATATTGTAGTGGTGGTAGCTGCTACCCCGACTACTACTACTACGGTATGGACGTCTGGGGCCAAGGGACCACGGTCACCGTCTCCTCA	GAACAGCCTGAGAGCCGAGGACACGGCTGTGTATTACTGTGCGAGAGA------------ATATTGTAGTGGTGGTAGCTGCTAC----ACTACTACTACTACGGTATGGACGTCTGGGGCCAAGGGACCACGGTCACCGTCTCCTCA		NA	NA	NA	NA	GAACAGCCTGAGAGCCGAGGACACGGCTGTGTATTACTGT	NA	NA	NA	NA	NSLRAEDTAVYYC	Patient 1	Class 1
269	0	281	IGHV3-30	IGHJ3	ANDHIVVVPALGIAAASSRGDAFDI	GCGAATGACCATATTGTAGTAGTACCAGCCTTGGGTATAGCAGCAGCTTCGTCGAGGGGGGATGCTTTTGATATC	IGHD2-2	333	409	0.021	742	0.00017139	269	NA	2	1	2	NA	GAACAGCCTGAGAGCTGAGGACACGGCTGTGTATTACTGTGCGAATGACCATATTGTAGTAGTACCAGCCTTGGGTATAGCAGCAGCTTCGTCGAGGGGGGATGCTTTTGATATCTGGGGCCAAGGGACAATGGTCACCGTCTCTTCAG	GAACAGCCTGAGAGCTGAGGACACGGCTGTGTATTACTGTGCGAAAGA--ATATTGTAGTAGTACCAGC-------------------------------GATGCTTTTGATATCTGGGGCCAAGGGACAATGGTCACCGTCTCTTCAG		NA	NA	NA	NA	GAACAGCCTGAGAGCTGAGGACACGGCTGTGTATTACTGT	NA	NA	NA	NA	NSLRAEDTAVYYC	Patient 1	Class 1
270	0	280	IGHV3-23	IGHJ3	AKVITIFGVVTSSFNAFDI	GCGAAAGTCATTACGATTTTTGGAGTGGTTACCTCCTCTTTTAATGCTTTTGATATC	IGHD3-3	407	335	0	742	0.00017139	269	NA	1	1	2	NA	GAACAGCCTGAGAGCCGAGGACACGGCCGTATATTACTGTGCGAAAGTCATTACGATTTTTGGAGTGGTTACCTCCTCTTTTAATGCTTTTGATATCTGGGGCCAAGGGACAATGGTCACCGTCTCTTCAG	GAACAGCCTGAGAGCCGAGGACACGGCCGTATATTACTGTGCGAAAG--ATTACGATTTTTGGAGTGGTTA------------ATGCTTTTGATATCTGGGGCCAAGGGACAATGGTCACCGTCTCTTCAG		NA	NA	NA	NA	GAACAGCCTGAGAGCCGAGGACACGGCCGTATATTACTGT	NA	NA	NA	NA	NSLRAEDTAVYYC	Patient 1	Class 1
271	0	282	IGHV1-2	IGHJ4	ARPRGVAVRSPFDD	GCGAGACCCCGTGGGGTGGCTGTCAGGTCCCCCTTCGACGAC	IGHD6-19	384	356	0.043	740	0.00017093	271	NA	2	1	2	NA	GAGCAGGCTGACCTCTGACGACACGGCCGTGTATTACTGTGCGAGACCCCGTGGGGTGGCTGTCAGGTCCCCCTTCGACGACTGGGGCCAGGGAACCCTGGTCACCGTCTCCTCAG	GAGCAGGCTGAGATCTGACGACACGGCCGTGTATTACTGTGCGAGA---------GTGGCTG------------------ACTGGGGCCAGGGAACCCTGGTCACCGTCTCCTCAG	27C;28C	NA	NA	NA	NA	GAGCAGGCTGACCTCTGACGACACGGCCGTGTATTACTGT	NA	NA	NA	NA	SRLTSDDTAVYYC	Patient 1	Class 1
272	0	285	IGHV4-31	IGHJ3	AREGADIVVVPAAIGAFDI	GCGAGAGAGGGTGCGGATATTGTAGTAGTACCAGCTGCTATCGGGGCTTTTGATATC	IGHD2-2	384	353	0	737	0.00017024	272	NA	1	1	2	NA	GAGCTCTGTGACTGCCGCGGACACGGCCGTGTATTACTGTGCGAGAGAGGGTGCGGATATTGTAGTAGTACCAGCTGCTATCGGGGCTTTTGATATCTGGGGCCAAGGGACAATGGTCACCGTCTCTTCAG	GAGCTCTGTGACTGCCGCGGACACGGCCGTGTATTACTGTGCGAGAGA------GGATATTGTAGTAGTACCAGCTGCTAT----GCTTTTGATATCTGGGGCCAAGGGACAATGGTCACCGTCTCTTCAG		NA	NA	NA	NA	GAGCTCTGTGACTGCCGCGGACACGGCCGTGTATTACTGT	NA	NA	NA	NA	SSVTAADTAVYYC	Patient 1	Class 1
273	0	284	IGHV4-59	IGHJ4	ARADYLTSPLFDY	GCGAGAGCCGATTACCTAACCTCCCCCTTATTTGACTAC	IGHD5-12	298	439	0	737	0.00017024	272	NA	1	1	2	NA	TCTGTGACCGCTGCGGACACGGCCGTGTATTACTGTGCGAGAGCCGATTACCTAACCTCCCCCTTATTTGACTACTGGGGCCAGGGACGCCTGGTCACCGTCTCCTCAG	TCTGTGACCGCTGCGGACACGGCCGTGTATTACTGTGCGAGAG-CGATTAC---------------TTTGACTACTGGGGCCAGGGAACCCTGGTCACCGTCTCCTCAG		NA	NA	NA	NA	TCTGTGACCGCTGCGGACACGGCCGTGTATTACTGT	NA	NA	NA	NA	SVTAADTAVYYC	Patient 1	Class 1
274	0	287	IGHV4-39	IGHJ4	ARRPYDFWSGFPMYYFDY	GCGAGACGGCCCTACGATTTTTGGAGTGGTTTCCCAATGTACTACTTTGACTAC	IGHD3-3	323	413	0	736	0.00017001	274	NA	1	1	2	NA	GAGCTCTGTGACCGCCGCAGACACGGCTGTGTATTACTGTGCGAGACGGCCCTACGATTTTTGGAGTGGTTTCCCAATGTACTACTTTGACTACTGGGGCCAGGGAACCCTGGTCACCGTCTCCTCAG	GAGCTCTGTGACCGCCGCAGACACGGCTGTGTATTACTGTGCGAGAC-----TACGATTTTTGGAGTGGTT---------ACTACTTTGACTACTGGGGCCAGGGAACCCTGGTCACCGTCTCCTCAG		NA	NA	NA	NA	GAGCTCTGTGACCGCCGCAGACACGGCTGTGTATTACTGT	NA	NA	NA	NA	SSVTAADTAVYYC	Patient 1	Class 1
275	0	237	IGHV3-11	IGHJ3	ARASCYSCAFDI	GCGAGAGCCAGCTGCTATAGCTGCGCTTTTGATATC	IGHD2-2	344	392	0	736	0.00017001	274	NA	1	2	2	NA	GAACAGCCTGAGAGCCGAGGACACGGCCGTGTATTACTGTGCGAGAGCCAGCTGCTATAGCTGCGCTTTTGATATCTGGGGCCAAGGGACAATGGTCACCGTCTCTTCAG	GAACAGCCTGAGAGCCGAGGACACGGCCGTGTATTACTGTGCGAGAGCCAGCTGCTATA-----GCTTTTGATATCTGGGGCCAAGGGACAATGGTCACCGTCTCTTCAG		NA	NA	NA	NA	GAACAGCCTGAGAGCCGAGGACACGGCCGTGTATTACTGT	NA	NA	NA	NA	NSLRAEDTAVYYC	Patient 1	Class 1
276	0	286	IGHV2-5	IGHJ4	AHAPLSRGFWSGKTHRGFFDY	GCACACGCCCCGCTCTCGCGAGGATTTTGGAGTGGCAAAACACACCGGGGTTTCTTTGACTAC	IGHD3-3	413	323	0.027	736	0.00017001	274	NA	1	1	2	NA	GGACCCTGTGGACACAGCCACATATTATTGTGCACACGCCCCGCTCTCGCGAGGATTTTGGAGTGGCAAAACACACCGGGGTTTCTTTGACTACTGGGGCCAGGGAACCCTGGTCACCGTCTCCTCAG	GGACCCTGTGGACACAGCCACATATTACTGTGCACAC------------------TTTTGGAGTGG------------------CTTTGACTACTGGGGCCAGGGAACCCTGGTCACCGTCTCCTCAG	3T	NA	NA	NA	NA	GGACCCTGTGGACACAGCCACATATTATTGT	NA	NA	NA	NA	DPVDTATYYC	Patient 1	Class 1
277	0	288	IGHV1-46	IGHJ4	ATALRDGYNPDY	GCGACCGCCTTAAGAGATGGCTACAATCCAGACTAC	IGHD5-24	411	324	0	735	0.00016977	277	NA	2	1	2	NA	GAGATCTGAGGACACGGCCGTGTATTACTGTGCGACCGCCTTAAGAGATGGCTACAATCCAGACTACTGGGGCCAGGGAACCCTGGTCACCGTCTCCTCAG	GAGATCTGAGGACACGGCCGTGTATTACTGTGCGA--------AGAGATGGCTACAAT---GACTACTGGGGCCAGGGAACCCTGGTCACCGTCTCCTCAG		NA	NA	NA	NA	GAGATCTGAGGACACGGCCGTGTATTACTGT	NA	NA	NA	NA	RSEDTAVYYC	Patient 1	Class 1
278	0	289	IGHV3-23	IGHJ3	AKGEVGALYAFDI	GCGAAGGGAGAAGTGGGAGCTCTCTACGCTTTTGATATC	IGHD1-26	377	357	0	734	0.00016954	278	NA	1	1	2	NA	GAACAGCCTGAGAGCCGAGGACACGGCCGTATATTACTGTGCGAAGGGAGAAGTGGGAGCTCTCTACGCTTTTGATATCTGGGGCCAAGGGACAATGGTCACCGTCTCTTCAG	GAACAGCCTGAGAGCCGAGGACACGGCCGTATATTACTGTGCGAA------AGTGGGAGCT------GCTTTTGATATCTGGGGCCAAGGGACAATGGTCACCGTCTCTTCAG		NA	NA	NA	NA	GAACAGCCTGAGAGCCGAGGACACGGCCGTATATTACTGT	NA	NA	NA	NA	NSLRAEDTAVYYC	Patient 1	Class 1
279	0	290	IGHV3-23	IGHJ4	AKDLDSDYGDYGY	GCGAAAGATCTCGATTCCGACTACGGTGACTACGGCTAC	IGHD4-17	395	338	0	733	0.00016931	279	NA	1	1	2	NA	GAACAGCCTGAGAGCCGAGGACACGGCCGTATATTACTGTGCGAAAGATCTCGATTCCGACTACGGTGACTACGGCTACTGGGGCCAGGGAACCCTGGTCACCGTCTCCTCAG	GAACAGCCTGAGAGCCGAGGACACGGCCGTATATTACTGTGCGAAAGA----------GACTACGGTGACTAC--CTACTGGGGCCAGGGAACCCTGGTCACCGTCTCCTCAG		NA	NA	NA	NA	GAACAGCCTGAGAGCCGAGGACACGGCCGTATATTACTGT	NA	NA	NA	NA	NSLRAEDTAVYYC	Patient 1	Class 1
280	0	291	IGHV5-51	IGHJ6	ARQGYGGKASYYYYMDV	GCGAGACAGGGCTACGGTGGTAAAGCTTCCTACTACTACTACATGGACGTC	IGHD4-23	389	343	0	732	0.00016908	280	NA	1	1	3	NA	GAAGGCCTCGGACACCGCCATGTATTACTGTGCGAGACAGGGCTACGGTGGTAAAGCTTCCTACTACTACTACATGGACGTCTGGGGCAAAGGGACCACGGTCACCGTCTCCTCAG	GAAGGCCTCGGACACCGCCATGTATTACTGTGCGAGACA---CTACGGTGGTAA------CTACTACTACTACATGGACGTCTGGGGCAAAGGGACCACGGTCACCGTCTCCTCAG		NA	NA	NA	NA	GAAGGCCTCGGACACCGCCATGTATTACTGT	NA	NA	NA	NA	KASDTAMYYC	Patient 1	Class 1
281	0	293	IGHV1-18	IGHJ6	ARAEGYGDYVYYMDV	GCGAGAGCCGAAGGGTACGGTGACTACGTATACTACATGGACGTC	IGHD4-17	372	359	0	731	0.00016885	281	NA	1	1	3	NA	GAGATCTGACGACACGGCCGTGTATTACTGTGCGAGAGCCGAAGGGTACGGTGACTACGTATACTACATGGACGTCTGGGGCAAAGGGACCACGGTCACCGTCTCCTCAG	GAGATCTGACGACACGGCCGTGTATTACTGTGCGAGAG--------TACGGTGACTAC---TACTACATGGACGTCTGGGGCAAAGGGACCACGGTCACCGTCTCCTCAG		NA	NA	NA	NA	GAGATCTGACGACACGGCCGTGTATTACTGT	NA	NA	NA	NA	RSDDTAVYYC	Patient 1	Class 1
282	0	292	IGHV3-11	IGHJ3	ARDRFSSYFTPQPDDAFDI	GCGAGAGATAGGTTTTCGAGCTACTTCACACCCCAACCCGATGATGCTTTTGATATC	IGHD1-26	389	342	0	731	0.00016885	281	NA	4	1	2	NA	GAACAGCCTGAGAGCCGAGGACACGGCTGTGTATTACTGTGCGAGAGATAGGTTTTCGAGCTACTTCACACCCCAACCCGATGATGCTTTTGATATCTGGGGCCAAGGGACAATGGTCACCGTCTCTTCAG	GAACAGCCTGAGAGCCGAGGACACGGCTGTGTATTACTGTGCGAGAGA---------GAGCTACT----------------TGATGCTTTTGATATCTGGGGCCAAGGGACAATGGTCACCGTCTCTTCAG		NA	NA	NA	NA	GAACAGCCTGAGAGCCGAGGACACGGCTGTGTATTACTGT	NA	NA	NA	NA	NSLRAEDTAVYYC	Patient 1	Class 1
283	0	294	IGHV3-11	IGHJ3	ARAMGRWPQLVGRAFDI	GCGAGAGCTATGGGTAGATGGCCACAATTAGTGGGGAGGGCTTTTGATATC	IGHD5-24	403	326	0	729	0.00016839	283	NA	4	1	2	NA	GAACAGCCTGAGAGCCGAGGACACGGCTGTGTATTACTGTGCGAGAGCTATGGGTAGATGGCCACAATTAGTGGGGAGGGCTTTTGATATCTGGGGCCAAGGGACAATGGTCACCGTCTCTTCAG	GAACAGCCTGAGAGCCGAGGACACGGCTGTGTATTACTGTGCGAGAG--------AGATGGCTACAATTA---------GCTTTTGATATCTGGGGCCAAGGGACAATGGTCACCGTCTCTTCAG		NA	NA	NA	NA	GAACAGCCTGAGAGCCGAGGACACGGCTGTGTATTACTGT	NA	NA	NA	NA	NSLRAEDTAVYYC	Patient 1	Class 1
284	0	296	IGHV3-23	IGHJ3	AKDWDYDSSQITAFDI	GCGAAAGATTGGGACTATGATAGTAGCCAGATCACGGCTTTTGATATC	IGHD3-22	388	340	0	728	0.00016816	284	NA	1	1	2	NA	GAACAGCCTGAGAGCCGAGGACACGGCCGTATATTACTGTGCGAAAGATTGGGACTATGATAGTAGCCAGATCACGGCTTTTGATATCTGGGGCCAAGGGACAATGGTCACCGTCTCTTCAG	GAACAGCCTGAGAGCCGAGGACACGGCCGTATATTACTGTGCGAAAGA-----ACTATGATAGTAG----------GCTTTTGATATCTGGGGCCAAGGGACAATGGTCACCGTCTCTTCAG		NA	NA	NA	NA	GAACAGCCTGAGAGCCGAGGACACGGCCGTATATTACTGT	NA	NA	NA	NA	NSLRAEDTAVYYC	Patient 1	Class 1
285	0	295	IGHV3-9	IGHJ3	AKDIVPIETTAFDI	GCAAAAGATATAGTGCCTATTGAGACAACTGCTTTTGATATC	IGHD5-12	365	363	0	728	0.00016816	284	NA	1	1	2	NA	GAACAGTCTGAGAGCTGAGGACACGGCCTTGTATTACTGTGCAAAAGATATAGTGCCTATTGAGACAACTGCTTTTGATATCTGGGGCCAAGGGACAATGGTCACCGTCTCTTCAG	GAACAGTCTGAGAGCTGAGGACACGGCCTTGTATTACTGTGCAAAAGATATAGTG--------------TGCTTTTGATATCTGGGGCCAAGGGACAATGGTCACCGTCTCTTCAG		NA	NA	NA	NA	GAACAGTCTGAGAGCTGAGGACACGGCCTTGTATTACTGT	NA	NA	NA	NA	NSLRAEDTALYYC	Patient 1	Class 1
286	0	297	IGHV4-34	IGHJ3	ARSGGSYPAKGAFDI	GCGAGAAGTGGTGGGAGCTACCCCGCGAAGGGTGCTTTTGATATC	IGHD1-26	353	374	0	727	0.00016793	286	NA	1	1	2	NA	GAGCTCTGTGACCGCCGCGGACACGGCTGTGTATTACTGTGCGAGAAGTGGTGGGAGCTACCCCGCGAAGGGTGCTTTTGATATCTGGGGCCAAGGGACAATGGTCACCGTCTCTTCAG	GAGCTCTGTGACCGCCGCGGACACGGCTGTGTATTACTGTGCGAGA----GTGGGAGCTAC-----------TGCTTTTGATATCTGGGGCCAAGGGACAATGGTCACCGTCTCTTCAG		NA	NA	NA	NA	GAGCTCTGTGACCGCCGCGGACACGGCTGTGTATTACTGT	NA	NA	NA	NA	SSVTAADTAVYYC	Patient 1	Class 1
287	0	299	IGHV3-30	IGHJ4	AKAYRMYYFDY	GCGAAAGCCTACCGGATGTACTACTTTGACTAC	IGHD2-8	358	368	0	726	0.0001677	287	NA	2	1	2	NA	GAACAGCCTGAGAGCTGAGGACACGGCTGTGTATTACTGTGCGAAAGCCTACCGGATGTACTACTTTGACTACTGGGGCCAGGGAACCCTGGTCACCGTCTCCTCAG	GAACAGCCTGAGAGCTGAGGACACGGCTGTGTATTACTGTGCGAAAG---------TGTACTACTTTGACTACTGGGGCCAGGGAACCCTGGTCACCGTCTCCTCAG		NA	NA	NA	NA	GAACAGCCTGAGAGCTGAGGACACGGCTGTGTATTACTGT	NA	NA	NA	NA	NSLRAEDTAVYYC	Patient 1	Class 1
288	0	300	IGHV2-70	IGHJ3	ARIQGRGYCSSTSCLNDAFDI	GCACGGATACAGGGTAGGGGATATTGTAGTAGTACCAGCTGCCTAAATGATGCTTTTGATATC	IGHD2-2	491	234	0	725	0.00016746	288	NA	1	1	2	NA	GGACCCTGTGGACACAGCCACGTATTACTGTGCACGGATACAGGGTAGGGGATATTGTAGTAGTACCAGCTGCCTAAATGATGCTTTTGATATCTGGGGCCAAGGGACAATGGTCACCGTCTCTTCAG	GGACCCTGTGGACACAGCCACGTATTACTGTGCACGGATAC--------GGATATTGTAGTAGTACCAGCTGC-----TGATGCTTTTGATATCTGGGGCCAAGGGACAATGGTCACCGTCTCTTCAG		NA	NA	NA	NA	GGACCCTGTGGACACAGCCACGTATTACTGT	NA	NA	NA	NA	DPVDTATYYC	Patient 1	Class 1
289	0	301	IGHV3-11	IGHJ6	ARELGYCSGGSCYYRDYYYMDV	GCGAGAGAACTAGGATATTGTAGTGGTGGTAGCTGCTACTACCGCGACTACTACTACATGGACGTC	IGHD2-15	316	409	0	725	0.00016746	288	NA	4	1	3	NA	GAACAGCCTGAGAGCCGAGGACACGGCTGTGTATTACTGTGCGAGAGAACTAGGATATTGTAGTGGTGGTAGCTGCTACTACCGCGACTACTACTACATGGACGTCTGGGGCAAAGGGACCACGGTCACCGTCTCCTCA	GAACAGCCTGAGAGCCGAGGACACGGCTGTGTATTACTGTGCGAGAGA---AGGATATTGTAGTGGTGGTAGCTGCTACT------ACTACTACTACATGGACGTCTGGGGCAAAGGGACCACGGTCACCGTCTCCTCA		NA	NA	NA	NA	GAACAGCCTGAGAGCCGAGGACACGGCTGTGTATTACTGT	NA	NA	NA	NA	NSLRAEDTAVYYC	Patient 1	Class 1
290	0	302	IGHV3-11	IGHJ6	ARAVVPAAYVIYGMDV	GCGAGAGCCGTAGTACCAGCTGCATACGTGATCTACGGTATGGACGTC	IGHD2-2	354	369	0	723	0.000167	290	NA	4	1	2	NA	GAACAGCCTGAGAGCCGAGGACACGGCTGTGTATTACTGTGCGAGAGCCGTAGTACCAGCTGCATACGTGATCTACGGTATGGACGTCTGGGGCCAAGGGACCACGGTCACCGTCTCCTCA	GAACAGCCTGAGAGCCGAGGACACGGCTGTGTATTACTGTGCGAGAG--GTAGTACCAGCTGC---------CTACGGTATGGACGTCTGGGGCCAAGGGACCACGGTCACCGTCTCCTCA		NA	NA	NA	NA	GAACAGCCTGAGAGCCGAGGACACGGCTGTGTATTACTGT	NA	NA	NA	NA	NSLRAEDTAVYYC	Patient 1	Class 1
291	0	303	IGHV3-15	IGHJ2	TTGPYYYDSSGYWYFDL	ACCACAGGCCCTTATTACTATGATAGTAGTGGCTACTGGTACTTCGATCTC	IGHD3-22	398	318	0	716	0.00016539	291	NA	1	1	1	NA	GAACAGCCTGAAAACCGAGGACACAGCCGTGTATTACTGTACCACAGGCCCTTATTACTATGATAGTAGTGGCTACTGGTACTTCGATCTCTGGGGCCGTGGCACCCTGGTCACTGTCTCCTCAG	GAACAGCCTGAAAACCGAGGACACAGCCGTGTATTACTGTACCACAG-----TATTACTATGATAGTAGTGGCTACTGGTACTTCGATCTCTGGGGCCGTGGCACCCTGGTCACTGTCTCCTCAG		NA	NA	NA	NA	GAACAGCCTGAAAACCGAGGACACAGCCGTGTATTACTGT	NA	NA	NA	NA	NSLKTEDTAVYYC	Patient 1	Class 1
292	0	304	IGHV5-51	IGHJ4	ARRATYGDYADY	GCGAGACGGGCCACCTACGGTGACTACGCGGACTAC	IGHD4-17	401	314	0	715	0.00016515	292	NA	1	1	2	NA	GAAGGCCTCGGACACCGCCATGTATTACTGTGCGAGACGGGCCACCTACGGTGACTACGCGGACTACTGGGGCCAGGGAACCCTGGTCACCGTCTCCTCAG	GAAGGCCTCGGACACCGCCATGTATTACTGTGCGAGAC-------CTACGGTGACTAC---GACTACTGGGGCCAGGGAACCCTGGTCACCGTCTCCTCAG		NA	NA	NA	NA	GAAGGCCTCGGACACCGCCATGTATTACTGT	NA	NA	NA	NA	KASDTAMYYC	Patient 1	Class 1
293	0	305	IGHV3-9	IGHJ4	AKAIGSPRWFGELPDY	GCAAAAGCCATAGGGTCACCCAGATGGTTCGGGGAGTTACCGGACTAC	IGHD3-10	357	353	0	710	0.000164	293	NA	1	1	2	NA	GAACAGTCTGAGAGCTGAGGACACGGCCTTGTATTACTGTGCAAAAGCCATAGGGTCACCCAGATGGTTCGGGGAGTTACCGGACTACTGGGGCCAGGGAACCCTGGTCACCGTCTCCTCAG	GAACAGTCTGAGAGCTGAGGACACGGCCTTGTATTACTGTGCAAAAG----------------ATGGTTCGGGGAGTTA---GACTACTGGGGCCAGGGAACCCTGGTCACCGTCTCCTCAG		NA	NA	NA	NA	GAACAGTCTGAGAGCTGAGGACACGGCCTTGTATTACTGT	NA	NA	NA	NA	NSLRAEDTALYYC	Patient 1	Class 1
294	0	308	IGHV3-30	IGHJ4	AKDMGYCSSTSCYTVGCFEY	GCGAAAGATATGGGGTATTGTAGTAGTACCAGCTGCTATACGGTAGGATGCTTTGAGTAC	IGHD2-2	344	363	0.021	707	0.00016331	294	NA	2	2	2	NA	GAACAGTCTGAGAGCTGAGGACACGGCTGTGTATTACTGTGCGAAAGATATGGGGTATTGTAGTAGTACCAGCTGCTATACGGTAGGATGCTTTGAGTACTGGGGCCAGGGAACCCTGGTCACCGTCTCCTCAG	GAACAGCCTGAGAGCTGAGGACACGGCTGTGTATTACTGTGCGAAAGA-------TATTGTAGTAGTACCAGCTGCTATAC---------CTTTGACTACTGGGGCCAGGGAACCCTGGTCACCGTCTCCTCAG	33T	NA	NA	NA	NA	GAACAGTCTGAGAGCTGAGGACACGGCTGTGTATTACTGT	NA	NA	NA	NA	NSLRAEDTAVYYC	Patient 1	Class 1
295	0	306	IGHV4-59	IGHJ3	ARGKDSSGWYSGGGAFDI	GCGAGAGGGAAGGATAGCAGTGGCTGGTACTCTGGGGGGGGAGCTTTTGATATC	IGHD6-19	396	311	0	707	0.00016331	294	NA	9	1	2	NA	GAGCTCTGTGACCGCTGCGGACACGGCCGTGTATTACTGTGCGAGAGGGAAGGATAGCAGTGGCTGGTACTCTGGGGGGGGAGCTTTTGATATCTGGGGCCAAGGGACAATGGTCACCGTCTCTTCAG	GAGCTCTGTGACCGCTGCGGACACGGCCGTGTATTACTGTGCGAGAGG-----ATAGCAGTGGCTGGTAC------------GCTTTTGATATCTGGGGCCAAGGGACAATGGTCACCGTCTCTTCAG		NA	NA	NA	NA	GAGCTCTGTGACCGCTGCGGACACGGCCGTGTATTACTGT	NA	NA	NA	NA	SSVTAADTAVYYC	Patient 1	Class 1
296	0	140	IGHV3-9	IGHJ3	AKDIRTDIVVVPAGAFDI	GCAAAAGATATTCGAACCGATATTGTAGTAGTACCAGCTGGTGCTTTTGATATC	IGHD2-2	354	351	0	705	0.00016284	296	NA	1	1	2	NA	GAACAGTCTGAGAGCTGAGGACACGGCCTTGTATTACTGTGCAAAAGATATTCGAACCGATATTGTAGTAGTACCAGCTGGTGCTTTTGATATCTGGGGCCAAGGGACAATGGTCACCGTCTCTTCAG	GAACAGTCTGAGAGCTGAGGACACGGCCTTGTATTACTGTGCAAAAGATA--------GATATTGTAGTAGTACCAGCTG-TGCTTTTGATATCTGGGGCCAAGGGACAATGGTCACCGTCTCTTCAG		NA	NA	NA	NA	GAACAGTCTGAGAGCTGAGGACACGGCCTTGTATTACTGT	NA	NA	NA	NA	NSLRAEDTALYYC	Patient 1	Class 1
297	0	309	IGHV3-11	IGHJ4	ARDAHITMVRGVMPPFDY	GCGAGAGACGCCCATATTACTATGGTTCGGGGAGTTATGCCCCCCTTTGACTAC	IGHD3-10	376	329	0	705	0.00016284	296	NA	4	1	2	NA	GAACAGCCTGAGAGCCGAGGACACGGCTGTGTATTACTGTGCGAGAGACGCCCATATTACTATGGTTCGGGGAGTTATGCCCCCCTTTGACTACTGGGGCCAGGGAACCCTGGTCACCGTCTCCTCAG	GAACAGCCTGAGAGCCGAGGACACGGCTGTGTATTACTGTGCGAGAGA------TATTACTATGGTTCGGGGAGTTAT------CTTTGACTACTGGGGCCAGGGAACCCTGGTCACCGTCTCCTCAG		NA	NA	NA	NA	GAACAGCCTGAGAGCCGAGGACACGGCTGTGTATTACTGT	NA	NA	NA	NA	NSLRAEDTAVYYC	Patient 1	Class 1
298	0	250	IGHV3-11	IGHJ3	ARAGYSSGWDDAFDI	GCGAGGGCCGGGTATAGCAGTGGCTGGGATGATGCTTTTGATATC	IGHD6-19	309	395	0	704	0.00016261	298	NA	4	1	2	NA	GAACAGCCTGAGAGCCGAGGACACGGCTGTGTATTACTGTGCGAGGGCCGGGTATAGCAGTGGCTGGGATGATGCTTTTGATATCTGGGGCCAAGGGACAATGGTCACCGTCTCTTCAG	GAACAGCCTGAGAGCCGAGGACACGGCTGTGTATTACTGTGCGAG----GGGTATAGCAGTGGCTGG--TGATGCTTTTGATATCTGGGGCCAAGGGACAATGGTCACCGTCTCTTCAG		NA	NA	NA	NA	GAACAGCCTGAGAGCCGAGGACACGGCTGTGTATTACTGT	NA	NA	NA	NA	NSLRAEDTAVYYC	Patient 1	Class 1
299	0	310	IGHV4-59	IGHJ6	ARGATRSYYYMDV	GCGAGAGGGGCCACTAGGAGCTACTACTACATGGACGTC	IGHD1-26	347	355	0	702	0.00016215	299	NA	9	1	3	NA	GAGCTCTGTGACCGCTGCGGACACGGCCGTGTATTACTGTGCGAGAGGGGCCACTAGGAGCTACTACTACATGGACGTCTGGGGCAAAGGGACCACGGTCACCGTCTCCTCA	GAGCTCTGTGACCGCTGCGGACACGGCCGTGTATTACTGTGCGAGAGG--------GGAGCTACTACTACATGGACGTCTGGGGCAAAGGGACCACGGTCACCGTCTCCTCA		NA	NA	NA	NA	GAGCTCTGTGACCGCTGCGGACACGGCCGTGTATTACTGT	NA	NA	NA	NA	SSVTAADTAVYYC	Patient 1	Class 1
300	0	311	IGHV3-11	IGHJ4	ARGVTGGFDY	GCGAGAGGGGTCACAGGGGGCTTTGACTAC	IGHD3-16	298	404	0	702	0.00016215	299	NA	1	1	2	NA	GAACAGCCTGAGAGCCGAGGACACGGCCGTGTATTACTGTGCGAGAGGGGTCACAGGGGGCTTTGACTACTGGGGCCAGGGAACCCTGGTCACCGTCTCCTCAG	GAACAGCCTGAGAGCCGAGGACACGGCCGTGTATTACTGTGCGAGAG--------GGGGGCTTTGACTACTGGGGCCAGGGAACCCTGGTCACCGTCTCCTCAG		NA	NA	NA	NA	GAACAGCCTGAGAGCCGAGGACACGGCCGTGTATTACTGT	NA	NA	NA	NA	NSLRAEDTAVYYC	Patient 1	Class 1
301	0	312	IGHV3-73	IGHJ2	TRPHEGSHYWYFDL	ACTAGACCCCACGAGGGGAGCCACTACTGGTACTTCGATCTC	IGHD1-26	371	329	0.043	700	0.00016169	301	NA	1	1	1	NA	GAACAGCCTGACAACCGAGGACACGGCCGTGTATTATTGTACTAGACCCCACGAGGGGAGCCACTACTGGTACTTCGATCTCTGGGGCCGTGGCACCCTGGTCACTGTCTCCTCAG	GAACAGCCTGAAAACCGAGGACACGGCCGTGTATTACTGTACTAGAC--------GGGAGCTACTACTGGTACTTCGATCTCTGGGGCCGTGGCACCCTGGTCACTGTCTCCTCAG	3T;28C	NA	NA	NA	NA	GAACAGCCTGACAACCGAGGACACGGCCGTGTATTATTGT	NA	NA	NA	NA	NSLTTEDTAVYYC	Patient 1	Class 1
302	0	313	IGHV3-15	IGHJ2	TTAGDNWAYWYFDL	ACCACAGCGGGGGATAACTGGGCCTACTGGTACTTCGATCTC	IGHD1-20	409	289	0	698	0.00016123	302	NA	1	1	1	NA	GAACAGCCTGAAAACCGAGGACACAGCCGTGTATTACTGTACCACAGCGGGGGATAACTGGGCCTACTGGTACTTCGATCTCTGGGGCCGTGGCACCCTGGTCACTGTCTCCTCAG	GAACAGCCTGAAAACCGAGGACACAGCCGTGTATTACTGTACCACAG------ATAACTGG--CTACTGGTACTTCGATCTCTGGGGCCGTGGCACCCTGGTCACTGTCTCCTCAG		NA	NA	NA	NA	GAACAGCCTGAAAACCGAGGACACAGCCGTGTATTACTGT	NA	NA	NA	NA	NSLKTEDTAVYYC	Patient 1	Class 1
303	0	314	IGHV3-48	IGHJ3	ARDPPRELGRPMTFDI	GCGAGAGATCCCCCCCGGGAGCTCGGACGACCTATGACTTTTGATATC	IGHD1-26	318	378	0	696	0.00016077	303	NA	2	1	2	NA	GAACAGCCTGAGAGACGAGGACACGGCTGTGTATTACTGTGCGAGAGATCCCCCCCGGGAGCTCGGACGACCTATGACTTTTGATATCTGGGGCCAAGGGACAATGGTCACCGTCTCTTCAG	GAACAGCCTGAGAGACGAGGACACGGCTGTGTATTACTGTGCGAGAGA--------GGGAGCT--------------CTTTTGATATCTGGGGCCAAGGGACAATGGTCACCGTCTCTTCAG		NA	NA	NA	NA	GAACAGCCTGAGAGACGAGGACACGGCTGTGTATTACTGT	NA	NA	NA	NA	NSLRDEDTAVYYC	Patient 1	Class 1
304	0	316	IGHV3-30	IGHJ3	ASSVRYSSGAFDI	GCGAGCTCCGTAAGGTATAGCAGCGGTGCTTTTGATATC	IGHD6-25	324	370	0	694	0.0001603	304	NA	4	1	2	NA	GAACAGCCTGAGAGCTGAGGACACGGCTGTGTATTACTGTGCGAGCTCCGTAAGGTATAGCAGCGGTGCTTTTGATATCTGGGGCCAAGGGACAATGGTCACCGTCTCTTCAG	GAACAGCCTGAGAGCTGAGGACACGGCTGTGTATTACTGTGCGAG--------GGTATAGCAGCGGTGCTTTTGATATCTGGGGCCAAGGGACAATGGTCACCGTCTCTTCAG		NA	NA	NA	NA	GAACAGCCTGAGAGCTGAGGACACGGCTGTGTATTACTGT	NA	NA	NA	NA	NSLRAEDTAVYYC	Patient 1	Class 1
305	0	315	IGHV3-9	IGHJ6	AKVGVPAAMYYYYYMDV	GCAAAGGTCGGGGTACCAGCTGCTATGTACTACTACTACTACATGGACGTC	IGHD2-2	275	419	0	694	0.0001603	304	NA	1	1	3	NA	GAACAGTCTGAGAGCTGAGGACACGGCCTTGTATTACTGTGCAAAGGTCGGGGTACCAGCTGCTATGTACTACTACTACTACATGGACGTCTGGGGCAAAGGGACCACGGTCACCGTCTCCTCA	GAACAGTCTGAGAGCTGAGGACACGGCCTTGTATTACTGTGCAAA-------GTACCAGCTGCTATGTACTACTACTACTACATGGACGTCTGGGGCAAAGGGACCACGGTCACCGTCTCCTCA		NA	NA	NA	NA	GAACAGTCTGAGAGCTGAGGACACGGCCTTGTATTACTGT	NA	NA	NA	NA	NSLRAEDTALYYC	Patient 1	Class 1
306	0	197	IGHV4-34	IGHJ6	ARGHGQLARYYYYGMDV	GCGAGAGGGCATGGACAGCTCGCCCGCTACTACTACTACGGTATGGACGTC	IGHD6-6	371	320	0	691	0.00015961	306	NA	1	1	2	NA	GAGCTCTGTGACCGCCGCGGACACGGCTGTGTATTACTGTGCGAGAGGGCATGGACAGCTCGCCCGCTACTACTACTACGGTATGGACGTCTGGGGCCAAGGGACCACGGTCACCGTCTCCTCA	GAGCTCTGTGACCGCCGCGGACACGGCTGTGTATTACTGTGCGAGAGG-------CAGCTCG----CTACTACTACTACGGTATGGACGTCTGGGGCCAAGGGACCACGGTCACCGTCTCCTCA		NA	NA	NA	NA	GAGCTCTGTGACCGCCGCGGACACGGCTGTGTATTACTGT	NA	NA	NA	NA	SSVTAADTAVYYC	Patient 1	Class 1
307	0	318	IGHV4-30-2	IGHJ6	ARERRDELSYYYYGMDV	GCGAGAGAGCGGCGGGACGAACTCTCCTACTACTACTACGGTATGGACGTC	IGHD6-25	409	281	0	690	0.00015938	307	NA	4	1	2	NA	GAGCTCTGTGACCGCCGCAGACACGGCCGTGTATTACTGTGCGAGAGAGCGGCGGGACGAACTCTCCTACTACTACTACGGTATGGACGTCTGGGGCCAAGGGACCACGGTCACCGTCTCCTCA	GAGCTCTGTGACCGCCGCAGACACGGCCGTGTATTACTGTGCGAGAGAGCGGC-------------CTACTACTACTACGGTATGGACGTCTGGGGCCAAGGGACCACGGTCACCGTCTCCTCA		NA	NA	NA	NA	GAGCTCTGTGACCGCCGCAGACACGGCCGTGTATTACTGT	NA	NA	NA	NA	SSVTAADTAVYYC	Patient 1	Class 1
308	0	319	IGHV3-30	IGHJ4	AKERGEYGSGTYWPLGY	GCGAAAGAAAGGGGTGAATATGGTTCGGGGACTTATTGGCCTTTGGGCTAC	IGHD3-10	369	320	0.042	689	0.00015915	308	NA	2	1	2	NA	GAACAGCCTGGGAGCTGAGGACACGGCTGTCTATTACTGTGCGAAAGAAAGGGGTGAATATGGTTCGGGGACTTATTGGCCTTTGGGCTACTGGGGCCAGGGAACCCTGGTCACCGTCTCCTCAG	GAACAGCCTGAGAGCTGAGGACACGGCTGTGTATTACTGTGCGAAAGA----------TATGGTTCGGGGAGTTATT----------CTACTGGGGCCAGGGAACCCTGGTCACCGTCTCCTCAG	9C;29G	NA	NA	NA	NA	GAACAGCCTGGGAGCTGAGGACACGGCTGTCTATTACTGT	NA	NA	NA	NA	NSLGAEDTAVYYC	Patient 1	Class 1
309	0	320	IGHV3-21	IGHJ4	AARSMVRGWNYFDY	GCGGCGAGGTCTATGGTTCGGGGATGGAACTACTTTGACTAC	IGHD3-10	368	320	0	688	0.00015892	309	NA	1	1	2	NA	GAACAGCCTGAGAGCCGAGGACACGGCTGTGTATTACTGTGCGGCGAGGTCTATGGTTCGGGGATGGAACTACTTTGACTACTGGGGCCAGGGAACCCTGGTCACCGTCTCCTCAG	GAACAGCCTGAGAGCCGAGGACACGGCTGTGTATTACTGTGCG-------CTATGGTTCGGGGA----ACTACTTTGACTACTGGGGCCAGGGAACCCTGGTCACCGTCTCCTCAG		NA	NA	NA	NA	GAACAGCCTGAGAGCCGAGGACACGGCTGTGTATTACTGT	NA	NA	NA	NA	NSLRAEDTAVYYC	Patient 1	Class 1
310	0	321	IGHV4-61	IGHJ5	ARHRTSVLNGEFDP	GCGAGACATAGGACTTCGGTGCTAAATGGGGAGTTCGACCCC	IGHD3-10	324	363	0.021	687	0.00015869	310	NA	7	1	2	NA	GAGCTCTGTGACCGCTGCGGACACGGCCGTATATTACTGTGCGAGACATAGGACTTCGGTGCTAAATGGGGAGTTCGACCCCTGGGGCCAGGGAACCCTGGTCACCGTCTCCTCAG	GAGCTCTGTGACCGCTGCGGACACGGCCGTGTATTACTGTGCGAGACA-------------------GGGGAGTTCGACCCCTGGGGCCAGGGAACCCTGGTCACCGTCTCCTCAG	9A	NA	NA	NA	NA	GAGCTCTGTGACCGCTGCGGACACGGCCGTATATTACTGT	NA	NA	NA	NA	SSVTAADTAVYYC	Patient 1	Class 1
311	0	322	IGHV3-23	IGHJ4	ATDRGPDCYDH	GCGACAGATCGGGGTCCTGACTGCTATGACCAC	IGHD2-21	360	326	0.083	686	0.00015846	311	NA	4	2	2	NA	GAACAGCCTGCGAGCCGACGACACGGCTGTATATTACTGTGCGACAGATCGGGGTCCTGACTGCTATGACCACTGGGGCCGGGGAACCCTGGTCACCGTCTCCTCAG	GAACAGCCTGAGAGCCGAGGACACGGCCGTATATTACTGTGCGAAAGA---------TGACTGCTATGACTACTGGGGCCAGGGAACCCTGGTCACCGTCTCCTCAG	12T;21C;29C	NA	NA	NA	NA	GAACAGCCTGCGAGCCGACGACACGGCTGTATATTACTGT	NA	NA	NA	NA	NSLRADDTAVYYC	Patient 1	Class 1
312	0	323	IGHV6-1	IGHJ6	ARDGAYCGGDCFAFLAGMDV	GCAAGAGATGGGGCATATTGTGGTGGTGACTGCTTCGCCTTTCTGGCCGGTATGGACGTC	IGHD2-21	341	345	0	686	0.00015846	311	NA	1	2	2	NA	GAACTCTGTGACTCCCGAGGACACGGCTGTGTATTACTGTGCAAGAGATGGGGCATATTGTGGTGGTGACTGCTTCGCCTTTCTGGCCGGTATGGACGTCTGGGGCCAAGGGACCACGGTCACCGTCTCCTCA	GAACTCTGTGACTCCCGAGGACACGGCTGTGTATTACTGTGCAAGAGA----GCATATTGTGGTGGTGACTGCT-------------CGGTATGGACGTCTGGGGCCAAGGGACCACGGTCACCGTCTCCTCA		NA	NA	NA	NA	GAACTCTGTGACTCCCGAGGACACGGCTGTGTATTACTGT	NA	NA	NA	NA	NSVTPEDTAVYYC	Patient 1	Class 1
313	0	324	IGHV3-23	IGHJ3	AKNTGITMVRGAAFDI	GCGAAGAATACGGGAATTACTATGGTTCGGGGAGCGGCTTTTGATATC	IGHD3-10	347	338	0	685	0.00015822	313	NA	1	1	2	NA	GAACAGCCTGAGAGCCGAGGACACGGCCGTATATTACTGTGCGAAGAATACGGGAATTACTATGGTTCGGGGAGCGGCTTTTGATATCTGGGGCCAAGGGACAATGGTCACCGTCTCTTCAG	GAACAGCCTGAGAGCCGAGGACACGGCCGTATATTACTGTGCGAA----------ATTACTATGGTTCGGGGAG--GCTTTTGATATCTGGGGCCAAGGGACAATGGTCACCGTCTCTTCAG		NA	NA	NA	NA	GAACAGCCTGAGAGCCGAGGACACGGCCGTATATTACTGT	NA	NA	NA	NA	NSLRAEDTAVYYC	Patient 1	Class 1
314	0	325	IGHV5-51	IGHJ6	ARRGAYGSGLYGMDV	GCGAGACGGGGCGCCTATGGTTCGGGCCTCTACGGTATGGACGTC	IGHD3-10	376	308	0	684	0.00015799	314	NA	1	1	2	NA	GAAGGCCTCGGACACCGCCATGTATTACTGTGCGAGACGGGGCGCCTATGGTTCGGGCCTCTACGGTATGGACGTCTGGGGCCAAGGGACCACGGTCACCGTCTCCTCA	GAAGGCCTCGGACACCGCCATGTATTACTGTGCGAGAC-------CTATGGTTCGGG---CTACGGTATGGACGTCTGGGGCCAAGGGACCACGGTCACCGTCTCCTCA		NA	NA	NA	NA	GAAGGCCTCGGACACCGCCATGTATTACTGT	NA	NA	NA	NA	KASDTAMYYC	Patient 1	Class 1
315	0	327	IGHV3-49	IGHJ6	TRDRGHDYGDHDPWAYYYYYMDV	ACTAGAGATCGAGGCCATGACTACGGTGACCACGACCCCTGGGCCTACTACTACTACTACATGGACGTC	IGHD4-17	338	345	0	683	0.00015776	315	NA	1	1	3	NA	GAACAGCCTGAAAACCGAGGACACAGCCGTGTATTACTGTACTAGAGATCGAGGCCATGACTACGGTGACCACGACCCCTGGGCCTACTACTACTACTACATGGACGTCTGGGGCAAAGGGACCACGGTCACCGTCTCCTCA	GAACAGCCTGAAAACCGAGGACACAGCCGTGTATTACTGTACTAGAGA---------TGACTACGGTGAC--------------CTACTACTACTACTACATGGACGTCTGGGGCAAAGGGACCACGGTCACCGTCTCCTCA		NA	NA	NA	NA	GAACAGCCTGAAAACCGAGGACACAGCCGTGTATTACTGT	NA	NA	NA	NA	NSLKTEDTAVYYC	Patient 1	Class 1
316	0	326	IGHV3-11	IGHJ4	ARDPVRGGSSWYFHY	GCGAGGGATCCCGTAAGAGGAGGCAGCAGCTGGTACTTTCACTAC	IGHD6-13	291	392	0.021	683	0.00015776	315	NA	4	1	2	NA	GAACAGCCTGAGAGCCGAGGACACGGCTGTGTATTACTGTGCGAGGGATCCCGTAAGAGGAGGCAGCAGCTGGTACTTTCACTACTGGGGCCAGGGAACCCTGGTCACCGTCTCCTCAG	GAACAGCCTGAGAGCCGAGGACACGGCTGTGTATTACTGTGCGAGAGA--------------GCAGCAGCTGGTACTTTGACTACTGGGGCCAGGGAACCCTGGTCACCGTCTCCTCAG		NA	NA	NA	NA	GAACAGCCTGAGAGCCGAGGACACGGCTGTGTATTACTGT	NA	NA	NA	NA	NSLRAEDTAVYYC	Patient 1	Class 1
317	0	328	IGHV3-11	IGHJ4	ARGVYDSSGYYLPSSYFDY	GCGAGAGGAGTCTATGATAGTAGTGGTTATTACCTCCCGTCGTCCTACTTTGACTAC	IGHD3-22	315	367	0	682	0.00015753	317	NA	4	1	2	NA	GAACAGCCTGAGAGCCGAGGACACGGCTGTGTATTACTGTGCGAGAGGAGTCTATGATAGTAGTGGTTATTACCTCCCGTCGTCCTACTTTGACTACTGGGGCCAGGGAACCCTGGTCACCGTCTCCTCAG	GAACAGCCTGAGAGCCGAGGACACGGCTGTGTATTACTGTGCGAGAG----CTATGATAGTAGTGGTTATTAC-----------CTACTTTGACTACTGGGGCCAGGGAACCCTGGTCACCGTCTCCTCAG		NA	NA	NA	NA	GAACAGCCTGAGAGCCGAGGACACGGCTGTGTATTACTGT	NA	NA	NA	NA	NSLRAEDTAVYYC	Patient 1	Class 1
318	0	329	IGHV3-9	IGHJ3	AKDTVGATLDAFDI	GCAAAAGATACCGTGGGAGCTACTCTTGATGCTTTTGATATC	IGHD1-26	330	348	0	678	0.00015661	318	NA	1	1	2	NA	GAACAGTCTGAGAGCTGAGGACACGGCCTTGTATTACTGTGCAAAAGATACCGTGGGAGCTACTCTTGATGCTTTTGATATCTGGGGCCAAGGGACAATGGTCACCGTCTCTTCAG	GAACAGTCTGAGAGCTGAGGACACGGCCTTGTATTACTGTGCAAAAGATA--GTGGGAGCTACT--TGATGCTTTTGATATCTGGGGCCAAGGGACAATGGTCACCGTCTCTTCAG		NA	NA	NA	NA	GAACAGTCTGAGAGCTGAGGACACGGCCTTGTATTACTGT	NA	NA	NA	NA	NSLRAEDTALYYC	Patient 1	Class 1
319	0	331	IGHV3-11	IGHJ3	ARDYASSSGAFDI	GCGAGAGATTATGCGAGCAGCTCGGGTGCTTTTGATATC	IGHD6-6	328	348	0	676	0.00015615	319	NA	4	1	2	NA	GAACAGCCTGAGAGCCGAGGACACGGCTGTGTATTACTGTGCGAGAGATTATGCGAGCAGCTCGGGTGCTTTTGATATCTGGGGCCAAGGGACAATGGTCACCGTCTCTTCAG	GAACAGCCTGAGAGCCGAGGACACGGCTGTGTATTACTGTGCGAGAGA-------AGCAGCTCG--TGCTTTTGATATCTGGGGCCAAGGGACAATGGTCACCGTCTCTTCAG		NA	NA	NA	NA	GAACAGCCTGAGAGCCGAGGACACGGCTGTGTATTACTGT	NA	NA	NA	NA	NSLRAEDTAVYYC	Patient 1	Class 1
320	0	332	IGHV3-23	IGHJ3	AKAPVWGYYDSSGYPAGAFDI	GCGAAAGCCCCCGTTTGGGGTTACTATGATAGTAGTGGTTACCCTGCTGGGGCTTTTGATATC	IGHD3-22	388	287	0	675	0.00015592	320	NA	1	1	2	NA	GAACAGCCTGAGAGCCGAGGACACGGCCGTATATTACTGTGCGAAAGCCCCCGTTTGGGGTTACTATGATAGTAGTGGTTACCCTGCTGGGGCTTTTGATATCTGGGGCCAAGGGACAATGGTCACCGTCTCTTCAG	GAACAGCCTGAGAGCCGAGGACACGGCCGTATATTACTGTGCGAAAG-------------TTACTATGATAGTAGTGGTTA----------GCTTTTGATATCTGGGGCCAAGGGACAATGGTCACCGTCTCTTCAG		NA	NA	NA	NA	GAACAGCCTGAGAGCCGAGGACACGGCCGTATATTACTGT	NA	NA	NA	NA	NSLRAEDTAVYYC	Patient 1	Class 1
321	0	333	IGHV6-1	IGHJ2	ARAPGSGWYRNWYFDL	GCAAGAGCCCCAGGCAGTGGCTGGTACAGGAACTGGTACTTCGATCTC	IGHD6-19	402	271	0	673	0.00015545	321	NA	1	1	1	NA	GAACTCTGTGACTCCCGAGGACACGGCTGTGTATTACTGTGCAAGAGCCCCAGGCAGTGGCTGGTACAGGAACTGGTACTTCGATCTCTGGGGCCGTGGCACCCTGGTCACTGTCTCCTCAG	GAACTCTGTGACTCCCGAGGACACGGCTGTGTATTACTGTGCAAGAG------GCAGTGGCTGGTAC----ACTGGTACTTCGATCTCTGGGGCCGTGGCACCCTGGTCACTGTCTCCTCAG		NA	NA	NA	NA	GAACTCTGTGACTCCCGAGGACACGGCTGTGTATTACTGT	NA	NA	NA	NA	NSVTPEDTAVYYC	Patient 1	Class 1
322	0	334	IGHV2-26	IGHJ2	ARIGTIFGVVSLENWYFDL	GCACGGATAGGGACGATTTTTGGAGTGGTTAGTTTAGAAAACTGGTACTTCGATCTC	IGHD3-3	430	242	0	672	0.00015522	322	NA	1	1	1	NA	GGACCCTGTGGACACAGCCACATATTACTGTGCACGGATAGGGACGATTTTTGGAGTGGTTAGTTTAGAAAACTGGTACTTCGATCTCTGGGGCCGTGGCACCCTGGTCACTGTCTCCTCAG	GGACCCTGTGGACACAGCCACATATTACTGTGCACGGATA---ACGATTTTTGGAGTGGTTA---------ACTGGTACTTCGATCTCTGGGGCCGTGGCACCCTGGTCACTGTCTCCTCAG		NA	NA	NA	NA	GGACCCTGTGGACACAGCCACATATTACTGT	NA	NA	NA	NA	DPVDTATYYC	Patient 1	Class 1
323	0	317	IGHV4-31	IGHJ4	ASYYDSRGYLAFDY	GCGAGTTACTATGATAGTCGTGGTTATCTAGCCTTTGACTAC	IGHD3-22	353	319	0.022	672	0.00015522	322	NA	1	1	2	NA	GACCTCTGTGACTGCCGCGGACACGGCCGTGTATTACTGTGCGAGTTACTATGATAGTCGTGGTTATCTAGCCTTTGACTACTGGGGCCAGGGAACCCTGGTCACCGTCTCCTCAG	GAGCTCTGTGACTGCCGCGGACACGGCCGTGTATTACTGTGCGAGTTACTATGATAGTAGTGGTTAT-----CTTTGACTACTGGGGCCAGGGAACCCTGGTCACCGTCTCCTCAG	37C	NA	NA	NA	NA	GACCTCTGTGACTGCCGCGGACACGGCCGTGTATTACTGT	NA	NA	NA	NA	TSVTAADTAVYYC	Patient 1	Class 1
324	0	335	IGHV3-11	IGHJ4	ARDEDDVGYPLWSEY	GCGAGAGATGAGGATGATGTTGGTTATCCCTTGTGGTCTGAATAC	IGHD2-21	336	336	0.125	672	0.00015522	322	NA	1	1	2	NA	GAACAGTCTGAGAGTCGAGGACACGGCCATATATTTCTGCGCGAGAGATGAGGATGATGTTGGTTATCCCTTGTGGTCTGAATACTGGGGCCAGGGAACCCTGGTCACCGTCTCCTCAG	GAACAGCCTGAGAGCCGAGGACACGGCCGTGTATTACTGTGCGAGAGA----------------------TTGTGGT-----TACTGGGGCCAGGGAACCCTGGTCACCGTCTCCTCAG	0C;4T;9A;11A;25T;33T	NA	NA	NA	NA	GAACAGTCTGAGAGTCGAGGACACGGCCATATATTTCTGC	NA	NA	NA	NA	NSLRVEDTAIYFC	Patient 1	Class 1
325	0	336	IGHV3-30	IGHJ3	AKDLGSPVVTPGFSFDI	GCGAAAGATCTCGGCTCCCCGGTGGTAACTCCCGGGTTCTCTTTTGATATC	IGHD4-23	316	356	0	672	0.00015522	322	NA	2	1	2	NA	GAACAGCCTGAGAGCTGAGGACACGGCTGTGTATTACTGTGCGAAAGATCTCGGCTCCCCGGTGGTAACTCCCGGGTTCTCTTTTGATATCTGGGGCCAAGGGACAATGGTCACCGTCTCTTCAG	GAACAGCCTGAGAGCTGAGGACACGGCTGTGTATTACTGTGCGAAAGA-----------CGGTGGTAACTCC--------CTTTTGATATCTGGGGCCAAGGGACAATGGTCACCGTCTCTTCAG		NA	NA	NA	NA	GAACAGCCTGAGAGCTGAGGACACGGCTGTGTATTACTGT	NA	NA	NA	NA	NSLRAEDTAVYYC	Patient 1	Class 1
326	0	337	IGHV3-11	IGHJ6	ARGDPFGVVITPNYYYHGMDV	GCGAGGGGAGACCCCTTTGGAGTGGTTATTACCCCCAACTACTACTACCACGGTATGGACGTC	IGHD3-3	332	339	0	671	0.00015499	326	NA	4	1	2	NA	GAACAGCCTGAGAGCCGAGGACACGGCTGTGTATTACTGTGCGAGGGGAGACCCCTTTGGAGTGGTTATTACCCCCAACTACTACTACCACGGTATGGACGTCTGGGGCCAAGGGACCACGGTCACCGTCTCCTCA	GAACAGCCTGAGAGCCGAGGACACGGCTGTGTATTACTGTGCGAG----------TTTGGAGTGGTTATTA------ACTACTACTACTACGGTATGGACGTCTGGGGCCAAGGGACCACGGTCACCGTCTCCTCA		NA	NA	NA	NA	GAACAGCCTGAGAGCCGAGGACACGGCTGTGTATTACTGT	NA	NA	NA	NA	NSLRAEDTAVYYC	Patient 1	Class 1
327	0	199	IGHV3-11	IGHJ6	ARADSSGWSYYYYMDV	GCGAGAGCCGACAGCAGTGGCTGGTCCTACTACTACTACATGGACGTC	IGHD6-19	306	361	0	667	0.00015407	327	NA	4	1	3	NA	GAACAGCCTGAGAGCCGAGGACACGGCTGTGTATTACTGTGCGAGAGCCGACAGCAGTGGCTGGTCCTACTACTACTACATGGACGTCTGGGGCAAAGGGACCACGGTCACCGTCTCCTCA	GAACAGCCTGAGAGCCGAGGACACGGCTGTGTATTACTGTGCGAGAG-----AGCAGTGGCTGGT-CTACTACTACTACATGGACGTCTGGGGCAAAGGGACCACGGTCACCGTCTCCTCA		NA	NA	NA	NA	GAACAGCCTGAGAGCCGAGGACACGGCTGTGTATTACTGT	NA	NA	NA	NA	NSLRAEDTAVYYC	Patient 1	Class 1
328	0	338	IGHV3-30	IGHJ4	ATRYCGSTSCYHFDY	GCGACCCGATATTGTGGTAGTACCAGCTGCTATCACTTTGACTAC	IGHD2-2	190	474	0.023	664	0.00015337	328	NA	10	1	2	NA	GAACAACCTGAGAGCTGAGGACACGGCTGTGTATTACTGTGCGACCCGATATTGTGGTAGTACCAGCTGCTATCACTTTGACTACTGGGGCCAGGGAACCCTGGTCACCGTCTCCTCAG	GAACAGCCTGAGAGCTGAGGACACGGCTGTGTATTACTGTGCGA---GATATTGTAGTAGTACCAGCTGCTAT-ACTTTGACTACTGGGGCCAGGGAACCCTGGTCACCGTCTCCTCAG	34A	NA	NA	NA	NA	GAACAACCTGAGAGCTGAGGACACGGCTGTGTATTACTGT	NA	NA	NA	NA	NNLRAEDTAVYYC	Patient 1	Class 1
329	0	339	IGHV5-10-1	IGHJ4	ARATGLYCTNGVCYTPLGYFDY	GCGAGGGCCACGGGGCTATATTGTACTAATGGTGTATGCTATACTCCTCTAGGTTACTTTGACTAC	IGHD2-8	342	321	0	663	0.00015314	329	NA	1	1	2	NA	GAAGGCCTCGGACACCGCCATGTATTACTGTGCGAGGGCCACGGGGCTATATTGTACTAATGGTGTATGCTATACTCCTCTAGGTTACTTTGACTACTGGGGCCAGGGAACCCTGGTCACCGTCTCCTCAG	GAAGGCCTCGGACACCGCCATGTATTACTGTGCGAG------------ATATTGTACTAATGGTGTATGCTATAC----------TACTTTGACTACTGGGGCCAGGGAACCCTGGTCACCGTCTCCTCAG		NA	NA	NA	NA	GAAGGCCTCGGACACCGCCATGTATTACTGT	NA	NA	NA	NA	KASDTAMYYC	Patient 1	Class 1
330	0	341	IGHV3-74	IGHJ4	VRDAPTAYFDY	GTAAGAGACGCTCCTACAGCTTACTTTGACTAC	IGHD5-18	348	314	0.062	662	0.00015291	330	NA	1	1	2	NA	GAACAGTCTGAGAGACGAGGACACGGCTGTCTATTACTGTGTAAGAGACGCTCCTACAGCTTACTTTGACTACTGGGGCCAGGGAACCCTGGTCACCGTCTCCTCAG	GAACAGTCTGAGAGCCGAGGACACGGCTGTGTATTACTGTGCAAGAGA------TACAGCTTACTTTGACTACTGGGGCCAGGGAACCCTGGTCACCGTCTCCTCAG	9C;25A	NA	NA	NA	NA	GAACAGTCTGAGAGACGAGGACACGGCTGTCTATTACTGT	NA	NA	NA	NA	NSLRDEDTAVYYC	Patient 1	Class 1
331	0	340	IGHV1-18	IGHJ3	ARDPWVRYGFDI	GCGAGAGATCCGTGGGTTCGGTATGGTTTTGATATC	IGHD3-10	300	362	0	662	0.00015291	330	NA	1	1	2	NA	GAGATCTGACGACACGGCCGTGTATTACTGTGCGAGAGATCCGTGGGTTCGGTATGGTTTTGATATCTGGGGCCAAGGGACAATGGTCACCGTCTCTTCAG	GAGATCTGACGACACGGCCGTGTATTACTGTGCGAGAGA------GGTTCGG-----TTTTGATATCTGGGGCCAAGGGACAATGGTCACCGTCTCTTCAG		NA	NA	NA	NA	GAGATCTGACGACACGGCCGTGTATTACTGT	NA	NA	NA	NA	RSDDTAVYYC	Patient 1	Class 1
332	0	140	IGHV3-9	IGHJ3	AKDHSKYCSSTSCGAFDI	GCAAAAGATCACTCCAAATATTGTAGTAGTACCAGCTGTGGTGCTTTTGATATC	IGHD2-2	321	341	0	662	0.00015291	330	NA	1	1	2	NA	GAACAGTCTGAGAGCTGAGGACACGGCCTTGTATTACTGTGCAAAAGATCACTCCAAATATTGTAGTAGTACCAGCTGTGGTGCTTTTGATATCTGGGGCCAAGGGACAATGGTCACCGTCTCTTCAG	GAACAGTCTGAGAGCTGAGGACACGGCCTTGTATTACTGTGCAAAAGAT--------ATATTGTAGTAGTACCAGCTG---TGCTTTTGATATCTGGGGCCAAGGGACAATGGTCACCGTCTCTTCAG		NA	NA	NA	NA	GAACAGTCTGAGAGCTGAGGACACGGCCTTGTATTACTGT	NA	NA	NA	NA	NSLRAEDTALYYC	Patient 1	Class 1
333	0	342	IGHV3-30	IGHJ4	AKGGPDDY	GCGAAAGGGGGACCCGATGACTAC	IGHD3-16	317	344	0.043	661	0.00015268	333	NA	2	1	2	NA	GAACAGCCTGAAACCTGAGGACACGGCTGTGTATTACTGTGCGAAAGGGGGACCCGATGACTACTGGGGCCAGGGAGCCCTGGTCACCGTCTCCTCAG	GAACAGCCTGAGAGCTGAGGACACGGCTGTGTATTACTGTGCGAAAGGGGGA-----TGACTACTGGGGCCAGGGAACCCTGGTCACCGTCTCCTCAG	26C;28A	NA	NA	NA	NA	GAACAGCCTGAAACCTGAGGACACGGCTGTGTATTACTGT	NA	NA	NA	NA	NSLKPEDTAVYYC	Patient 1	Class 1
334	0	347	IGHV3-30	IGHJ3	EAIVVVPAASSLGSSAFDI	GAGGCTATTGTAGTAGTACCAGCTGCTAGTTCTCTCGGGTCTTCTGCTTTTGATATC	IGHD2-2	308	352	0	660	0.00015245	334	NA	10	1	2	NA	GAACAGCCTGAGAGCTGAGGACACGGCTGTGTATTACTGTGAGGCTATTGTAGTAGTACCAGCTGCTAGTTCTCTCGGGTCTTCTGCTTTTGATATCTGGGGCCAAGGGACAATGGTCACCGTCTCTTCAG	GAACAGCCTGAGAGCTGAGGACACGGCTGTGTATTACTGTG----TATTGTAGTAGTACCAGCTGCTA----------------TGCTTTTGATATCTGGGGCCAAGGGACAATGGTCACCGTCTCTTCAG		NA	NA	NA	NA	GAACAGCCTGAGAGCTGAGGACACGGCTGTGTATTACTGT	NA	NA	NA	NA	NSLRAEDTAVYYC	Patient 1	Class 1
335	0	345	IGHV3-11	IGHJ4	ARSDGADWPFDY	GCGAGATCCGACGGGGCAGACTGGCCCTTTGACTAC	IGHD3-9	339	321	0	660	0.00015245	334	NA	4	1	2	NA	GAACAGCCTGAGAGCCGAGGACACGGCTGTGTATTACTGTGCGAGATCCGACGGGGCAGACTGGCCCTTTGACTACTGGGGCCAGGGAACCCTGGTCACCGTCTCCTCAG	GAACAGCCTGAGAGCCGAGGACACGGCTGTGTATTACTGTGCGAGA------------GACTGG--CTTTGACTACTGGGGCCAGGGAACCCTGGTCACCGTCTCCTCAG		NA	NA	NA	NA	GAACAGCCTGAGAGCCGAGGACACGGCTGTGTATTACTGT	NA	NA	NA	NA	NSLRAEDTAVYYC	Patient 1	Class 1
336	0	344	IGHV3-11	IGHJ4	ARLAGYTRTSWVGY	GCGAGATTGGCCGGCTACACCAGGACGTCATGGGTGGGCTAC	IGHD5-24	358	302	0.087	660	0.00015245	334	NA	6	1	2	NA	GAACAACCTGAGAGCCGAGGACACGTCTATCTATTACTGTGCGAGATTGGCCGGCTACACCAGGACGTCATGGGTGGGCTACTGGGGCCAGGGAACCCTGGTCACCGTCTCCTCAG	GAACAGCCTGAGAGCCGAGGACACGGCTGTGTATTACTGTGCGAGA------GGCTACA-------------------CTACTGGGGCCAGGGAACCCTGGTCACCGTCTCCTCAG	9C;11A;14T;34A	NA	NA	NA	NA	GAACAACCTGAGAGCCGAGGACACGTCTATCTATTACTGT	NA	NA	NA	NA	NNLRAEDTSIYYC	Patient 1	Class 1
337	0	343	IGHV3-23	IGHJ4	ANTLGPHYDSSGYYLDY	GCGAATACCTTGGGCCCCCACTATGATAGTAGTGGTTATTACCTTGACTAC	IGHD3-22	317	343	0	660	0.00015245	334	NA	1	1	2	NA	GAACAGCCTGAGAGCCGAGGACACGGCCGTATATTACTGTGCGAATACCTTGGGCCCCCACTATGATAGTAGTGGTTATTACCTTGACTACTGGGGCCAGGGAACCCTGGTCACCGTCTCCTCAG	GAACAGCCTGAGAGCCGAGGACACGGCCGTATATTACTGTGCGAA--------------ACTATGATAGTAGTGGTTATTAC-TTGACTACTGGGGCCAGGGAACCCTGGTCACCGTCTCCTCAG		NA	NA	NA	NA	GAACAGCCTGAGAGCCGAGGACACGGCCGTATATTACTGT	NA	NA	NA	NA	NSLRAEDTAVYYC	Patient 1	Class 1
338	0	352	IGHV3-30	IGHJ3	AKDATRGDGAFDI	GCGAAAGACGCTACGAGGGGGGATGGTGCTTTTGATATC	IGHD5-12	327	331	0	658	0.00015199	338	NA	2	1	2	NA	GAACAGCCTGAGAGCTGAGGACACGGCTGTGTATTACTGTGCGAAAGACGCTACGAGGGGGGATGGTGCTTTTGATATCTGGGGCCAAGGGACAATGGTCACCGTCTCTTCAG	GAACAGCCTGAGAGCTGAGGACACGGCTGTGTATTACTGTGCGAAAGA-GCTACGA----------TGCTTTTGATATCTGGGGCCAAGGGACAATGGTCACCGTCTCTTCAG		NA	NA	NA	NA	GAACAGCCTGAGAGCTGAGGACACGGCTGTGTATTACTGT	NA	NA	NA	NA	NSLRAEDTAVYYC	Patient 1	Class 1
339	0	350	IGHV4-31	IGHJ5	ARDGQGITMVRGWFDP	GCGAGAGATGGGCAGGGTATTACTATGGTTCGGGGGTGGTTCGACCCC	IGHD3-10	252	406	0.042	658	0.00015199	338	NA	1	1	2	NA	GAACTCTGTGACTGCCGCGGACACGGCCGTGTATTATTGTGCGAGAGATGGGCAGGGTATTACTATGGTTCGGGGGTGGTTCGACCCCTGGGGCCAGGGAACCCTGGTCACCGTCTCCTCAG	GAGCTCTGTGACTGCCGCGGACACGGCCGTGTATTACTGTGCGAGAGA--------GTATTACTATGGTTCGGGG-TGGTTCGACCCCTGGGGCCAGGGAACCCTGGTCACCGTCTCCTCAG	3T;37A	NA	NA	NA	NA	GAACTCTGTGACTGCCGCGGACACGGCCGTGTATTATTGT	NA	NA	NA	NA	NSVTAADTAVYYC	Patient 1	Class 1
340	0	351	IGHV3-11	IGHJ6	ARISRSILDYYYGMDV	GCGAGAATATCTCGAAGTATCCTAGACTACTACTACGGTATGGACGTC	IGHD6-6	334	324	0.022	658	0.00015199	338	NA	4	1	2	NA	GAACAGCCTGAGAGCCGAGGTCACGGCTGTGTATTACTGTGCGAGAATATCTCGAAGTATCCTAGACTACTACTACGGTATGGACGTCTGGGGCCAAGGGACCACGGTCACCGTCTCCTCA	GAACAGCCTGAGAGCCGAGGACACGGCTGTGTATTACTGTGCGAGA---------AGTAT-----ACTACTACTACGGTATGGACGTCTGGGGCCAAGGGACCACGGTCACCGTCTCCTCA	19T	NA	NA	NA	NA	GAACAGCCTGAGAGCCGAGGTCACGGCTGTGTATTACTGT	NA	NA	NA	NA	NSLRAEVTAVYYC	Patient 1	Class 1
341	0	356	IGHV3-30	IGHJ4	AKGGLGSVDYYDSSGYYYFDY	GCGAAAGGGGGTCTGGGTTCCGTGGATTACTATGATAGTAGTGGTTATTATTACTTTGACTAC	IGHD3-22	328	328	0	656	0.00015153	341	NA	2	1	2	NA	GAACAGCCTGAGAGCTGAGGACACGGCTGTGTATTACTGTGCGAAAGGGGGTCTGGGTTCCGTGGATTACTATGATAGTAGTGGTTATTATTACTTTGACTACTGGGGCCAGGGAACCCTGGTCACCGTCTCCTCAG	GAACAGCCTGAGAGCTGAGGACACGGCTGTGTATTACTGTGCGAAAG------------------ATTACTATGATAGTAGTGGTTATTA-TACTTTGACTACTGGGGCCAGGGAACCCTGGTCACCGTCTCCTCAG		NA	NA	NA	NA	GAACAGCCTGAGAGCTGAGGACACGGCTGTGTATTACTGT	NA	NA	NA	NA	NSLRAEDTAVYYC	Patient 1	Class 1
342	0	355	IGHV5-51	IGHJ4	ARQGGGYGDFDY	GCGAGACAAGGCGGGGGCTATGGGGACTTTGACTAC	IGHD5-18	364	292	0	656	0.00015153	341	NA	1	1	2	NA	GAAGGCCTCGGACACCGCCATGTATTACTGTGCGAGACAAGGCGGGGGCTATGGGGACTTTGACTACTGGGGCCAGGGAACCCTGGTCACCGTCTCCTCAG	GAAGGCCTCGGACACCGCCATGTATTACTGTGCGAGACA--------GCTATGG--ACTTTGACTACTGGGGCCAGGGAACCCTGGTCACCGTCTCCTCAG		NA	NA	NA	NA	GAAGGCCTCGGACACCGCCATGTATTACTGT	NA	NA	NA	NA	KASDTAMYYC	Patient 1	Class 1
343	0	354	IGHV3-11	IGHJ4	ARDRAYDILTGYLDY	GCGAGAGATCGGGCCTATGATATTTTGACTGGTTATCTTGACTAC	IGHD3-9	312	344	0	656	0.00015153	341	NA	1	1	2	NA	GAACAGCCTGAGAGCCGAGGACACGGCCGTGTATTACTGTGCGAGAGATCGGGCCTATGATATTTTGACTGGTTATCTTGACTACTGGGGCCAGGGAACCCTGGTCACCGTCTCCTCAG	GAACAGCCTGAGAGCCGAGGACACGGCCGTGTATTACTGTGCGAGAGA----------GATATTTTGACTGGTTAT-TTGACTACTGGGGCCAGGGAACCCTGGTCACCGTCTCCTCAG		NA	NA	NA	NA	GAACAGCCTGAGAGCCGAGGACACGGCCGTGTATTACTGT	NA	NA	NA	NA	NSLRAEDTAVYYC	Patient 1	Class 1
344	0	357	IGHV2-26	IGHJ6	ARISPGQPRDFWSGYWVGDYYYMDV	GCACGGATCTCCCCCGGGCAGCCCCGGGATTTTTGGAGTGGTTATTGGGTTGGAGACTACTACTACATGGACGTC	IGHD3-3	424	230	0	654	0.00015106	344	NA	1	1	3	NA	GGACCCTGTGGACACAGCCACATATTACTGTGCACGGATCTCCCCCGGGCAGCCCCGGGATTTTTGGAGTGGTTATTGGGTTGGAGACTACTACTACATGGACGTCTGGGGCAAAGGGACCACGGTCACCGTCTCCTCAG	GGACCCTGTGGACACAGCCACATATTACTGTGCACGGAT-------------------GATTTTTGGAGTGGTTATT---------ACTACTACTACATGGACGTCTGGGGCAAAGGGACCACGGTCACCGTCTCCTCAG		NA	NA	NA	NA	GGACCCTGTGGACACAGCCACATATTACTGT	NA	NA	NA	NA	DPVDTATYYC	Patient 1	Class 1
345	0	358	IGHV4-39	IGHJ5	ARIDYGRRFDP	GCGAGGATCGACTACGGACGACGGTTCGACCCC	IGHD4-17	277	376	0	653	0.00015083	345	NA	1	1	2	NA	GAGCTCTGTGACCGCCGCAGACACGGCTGTGTATTACTGTGCGAGGATCGACTACGGACGACGGTTCGACCCCTGGGGCCAGGGAACCCTGGTCACCGTCTCCTCAG	GAGCTCTGTGACCGCCGCAGACACGGCTGTGTATTACTGTGCGAG----GACTACGG-----GGTTCGACCCCTGGGGCCAGGGAACCCTGGTCACCGTCTCCTCAG		NA	NA	NA	NA	GAGCTCTGTGACCGCCGCAGACACGGCTGTGTATTACTGT	NA	NA	NA	NA	SSVTAADTAVYYC	Patient 1	Class 1
346	0	359	IGHV5-51	IGHJ4	ARLVAAAGTLGY	GCGAGACTAGTAGCAGCAGCTGGTACTCTTGGCTAC	IGHD6-13	366	287	0	653	0.00015083	345	NA	1	1	2	NA	GAAGGCCTCGGACACCGCCATGTATTACTGTGCGAGACTAGTAGCAGCAGCTGGTACTCTTGGCTACTGGGGCCAGGGAACCCTGGTCACCGTCTCCTCAG	GAAGGCCTCGGACACCGCCATGTATTACTGTGCGAGAC---TAGCAGCAGCTGGTAC------CTACTGGGGCCAGGGAACCCTGGTCACCGTCTCCTCAG		NA	NA	NA	NA	GAAGGCCTCGGACACCGCCATGTATTACTGT	NA	NA	NA	NA	KASDTAMYYC	Patient 1	Class 1
347	0	360	IGHV2-5	IGHJ4	AHRPPQLYYYDSSGYLEFGSDYFDY	GCACACAGACCCCCTCAATTGTATTACTATGATAGTAGTGGTTATTTGGAGTTTGGGTCGGACTACTTTGACTAC	IGHD3-22	353	299	0	652	0.0001506	347	NA	1	1	2	NA	GGACCCTGTGGACACAGCCACATATTACTGTGCACACAGACCCCCTCAATTGTATTACTATGATAGTAGTGGTTATTTGGAGTTTGGGTCGGACTACTTTGACTACTGGGGCCAGGGAACCCTGGTCACCGTCTCCTCAG	GGACCCTGTGGACACAGCCACATATTACTGTGCACACAGAC----------GTATTACTATGATAGTAGTGGTTATT---------------ACTACTTTGACTACTGGGGCCAGGGAACCCTGGTCACCGTCTCCTCAG		NA	NA	NA	NA	GGACCCTGTGGACACAGCCACATATTACTGT	NA	NA	NA	NA	DPVDTATYYC	Patient 1	Class 1
348	0	361	IGHV3-30	IGHJ4	ARARYGGNLGAVDY	GCGAGAGCCCGGTACGGTGGTAACTTGGGGGCGGTTGACTAC	IGHD4-23	311	340	0	651	0.00015037	348	NA	1	1	2	NA	GAACAGCCTGAGAGCTGAGGACACGGCTGTGTATTACTGTGCGAGAGCCCGGTACGGTGGTAACTTGGGGGCGGTTGACTACTGGGGCCAGGGAACCCTGGTCACCGTCTCCTCAG	GAACAGCCTGAGAGCTGAGGACACGGCTGTGTATTACTGTGCGAGAG-----TACGGTGGTAACT---------TTGACTACTGGGGCCAGGGAACCCTGGTCACCGTCTCCTCAG		NA	NA	NA	NA	GAACAGCCTGAGAGCTGAGGACACGGCTGTGTATTACTGT	NA	NA	NA	NA	NSLRAEDTAVYYC	Patient 1	Class 1
349	0	363	IGHV5-51	IGHJ3	ARRYSGGGSYDAFDI	GCGAGACGTTACTCAGGGGGTGGGAGCTACGATGCTTTTGATATC	IGHD1-26	353	297	0	650	0.00015014	349	NA	1	1	2	NA	GAAGGCCTCGGACACCGCCATGTATTACTGTGCGAGACGTTACTCAGGGGGTGGGAGCTACGATGCTTTTGATATCTGGGGCCAAGGGACAATGGTCACCGTCTCTTCAG	GAAGGCCTCGGACACCGCCATGTATTACTGTGCGAGAC------------GTGGGAGCTACGATGCTTTTGATATCTGGGGCCAAGGGACAATGGTCACCGTCTCTTCAG		NA	NA	NA	NA	GAAGGCCTCGGACACCGCCATGTATTACTGT	NA	NA	NA	NA	KASDTAMYYC	Patient 1	Class 1
350	0	365	IGHV3-48	IGHJ3	ARVGSGSQKGAFDI	GCGAGAGTGGGGAGTGGGAGCCAAAAAGGGGCTTTTGATATC	IGHD1-26	374	276	0.021	650	0.00015014	349	NA	3	1	2	NA	GAACAGCCTGAGAGCCGACGACACGGCTGTTTATTACTGTGCGAGAGTGGGGAGTGGGAGCCAAAAAGGGGCTTTTGATATCTGGGGCCAAGGGACAATGGTCACCGTCTCTTCAG	GAACAGCCTGAGAGCCGAGGACACGGCTGTTTATTACTGTGCGAGAG-----AGTGGGAGC---------GCTTTTGATATCTGGGGCCAAGGGACAATGGTCACCGTCTCTTCAG	21C	NA	NA	NA	NA	GAACAGCCTGAGAGCCGACGACACGGCTGTTTATTACTGT	NA	NA	NA	NA	NSLRADDTAVYYC	Patient 1	Class 1
351	0	362	IGHV3-11	IGHJ6	ARAGCTNGVCYQLMGYYGMDV	GCGAGAGCGGGGTGTACTAATGGTGTATGCTACCAACTAATGGGGTACTACGGTATGGACGTC	IGHD2-8	342	308	0	650	0.00015014	349	NA	1	1	2	NA	GAACAGCCTGAGAGCCGAGGACACGGCCGTGTATTACTGTGCGAGAGCGGGGTGTACTAATGGTGTATGCTACCAACTAATGGGGTACTACGGTATGGACGTCTGGGGCCAAGGGACCACGGTCACCGTCTCCTCA	GAACAGCCTGAGAGCCGAGGACACGGCCGTGTATTACTGTGCGAGAG-----TGTACTAATGGTGTATGCTA-------------TACTACGGTATGGACGTCTGGGGCCAAGGGACCACGGTCACCGTCTCCTCA		NA	NA	NA	NA	GAACAGCCTGAGAGCCGAGGACACGGCCGTGTATTACTGT	NA	NA	NA	NA	NSLRAEDTAVYYC	Patient 1	Class 1
352	0	364	IGHV4-34	IGHJ4	ARTPLSSYSGSYFDY	GCGAGAACCCCCCTTTCGTCGTATAGTGGGAGCTACTTTGACTAC	IGHD1-26	327	323	0	650	0.00015014	349	NA	1	1	2	NA	GAGCTCTGTGACCGCCGCGGACACGGCTGTGTATTACTGTGCGAGAACCCCCCTTTCGTCGTATAGTGGGAGCTACTTTGACTACTGGGGCCAGGGAACCCTGGTCACCGTCTCCTCAG	GAGCTCTGTGACCGCCGCGGACACGGCTGTGTATTACTGTGCGAGA--------------GTATAGTGGGAGCTACTTTGACTACTGGGGCCAGGGAACCCTGGTCACCGTCTCCTCAG		NA	NA	NA	NA	GAGCTCTGTGACCGCCGCGGACACGGCTGTGTATTACTGT	NA	NA	NA	NA	SSVTAADTAVYYC	Patient 1	Class 1
353	0	367	IGHV3-23	IGHJ6	AKDVRGSTSCYTCYYYGMDV	GCGAAAGATGTTCGGGGAAGTACCAGCTGCTATACTTGCTACTACTACGGTATGGACGTC	IGHD2-2	351	298	0	649	0.00014991	353	NA	1	2	2	NA	GAACAGCCTGAGAGCCGAGGACACGGCCGTATATTACTGTGCGAAAGATGTTCGGGGAAGTACCAGCTGCTATACTTGCTACTACTACGGTATGGACGTCTGGGGCCAAGGGACCACGGTCACCGTCTCCTCA	GAACAGCCTGAGAGCCGAGGACACGGCCGTATATTACTGTGCGAAAGA----------AGTACCAGCTGCTATAC---CTACTACTACGGTATGGACGTCTGGGGCCAAGGGACCACGGTCACCGTCTCCTCA		NA	NA	NA	NA	GAACAGCCTGAGAGCCGAGGACACGGCCGTATATTACTGT	NA	NA	NA	NA	NSLRAEDTAVYYC	Patient 1	Class 1
354	0	366	IGHV3-9	IGHJ3	AKDKGGTLDYSNYHDAFDI	GCAAAAGATAAAGGCGGAACCTTAGACTACAGTAACTATCATGATGCTTTTGATATC	IGHD4-11	342	307	0	649	0.00014991	353	NA	1	1	2	NA	GAACAGTCTGAGAGCTGAGGACACGGCCTTGTATTACTGTGCAAAAGATAAAGGCGGAACCTTAGACTACAGTAACTATCATGATGCTTTTGATATCTGGGGCCAAGGGACAATGGTCACCGTCTCTTCAG	GAACAGTCTGAGAGCTGAGGACACGGCCTTGTATTACTGTGCAAAAGATA--------------GACTACAGTAACTA---TGATGCTTTTGATATCTGGGGCCAAGGGACAATGGTCACCGTCTCTTCAG		NA	NA	NA	NA	GAACAGTCTGAGAGCTGAGGACACGGCCTTGTATTACTGT	NA	NA	NA	NA	NSLRAEDTALYYC	Patient 1	Class 1
355	0	368	IGHV4-30-2	IGHJ1	ARGRPLRYGDYAEYFQH	GCGAGAGGACGTCCCCTGAGGTACGGTGACTACGCTGAATACTTCCAGCAC	IGHD4-17	286	363	0	649	0.00014991	353	NA	4	1	1	NA	GAGCTCTGTGACCGCCGCAGACACGGCCGTGTATTACTGTGCGAGAGGACGTCCCCTGAGGTACGGTGACTACGCTGAATACTTCCAGCACTGGGGCCAGGGCACCCTGGTCACCGTCTCCTCAG	GAGCTCTGTGACCGCCGCAGACACGGCCGTGTATTACTGTGCGAGAG--------------TACGGTGACTACGCTGAATACTTCCAGCACTGGGGCCAGGGCACCCTGGTCACCGTCTCCTCAG		NA	NA	NA	NA	GAGCTCTGTGACCGCCGCAGACACGGCCGTGTATTACTGT	NA	NA	NA	NA	SSVTAADTAVYYC	Patient 1	Class 1
356	0	369	IGHV3-9	IGHJ3	AKARAVGATDAFDI	GCAAAAGCCAGGGCGGTGGGAGCTACTGATGCTTTTGATATC	IGHD1-26	351	296	0	647	0.00014945	356	NA	1	1	2	NA	GAACAGTCTGAGAGCTGAGGACACGGCCTTGTATTACTGTGCAAAAGCCAGGGCGGTGGGAGCTACTGATGCTTTTGATATCTGGGGCCAAGGGACAATGGTCACCGTCTCTTCAG	GAACAGTCTGAGAGCTGAGGACACGGCCTTGTATTACTGTGCAAAAG--------GTGGGAGCTACTGATGCTTTTGATATCTGGGGCCAAGGGACAATGGTCACCGTCTCTTCAG		NA	NA	NA	NA	GAACAGTCTGAGAGCTGAGGACACGGCCTTGTATTACTGT	NA	NA	NA	NA	NSLRAEDTALYYC	Patient 1	Class 1
357	0	370	IGHV3-72	IGHJ4	SPLALYSGPFDY	TCTCCGCTGGCGCTCTACAGCGGGCCCTTTGACTAC	IGHD5-18	264	382	0.023	646	0.00014922	357	NA	1	1	2	NA	GAACAGCCTGAAAACCGAGGACACGGCCGTGTATTACTGTTCTCCGCTGGCGCTCTACAGCGGGCCCTTTGACTACTGGGGCCAGGGAACCCTGGTCACCGTCTCCTCAG	GAACAGCCTGAAAACCGAGGACACGGCCGTGTATTACTGTGCT------------TACAGC-----CTTTGACTACTGGGGCCAGGGAACCCTGGTCACCGTCTCCTCAG		NA	NA	NA	NA	GAACAGCCTGAAAACCGAGGACACGGCCGTGTATTACTGT	NA	NA	NA	NA	NSLKTEDTAVYYC	Patient 1	Class 1
358	0	371	IGHV3-20	IGHJ3	ARDSAMLRAFDI	GCGAGAGATTCAGCTATGTTACGAGCTTTTGATATC	IGHD5-18	273	371	0	644	0.00014875	358	NA	1	1	2	NA	GAACAGTCTGAGAGCCGAGGACACGGCCTTGTATCACTGTGCGAGAGATTCAGCTATGTTACGAGCTTTTGATATCTGGGGCCAAGGGACAATGGTCACCGTCTCTTCAG	GAACAGTCTGAGAGCCGAGGACACGGCCTTGTATCACTGTGCGAGAGA--CAGCTATG------GCTTTTGATATCTGGGGCCAAGGGACAATGGTCACCGTCTCTTCAG		NA	NA	NA	NA	GAACAGTCTGAGAGCCGAGGACACGGCCTTGTATCACTGT	NA	NA	NA	NA	NSLRAEDTALYHC	Patient 1	Class 1
359	0	375	IGHV4-34	IGHJ4	AVGRGWLQLGYFDY	GCCGTCGGTCGCGGATGGCTACAATTGGGATACTTTGACTAC	IGHD5-24	296	347	0.024	643	0.00014852	359	NA	1	1	2	NA	GAGCTCTGTGACCGCCGCGGACACAGCTGTGTATTACTGTGCCGTCGGTCGCGGATGGCTACAATTGGGATACTTTGACTACTGGGGCCAGGGAACCCTGGTCACCGTCTCCTCAG	GAGCTCTGTGACCGCCGCGGACACGGCTGTGTATTACTGTGC-----------GATGGCTACAATT----TACTTTGACTACTGGGGCCAGGGAACCCTGGTCACCGTCTCCTCAG	15A	NA	NA	NA	NA	GAGCTCTGTGACCGCCGCGGACACAGCTGTGTATTACTGT	NA	NA	NA	NA	SSVTAADTAVYYC	Patient 1	Class 1
360	0	372	IGHV3-23	IGHJ3	AKDHRLAVAGTEGDAFDI	GCGAAAGACCACAGATTAGCAGTGGCTGGTACGGAGGGTGATGCTTTTGATATC	IGHD6-19	250	393	0	643	0.00014852	359	NA	1	1	2	NA	GAACAGCCTGAGAGCCGAGGACACGGCCGTATATTACTGTGCGAAAGACCACAGATTAGCAGTGGCTGGTACGGAGGGTGATGCTTTTGATATCTGGGGCCAAGGGACAATGGTCACCGTCTCTTCAG	GAACAGCCTGAGAGCCGAGGACACGGCCGTATATTACTGTGCGAAAGA--------TAGCAGTGGCTGGTAC------TGATGCTTTTGATATCTGGGGCCAAGGGACAATGGTCACCGTCTCTTCAG		NA	NA	NA	NA	GAACAGCCTGAGAGCCGAGGACACGGCCGTATATTACTGT	NA	NA	NA	NA	NSLRAEDTAVYYC	Patient 1	Class 1
361	0	374	IGHV3-30	IGHJ3	AAHPEETGDKVWRAFDI	GCGGCCCACCCCGAGGAGACTGGGGATAAGGTTTGGCGTGCTTTTGATATC	IGHD7-27	336	307	0	643	0.00014852	359	NA	10	1	2	NA	GAACAGCCTGAGAGCTGAGGACACGGCTGTGTATTACTGTGCGGCCCACCCCGAGGAGACTGGGGATAAGGTTTGGCGTGCTTTTGATATCTGGGGCCAAGGGACAATGGTCACCGTCTCTTCAG	GAACAGCCTGAGAGCTGAGGACACGGCTGTGTATTACTGTGCG---------------ACTGGGGA------------TGCTTTTGATATCTGGGGCCAAGGGACAATGGTCACCGTCTCTTCAG		NA	NA	NA	NA	GAACAGCCTGAGAGCTGAGGACACGGCTGTGTATTACTGT	NA	NA	NA	NA	NSLRAEDTAVYYC	Patient 1	Class 1
362	0	209	IGHV3-23	IGHJ3	AKGVEMATPNDAFDI	GCGAAAGGAGTAGAGATGGCTACACCTAATGATGCTTTTGATATC	IGHD5-24	296	347	0	643	0.00014852	359	NA	1	1	2	NA	GAACAGCCTGAGAGCCGAGGACACGGCCGTATATTACTGTGCGAAAGGAGTAGAGATGGCTACACCTAATGATGCTTTTGATATCTGGGGCCAAGGGACAATGGTCACCGTCTCTTCAG	GAACAGCCTGAGAGCCGAGGACACGGCCGTATATTACTGTGCGAAAG--GTAGAGATGGCTACA-----TGATGCTTTTGATATCTGGGGCCAAGGGACAATGGTCACCGTCTCTTCAG		NA	NA	NA	NA	GAACAGCCTGAGAGCCGAGGACACGGCCGTATATTACTGT	NA	NA	NA	NA	NSLRAEDTAVYYC	Patient 1	Class 1
363	0	373	IGHV3-74	IGHJ6	ARDSHSGYAWWSYYGMDV	GCAAGAGATTCCCATAGTGGCTACGCCTGGTGGAGCTACTACGGTATGGACGTC	IGHD5-12	308	335	0	643	0.00014852	359	NA	1	1	2	NA	GAACAGTCTGAGAGCCGAGGACACGGCTGTGTATTACTGTGCAAGAGATTCCCATAGTGGCTACGCCTGGTGGAGCTACTACGGTATGGACGTCTGGGGCCAAGGGACCACGGTCACCGTCTCCTCA	GAACAGTCTGAGAGCCGAGGACACGGCTGTGTATTACTGTGCAAGAGA-----ATAGTGGCTACG----------CTACTACGGTATGGACGTCTGGGGCCAAGGGACCACGGTCACCGTCTCCTCA		NA	NA	NA	NA	GAACAGTCTGAGAGCCGAGGACACGGCTGTGTATTACTGT	NA	NA	NA	NA	NSLRAEDTAVYYC	Patient 1	Class 1
364	0	376	IGHV3-74	IGHJ3	ARDEPDYGDYDAFDI	GCAAGAGATGAGCCCGACTACGGTGACTACGATGCTTTTGATATC	IGHD4-17	307	335	0	642	0.00014829	364	NA	1	1	2	NA	GAACAGTCTGAGAGCCGAGGACACGGCTGTGTATTACTGTGCAAGAGATGAGCCCGACTACGGTGACTACGATGCTTTTGATATCTGGGGCCAAGGGACAATGGTCACCGTCTCTTCAG	GAACAGTCTGAGAGCCGAGGACACGGCTGTGTATTACTGTGCAAGAGA-------GACTACGGTGACTACGATGCTTTTGATATCTGGGGCCAAGGGACAATGGTCACCGTCTCTTCAG		NA	NA	NA	NA	GAACAGTCTGAGAGCCGAGGACACGGCTGTGTATTACTGT	NA	NA	NA	NA	NSLRAEDTAVYYC	Patient 1	Class 1
365	0	377	IGHV3-11	IGHJ4	ARDVYCGSTSCSTYYYDSSGYHFDY	GCGAGAGATGTTTATTGTGGTAGTACCAGCTGCTCAACATATTATTATGATAGTAGTGGTTATCACTTTGACTAC	IGHD3-22	303	338	0.021	641	0.00014806	365	NA	4	1	2	NA	GAACAGCCTGAGAGCCGAGGACACGGCTGTCTATTACTGTGCGAGAGATGTTTATTGTGGTAGTACCAGCTGCTCAACATATTATTATGATAGTAGTGGTTATCACTTTGACTACTGGGGCCAGGGAACCCTGGTCACCGTCTCCTCAG	GAACAGCCTGAGAGCCGAGGACACGGCTGTGTATTACTGTGCGAGAGA-------------------------------TATTACTATGATAGTAGTGGTTAT-ACTTTGACTACTGGGGCCAGGGAACCCTGGTCACCGTCTCCTCAG	9C	NA	NA	NA	NA	GAACAGCCTGAGAGCCGAGGACACGGCTGTCTATTACTGT	NA	NA	NA	NA	NSLRAEDTAVYYC	Patient 1	Class 1
366	0	378	IGHV4-34	IGHJ6	ARAQGYCSSTSCYTKRNYYYYMDV	GCGAGAGCCCAGGGGTATTGTAGTAGTACCAGCTGCTACACAAAGCGCAACTACTACTACTACATGGACGTC	IGHD2-2	309	330	0	639	0.0001476	366	NA	1	1	3	NA	GAGCTCTGTGACCGCCGCGGACACGGCTGTGTATTACTGTGCGAGAGCCCAGGGGTATTGTAGTAGTACCAGCTGCTACACAAAGCGCAACTACTACTACTACATGGACGTCTGGGGCAAAGGGACCACGGTCACCGTCTCCTCA	GAGCTCTGTGACCGCCGCGGACACGGCTGTGTATTACTGTGCGAGAG--------TATTGTAGTAGTACCAGCTGCTA-----------ACTACTACTACTACATGGACGTCTGGGGCAAAGGGACCACGGTCACCGTCTCCTCA		NA	NA	NA	NA	GAGCTCTGTGACCGCCGCGGACACGGCTGTGTATTACTGT	NA	NA	NA	NA	SSVTAADTAVYYC	Patient 1	Class 1
367	0	379	IGHV3-48	IGHJ6	ARDVGYYDFSGSYMDV	GCGAGAGATGTAGGGTATTACGATTTTTCAGGTAGCTACATGGACGTC	IGHD3-3	281	358	0	639	0.0001476	366	NA	2	1	3	NA	GAACAGCCTGAGAGACGAGGACACGGCTGTGTATTACTGTGCGAGAGATGTAGGGTATTACGATTTTTCAGGTAGCTACATGGACGTCTGGGGCAAAGGGACCACGGTCACCGTCTCCTCA	GAACAGCCTGAGAGACGAGGACACGGCTGTGTATTACTGTGCGAGAGA------GTATTACGATTTTT-------CTACATGGACGTCTGGGGCAAAGGGACCACGGTCACCGTCTCCTCA		NA	NA	NA	NA	GAACAGCCTGAGAGACGAGGACACGGCTGTGTATTACTGT	NA	NA	NA	NA	NSLRDEDTAVYYC	Patient 1	Class 1
368	0	382	IGHV3-11	IGHJ5	ARTYYGGNSVSWFDP	GCGAGAACCTACTACGGTGGTAACTCGGTCTCCTGGTTCGACCCC	IGHD4-23	201	434	0	635	0.00014668	368	NA	4	1	2	NA	GAACAGCCTGAGAGCCGAGGACACGGCTGTGTATTACTGTGCGAGAACCTACTACGGTGGTAACTCGGTCTCCTGGTTCGACCCCTGGGGCCAGGGAACCCTGGTCACCGTCTCCTCAG	GAACAGCCTGAGAGCCGAGGACACGGCTGTGTATTACTGTGCGAGA----ACTACGGTGGTAACTC------CTGGTTCGACCCCTGGGGCCAGGGAACCCTGGTCACCGTCTCCTCAG		NA	NA	NA	NA	GAACAGCCTGAGAGCCGAGGACACGGCTGTGTATTACTGT	NA	NA	NA	NA	NSLRAEDTAVYYC	Patient 1	Class 1
369	0	384	IGHV3-11	IGHJ3	ARAGSWSDSSSSAHSGSFDI	GCGAGAGCGGGGTCGTGGAGTGATAGCAGCTCGTCCGCCCACTCGGGATCTTTTGATATC	IGHD6-6	282	352	0	634	0.00014644	369	NA	4	1	2	NA	GAACAGCCTGAGAGCCGAGGACACGGCTGTGTATTACTGTGCGAGAGCGGGGTCGTGGAGTGATAGCAGCTCGTCCGCCCACTCGGGATCTTTTGATATCTGGGGCCAAGGGACAATGGTCACCGTCTCTTCAG	GAACAGCCTGAGAGCCGAGGACACGGCTGTGTATTACTGTGCGAGAG---------------ATAGCAGCTCGTCC-------------CTTTTGATATCTGGGGCCAAGGGACAATGGTCACCGTCTCTTCAG		NA	NA	NA	NA	GAACAGCCTGAGAGCCGAGGACACGGCTGTGTATTACTGT	NA	NA	NA	NA	NSLRAEDTAVYYC	Patient 1	Class 1
370	0	383	IGHV4-34	IGHJ6	ARGPAFGVVNPILKPRGYMDV	GCGAGAGGCCCCGCTTTTGGAGTGGTTAATCCTATCCTCAAACCGCGGGGCTACATGGACGTC	IGHD3-3	319	315	0	634	0.00014644	369	NA	1	1	3	NA	GAGCTCTGTGACCGCCGCGGACACGGCTGTGTATTACTGTGCGAGAGGCCCCGCTTTTGGAGTGGTTAATCCTATCCTCAAACCGCGGGGCTACATGGACGTCTGGGGCAAAGGGACCACGGTCACCGTCTCCTCA	GAGCTCTGTGACCGCCGCGGACACGGCTGTGTATTACTGTGCGAGAGG------TTTTGGAGTGGTTA----------------------CTACATGGACGTCTGGGGCAAAGGGACCACGGTCACCGTCTCCTCA		NA	NA	NA	NA	GAGCTCTGTGACCGCCGCGGACACGGCTGTGTATTACTGT	NA	NA	NA	NA	SSVTAADTAVYYC	Patient 1	Class 1
371	0	385	IGHV3-9	IGHJ3	TTSRGYQLLSGAFDI	ACAACCTCTAGGGGGTACCAACTACTATCAGGTGCTTTTGATATC	IGHD1-26	324	309	0.023	633	0.00014621	371	NA	1	1	2	NA	GAACAGTCTGAGAGCTGAGGACACGGCCTTGTATTACTGTACAACCTCTAGGGGGTACCAACTACTATCAGGTGCTTTTGATATCTGGGGCCAAGGGACAATGGTCACCGTCTCTTCAG	GAACAGTCTGAGAGCTGAGGACACGGCCTTGTATTACTGTGCAA-----------------CTACTA-----TGCTTTTGATATCTGGGGCCAAGGGACAATGGTCACCGTCTCTTCAG		NA	NA	NA	NA	GAACAGTCTGAGAGCTGAGGACACGGCCTTGTATTACTGT	NA	NA	NA	NA	NSLRAEDTALYYC	Patient 1	Class 1
372	0	386	IGHV3-11	IGHJ2	ARGGLNWYFDL	GCGAGAGGGGGATTGAACTGGTACTTCGATCTC	IGHD3-16	301	332	0	633	0.00014621	371	NA	1	1	1	NA	GAACAGCCTGAGAGCCGAGGACACGGCCGTGTATTACTGTGCGAGAGGGGGATTGAACTGGTACTTCGATCTCTGGGGCCGTGGCACCCTGGTCACTGTCTCCTCAG	GAACAGCCTGAGAGCCGAGGACACGGCCGTGTATTACTGTGCGAGAGGGGGA----ACTGGTACTTCGATCTCTGGGGCCGTGGCACCCTGGTCACTGTCTCCTCAG		NA	NA	NA	NA	GAACAGCCTGAGAGCCGAGGACACGGCCGTGTATTACTGT	NA	NA	NA	NA	NSLRAEDTAVYYC	Patient 1	Class 1
373	0	388	IGHV3-30	IGHJ6	AKDTFPSMVRGGGYYGMDV	GCGAAAGATACCTTTCCCTCTATGGTTCGGGGAGGGGGGTACTACGGTATGGACGTC	IGHD3-10	334	297	0	631	0.00014575	373	NA	2	1	2	NA	GAACAGCCTGAGAGCTGAGGACACGGCTGTGTATTACTGTGCGAAAGATACCTTTCCCTCTATGGTTCGGGGAGGGGGGTACTACGGTATGGACGTCTGGGGCCAAGGGACCACGGTCACCGTCTCCTCA	GAACAGCCTGAGAGCTGAGGACACGGCTGTGTATTACTGTGCGAAAGA-----------CTATGGTTCGGGGAG-----TACTACGGTATGGACGTCTGGGGCCAAGGGACCACGGTCACCGTCTCCTCA		NA	NA	NA	NA	GAACAGCCTGAGAGCTGAGGACACGGCTGTGTATTACTGT	NA	NA	NA	NA	NSLRAEDTAVYYC	Patient 1	Class 1
374	0	387	IGHV3-15	IGHJ4	NVGVTMVRGDPRGYFDY	AACGTAGGGGTTACTATGGTTCGGGGAGACCCTAGGGGCTATTTTGACTAC	IGHD3-10	301	330	0.024	631	0.00014575	373	NA	1	1	2	NA	GAACAGCCTGAAAACCGAGGACACAGCCGTATATTACTGTAACGTAGGGGTTACTATGGTTCGGGGAGACCCTAGGGGCTATTTTGACTACTGGGGCCAGGGAACCCTGGTCACCGTCTCCTCAG	GAACAGCCTGAAAACCGAGGACACAGCCGTGTATTACTGTA---------TTACTATGGTTCGGGGAG--------------TTTGACTACTGGGGCCAGGGAACCCTGGTCACCGTCTCCTCAG	9A	NA	NA	NA	NA	GAACAGCCTGAAAACCGAGGACACAGCCGTATATTACTGT	NA	NA	NA	NA	NSLKTEDTAVYYC	Patient 1	Class 1
375	0	391	IGHV3-23	IGHJ3	AKARGDSSGYYSDAFDI	GCGAAAGCTCGCGGGGATAGTAGTGGTTATTACTCCGATGCTTTTGATATC	IGHD3-22	408	222	0.021	630	0.00014552	375	NA	1	1	2	NA	GAACAGCCTGAGAGCCGAGGACATGGCCGTATATTACTGTGCGAAAGCTCGCGGGGATAGTAGTGGTTATTACTCCGATGCTTTTGATATCTGGGGCCAAGGGACAATGGTCACCGTCTCTTCAG	GAACAGCCTGAGAGCCGAGGACACGGCCGTATATTACTGTGCGAAAG--------GATAGTAGTGGTTATTACT--GATGCTTTTGATATCTGGGGCCAAGGGACAATGGTCACCGTCTCTTCAG	16T	NA	NA	NA	NA	GAACAGCCTGAGAGCCGAGGACATGGCCGTATATTACTGT	NA	NA	NA	NA	NSLRAEDMAVYYC	Patient 1	Class 1
376	0	392	IGHV3-23	IGHJ3	ASRDGYNSWVEKDAFDI	GCGAGTCGAGATGGCTACAATTCATGGGTCGAAAAAGATGCTTTTGATATC	IGHD5-24	314	316	0	630	0.00014552	375	NA	1	1	2	NA	GAACAGCCTGAGAGCCGAGGACACGGCCGTATATTACTGTGCGAGTCGAGATGGCTACAATTCATGGGTCGAAAAAGATGCTTTTGATATCTGGGGCCAAGGGACAATGGTCACCGTCTCTTCAG	GAACAGCCTGAGAGCCGAGGACACGGCCGTATATTACTGTGCGA---GAGATGGCTACAATT--------------GATGCTTTTGATATCTGGGGCCAAGGGACAATGGTCACCGTCTCTTCAG		NA	NA	NA	NA	GAACAGCCTGAGAGCCGAGGACACGGCCGTATATTACTGT	NA	NA	NA	NA	NSLRAEDTAVYYC	Patient 1	Class 1
377	0	390	IGHV3-21	IGHJ4	ALNLLSENYYFDY	GCGCTGAATTTGCTATCCGAAAATTACTACTTTGACTAC	IGHD3-22	343	287	0	630	0.00014552	375	NA	1	1	2	NA	GAACAGCCTGAGAGCCGAGGACACGGCTGTGTATTACTGTGCGCTGAATTTGCTATCCGAAAATTACTACTTTGACTACTGGGGCCAGGGAACCCTGGTCACCGTCTCCTCAG	GAACAGCCTGAGAGCCGAGGACACGGCTGTGTATTACTGTGCG-------------------ATTACTACTTTGACTACTGGGGCCAGGGAACCCTGGTCACCGTCTCCTCAG		NA	NA	NA	NA	GAACAGCCTGAGAGCCGAGGACACGGCTGTGTATTACTGT	NA	NA	NA	NA	NSLRAEDTAVYYC	Patient 1	Class 1
378	0	393	IGHV3-15	IGHJ4	TTDLGLLLDY	ACCACAGATCTCGGACTACTCCTTGACTAC	IGHD2-15	308	322	0	630	0.00014552	375	NA	1	1	2	NA	GAACAGCCTGAAAACCGAGGACACAGCCGTGTATTACTGTACCACAGATCTCGGACTACTCCTTGACTACTGGGGCCAGGGAACCCTGGTCACCGTCTCCTCAG	GAACAGCCTGAAAACCGAGGACACAGCCGTGTATTACTGTACCACAGA-------CTACTCCTTGACTACTGGGGCCAGGGAACCCTGGTCACCGTCTCCTCAG		NA	NA	NA	NA	GAACAGCCTGAAAACCGAGGACACAGCCGTGTATTACTGT	NA	NA	NA	NA	NSLKTEDTAVYYC	Patient 1	Class 1
379	0	394	IGHV3-74	IGHJ6	ARDLAVLGSYGMDV	GCAAGAGATCTTGCGGTTCTGGGAAGCTACGGTATGGACGTC	IGHD3-10	326	303	0	629	0.00014529	379	NA	1	1	2	NA	GAACAGTCTGAGAGCCGAGGACACGGCTGTGTATTACTGTGCAAGAGATCTTGCGGTTCTGGGAAGCTACGGTATGGACGTCTGGGGCCAAGGGACCACGGTCACCGTCTCCTCA	GAACAGTCTGAGAGCCGAGGACACGGCTGTGTATTACTGTGCAAGAGA------GGTTC-------CTACGGTATGGACGTCTGGGGCCAAGGGACCACGGTCACCGTCTCCTCA		NA	NA	NA	NA	GAACAGTCTGAGAGCCGAGGACACGGCTGTGTATTACTGT	NA	NA	NA	NA	NSLRAEDTAVYYC	Patient 1	Class 1
380	0	395	IGHV1-2	IGHJ4	AEGGSYFA	GCGGAAGGTGGGAGCTACTTTGCG	IGHD1-26	303	323	0	626	0.0001446	380	NA	2	1	2	NA	GAGCAGGCTGAGATCTGACGACACGGCCGTGTATTACTGTGCGGAAGGTGGGAGCTACTTTGCGTGGGGCCAGGGAACCCTGGTCACCGTCTCCTCAG	GAGCAGGCTGAGATCTGACGACACGGCCGTGTATTACTGTGCG----GTGGGAGCTACT-----TGGGGCCAGGGAACCCTGGTCACCGTCTCCTCAG		NA	NA	NA	NA	GAGCAGGCTGAGATCTGACGACACGGCCGTGTATTACTGT	NA	NA	NA	NA	SRLRSDDTAVYYC	Patient 1	Class 1
381	0	178	IGHV3-11	IGHJ3	ARDPTENDAFDI	GCGAGAGACCCTACGGAGAATGATGCTTTTGATATC	IGHD4-23	279	344	0	623	0.0001439	381	NA	4	1	2	NA	GAACAGCCTGAGAGCCGAGGACACGGCTGTGTATTACTGTGCGAGAGACCCTACGGAGAATGATGCTTTTGATATCTGGGGCCAAGGGACAATGGTCACCGTCTCTTCAG	GAACAGCCTGAGAGCCGAGGACACGGCTGTGTATTACTGTGCGAGAGA--CTACGG----TGATGCTTTTGATATCTGGGGCCAAGGGACAATGGTCACCGTCTCTTCAG		NA	NA	NA	NA	GAACAGCCTGAGAGCCGAGGACACGGCTGTGTATTACTGT	NA	NA	NA	NA	NSLRAEDTAVYYC	Patient 1	Class 1
382	0	396	IGHV3-11	IGHJ4	ARSPIGR	GCGAGGTCCCCGATAGGGCGT	IGHD3-22	321	302	0	623	0.0001439	381	NA	4	1	2	NA	GAACAGCCTGAGAGCCGAGGACACGGCTGTGTATTACTGTGCGAGGTCCCCGATAGGGCGTTGGGGCCAGGGAACCCTGGTCACCGTCTCCTCAG	GAACAGCCTGAGAGCCGAGGACACGGCTGTGTATTACTGTGCGAG------GATAG-----TGGGGCCAGGGAACCCTGGTCACCGTCTCCTCAG		NA	NA	NA	NA	GAACAGCCTGAGAGCCGAGGACACGGCTGTGTATTACTGT	NA	NA	NA	NA	NSLRAEDTAVYYC	Patient 1	Class 1
383	0	397	IGHV4-30-2	IGHJ3	ARSGIYCSSTSCLINAFDI	GCCAGAAGCGGGATTTATTGTAGTAGTACCAGCTGCTTAATCAATGCTTTTGATATC	IGHD2-2	306	317	0	623	0.0001439	381	NA	5	1	2	NA	GAGCTCTGTGACTGCCGCAGACACGGCCGTGTATTACTGTGCCAGAAGCGGGATTTATTGTAGTAGTACCAGCTGCTTAATCAATGCTTTTGATATCTGGGGCCAAGGGACAATGGTCACCGTCTCTTCAG	GAGCTCTGTGACTGCCGCAGACACGGCCGTGTATTACTGTGCCAGA---------TATTGTAGTAGTACCAGCTGCT------ATGCTTTTGATATCTGGGGCCAAGGGACAATGGTCACCGTCTCTTCAG		NA	NA	NA	NA	GAGCTCTGTGACTGCCGCAGACACGGCCGTGTATTACTGT	NA	NA	NA	NA	SSVTAADTAVYYC	Patient 1	Class 1
384	0	398	IGHV3-30	IGHJ3	AKDVLRLWPQGNAFDI	GCGAAAGATGTCCTTCGGCTATGGCCCCAAGGCAATGCTTTTGATATC	IGHD5-18	327	295	0.021	622	0.00014367	384	NA	2	1	2	NA	GAACAGCCTGAGAGCTGAGGACACGGCTGTGTATTACTGCGCGAAAGATGTCCTTCGGCTATGGCCCCAAGGCAATGCTTTTGATATCTGGGGCCAAGGGACAATGGTCACCGTCTCTTCAG	GAACAGCCTGAGAGCTGAGGACACGGCTGTGTATTACTGTGCGAAAGA---------GCTATGG----------ATGCTTTTGATATCTGGGGCCAAGGGACAATGGTCACCGTCTCTTCAG	0C	NA	NA	NA	NA	GAACAGCCTGAGAGCTGAGGACACGGCTGTGTATTACTGC	NA	NA	NA	NA	NSLRAEDTAVYYC	Patient 1	Class 1
385	0	174	IGHV3-30	IGHJ4	AKDRRDSGSYFHY	GCGAAAGATCGTCGCGATAGTGGGAGCTACTTTCACTAC	IGHD1-26	300	321	0	621	0.00014344	385	NA	2	1	2	NA	GAACAGCCTGAGAGCTGAGGACACGGCTGTGTATTACTGTGCGAAAGATCGTCGCGATAGTGGGAGCTACTTTCACTACTGGGGCCAGGGAACCCTGGTCACCGTCTCCTCAG	GAACAGCCTGAGAGCTGAGGACACGGCTGTGTATTACTGTGCGAAAGA--------ATAGTGGGAGCTACTTTGACTACTGGGGCCAGGGAACCCTGGTCACCGTCTCCTCAG		NA	NA	NA	NA	GAACAGCCTGAGAGCTGAGGACACGGCTGTGTATTACTGT	NA	NA	NA	NA	NSLRAEDTAVYYC	Patient 1	Class 1
386	0	400	IGHV3-9	IGHJ4	AKGGAPIVVVPAATFDY	GCAAAAGGGGGGGCTCCTATTGTAGTAGTACCAGCTGCTACTTTTGACTAC	IGHD2-2	363	257	0	620	0.00014321	386	NA	1	1	2	NA	GAACAGTCTGAGAGCTGAGGACACGGCCTTGTATTACTGTGCAAAAGGGGGGGCTCCTATTGTAGTAGTACCAGCTGCTACTTTTGACTACTGGGGCCAGGGAACCCTGGTCACCGTCTCCTCAG	GAACAGTCTGAGAGCTGAGGACACGGCCTTGTATTACTGTGCAAAAG----------TATTGTAGTAGTACCAGCTGCTA--TTTGACTACTGGGGCCAGGGAACCCTGGTCACCGTCTCCTCAG		NA	NA	NA	NA	GAACAGTCTGAGAGCTGAGGACACGGCCTTGTATTACTGT	NA	NA	NA	NA	NSLRAEDTALYYC	Patient 1	Class 1
387	0	401	IGHV6-1	IGHJ6	ASQSVYYYYGMDV	GCAAGCCAAAGCGTCTACTACTACTACGGTATGGACGTC		336	283	0	619	0.00014298	387	NA	1	NA	2	NA	GAACTCTGTGACTCCCGAGGACACGGCTGTGTATTACTGTGCAAGCCAAAGCGTCTACTACTACTACGGTATGGACGTCTGGGGCCAAGGGACCACGGTCACCGTCTCCTCA	GAACTCTGTGACTCCCGAGGACACGGCTGTGTATTACTGTGCAAG---------CTACTACTACTACGGTATGGACGTCTGGGGCCAAGGGACCACGGTCACCGTCTCCTCA		NA	NA	NA	NA	GAACTCTGTGACTCCCGAGGACACGGCTGTGTATTACTGT	NA	NA	NA	NA	NSVTPEDTAVYYC	Patient 1	Class 1
388	0	403	IGHV3-11	IGHJ4	ARFPRSGRGFDY	GCGAGATTTCCCCGAAGTGGGAGGGGCTTTGATTAC	IGHD1-26	324	293	0.043	617	0.00014252	388	NA	4	1	2	NA	GAACAGCCTGAGAGCCGACGACACGGCTGTGTATTTCTGTGCGAGATTTCCCCGAAGTGGGAGGGGCTTTGATTACTGGGGCCAGGGAGCCCTGGTCACCGTCTCCTCAG	GAACAGCCTGAGAGCCGAGGACACGGCTGTGTATTACTGTGCGAGA---------AGTGGGAG---CTTTGACTACTGGGGCCAGGGAACCCTGGTCACCGTCTCCTCAG	4T;21C	NA	NA	NA	NA	GAACAGCCTGAGAGCCGACGACACGGCTGTGTATTTCTGT	NA	NA	NA	NA	NSLRADDTAVYFC	Patient 1	Class 1
389	0	405	IGHV5-51	IGHJ4	ARQDSGSYYGDY	GCGAGACAGGATAGTGGGAGCTACTACGGTGACTAC	IGHD1-26	321	295	0	616	0.00014229	389	NA	1	1	2	NA	GAAGGCCTCGGACACCGCCATGTATTACTGTGCGAGACAGGATAGTGGGAGCTACTACGGTGACTACTGGGGCCAGGGAACCCTGGTCACCGTCTCCTCAG	GAAGGCCTCGGACACCGCCATGTATTACTGTGCGAGACA--ATAGTGGGAGCTACTAC--TGACTACTGGGGCCAGGGAACCCTGGTCACCGTCTCCTCAG		NA	NA	NA	NA	GAAGGCCTCGGACACCGCCATGTATTACTGT	NA	NA	NA	NA	KASDTAMYYC	Patient 1	Class 1
390	0	408	IGHV4-34	IGHJ4	ARGDGYSYGSLYYFDY	GCGAGAGGGGACGGATACAGCTATGGTTCCCTGTACTACTTTGACTAC	IGHD5-18	272	343	0	615	0.00014206	390	NA	1	1	2	NA	GAGCTCTGTGACCGCCGCGGACACGGCTGTGTATTACTGTGCGAGAGGGGACGGATACAGCTATGGTTCCCTGTACTACTTTGACTACTGGGGCCAGGGAACCCTGGTCACCGTCTCCTCAG	GAGCTCTGTGACCGCCGCGGACACGGCTGTGTATTACTGTGCGAGAGG----GGATACAGCTATGGTT------ACTACTTTGACTACTGGGGCCAGGGAACCCTGGTCACCGTCTCCTCAG		NA	NA	NA	NA	GAGCTCTGTGACCGCCGCGGACACGGCTGTGTATTACTGT	NA	NA	NA	NA	SSVTAADTAVYYC	Patient 1	Class 1
391	0	406	IGHV3-11	IGHJ4	ARDRGGDYTFDY	GCGAGAGATCGCGGGGGAGACTACACCTTTGACTAC	IGHD3-16	331	284	0	615	0.00014206	390	NA	1	1	2	NA	GAACAGCCTGAGAGCCGAGGACACGGCCGTGTATTACTGTGCGAGAGATCGCGGGGGAGACTACACCTTTGACTACTGGGGCCAGGGAACCCTGGTCACCGTCTCCTCAG	GAACAGCCTGAGAGCCGAGGACACGGCCGTGTATTACTGTGCGAGAGA----GGGGGAG-------CTTTGACTACTGGGGCCAGGGAACCCTGGTCACCGTCTCCTCAG		NA	NA	NA	NA	GAACAGCCTGAGAGCCGAGGACACGGCCGTGTATTACTGT	NA	NA	NA	NA	NSLRAEDTAVYYC	Patient 1	Class 1
392	0	407	IGHV3-11	IGHJ4	ARDVGIEDYFDY	GCGAGAGACGTGGGGATTGAGGACTACTTTGACTAC	IGHD7-27	260	355	0	615	0.00014206	390	NA	4	1	2	NA	GAACAGCCTGAGAGCCGAGGACACGGCTGTGTATTACTGTGCGAGAGACGTGGGGATTGAGGACTACTTTGACTACTGGGGCCAGGGAACCCTGGTCACCGTCTCCTCAG	GAACAGCCTGAGAGCCGAGGACACGGCTGTGTATTACTGTGCGAGAGA--TGGGGA------ACTACTTTGACTACTGGGGCCAGGGAACCCTGGTCACCGTCTCCTCAG		NA	NA	NA	NA	GAACAGCCTGAGAGCCGAGGACACGGCTGTGTATTACTGT	NA	NA	NA	NA	NSLRAEDTAVYYC	Patient 1	Class 1
393	0	410	IGHV3-11	IGHJ6	ARDRGEDSGWYVRYYYYYGMDV	GCGAGAGATAGGGGAGAGGACAGTGGCTGGTATGTAAGATACTACTACTACTACGGTATGGACGTC	IGHD6-19	310	304	0	614	0.00014182	393	NA	4	1	2	NA	GAACAGCCTGAGAGCCGAGGACACGGCTGTGTATTACTGTGCGAGAGATAGGGGAGAGGACAGTGGCTGGTATGTAAGATACTACTACTACTACGGTATGGACGTCTGGGGCCAAGGGACCACGGTCACCGTCTCCTCA	GAACAGCCTGAGAGCCGAGGACACGGCTGTGTATTACTGTGCGAGAGA------------CAGTGGCTGGTA-------TACTACTACTACTACGGTATGGACGTCTGGGGCCAAGGGACCACGGTCACCGTCTCCTCA		NA	NA	NA	NA	GAACAGCCTGAGAGCCGAGGACACGGCTGTGTATTACTGT	NA	NA	NA	NA	NSLRAEDTAVYYC	Patient 1	Class 1
394	0	409	IGHV3-23	IGHJ6	ARRKGSYYYYMDV	GCCCGGCGGAAAGGAAGCTACTACTACTACATGGACGTC	IGHD1-14	272	342	0	614	0.00014182	393	NA	1	1	3	NA	GAACAGCCTGAGAGCCGAGGACACGGCCGTATATTACTGTGCCCGGCGGAAAGGAAGCTACTACTACTACATGGACGTCTGGGGCAAAGGGACCACGGTCACCGTCTCCTCA	GAACAGCCTGAGAGCCGAGGACACGGCCGTATATTACTGTGC----CGGAA------CTACTACTACTACATGGACGTCTGGGGCAAAGGGACCACGGTCACCGTCTCCTCA		NA	NA	NA	NA	GAACAGCCTGAGAGCCGAGGACACGGCCGTATATTACTGT	NA	NA	NA	NA	NSLRAEDTAVYYC	Patient 1	Class 1
395	0	411	IGHV1-18	IGHJ3	ARIIPDAMWVSAFDI	GCGAGAATAATACCAGATGCTATGTGGGTTTCTGCTTTTGATATC	IGHD2-2	307	306	0.027	613	0.00014159	395	NA	1	1	2	NA	GAGATCTGACGACACGGCCGTCTATTACTGTGCGAGAATAATACCAGATGCTATGTGGGTTTCTGCTTTTGATATCTGGGGCCAAGGGACAATGGTCACCGTCTCTTCAG	GAGATCTGACGACACGGCCGTGTATTACTGTGCGAGA----TACCAGCTGCTATG--------TGCTTTTGATATCTGGGGCCAAGGGACAATGGTCACCGTCTCTTCAG	9C	NA	NA	NA	NA	GAGATCTGACGACACGGCCGTCTATTACTGT	NA	NA	NA	NA	RSDDTAVYYC	Patient 1	Class 1
396	0	412	IGHV4-39	IGHJ1	ARHPTNYGDYPEYFQH	GCGAGACACCCCACGAACTACGGTGACTACCCTGAATACTTCCAACAC	IGHD4-17	350	263	0.021	613	0.00014159	395	NA	1	1	1	NA	GAGCTCTGTGACCGCCGCAGACACGGCTGTATATTACTGTGCGAGACACCCCACGAACTACGGTGACTACCCTGAATACTTCCAACACTGGGGCCAGGGCACCCTGGTCACCGTCTCCTCAG	GAGCTCTGTGACCGCCGCAGACACGGCTGTGTATTACTGTGCGAGACA--------ACTACGGTGACTAC-CTGAATACTTCCAGCACTGGGGCCAGGGCACCCTGGTCACCGTCTCCTCAG	9A	NA	NA	NA	NA	GAGCTCTGTGACCGCCGCAGACACGGCTGTATATTACTGT	NA	NA	NA	NA	SSVTAADTAVYYC	Patient 1	Class 1
397	0	414	IGHV1-2	IGHJ3	ARGNYDYVWGSYRPDAFDI	GCGAGAGGCAATTATGATTACGTTTGGGGGAGTTATCGCCCTGATGCTTTTGATATC	IGHD3-16	268	343	0	611	0.00014113	397	NA	2	2	2	NA	GAGCAGGCTGAGATCTGACGACACGGCCGTGTATTACTGTGCGAGAGGCAATTATGATTACGTTTGGGGGAGTTATCGCCCTGATGCTTTTGATATCTGGGGCCAAGGGACAATGGTCACCGTCTCTTCAG	GAGCAGGCTGAGATCTGACGACACGGCCGTGTATTACTGTGCGAGAG---ATTATGATTACGTTTGGGGGAGTTATCG---TGATGCTTTTGATATCTGGGGCCAAGGGACAATGGTCACCGTCTCTTCAG		NA	NA	NA	NA	GAGCAGGCTGAGATCTGACGACACGGCCGTGTATTACTGT	NA	NA	NA	NA	SRLRSDDTAVYYC	Patient 1	Class 1
398	0	413	IGHV4-31	IGHJ6	ARVGDLHSNCPGGMDV	GCGAGGGTGGGGGACTTACACAGTAACTGCCCCGGGGGTATGGACGTC	IGHD4-11	285	326	0	611	0.00014113	397	NA	1	1	2	NA	GAGCTCTGTGACTGCCGCGGACACGGCCGTGTATTACTGTGCGAGGGTGGGGGACTTACACAGTAACTGCCCCGGGGGTATGGACGTCTGGGGCCAAGGGACCACGGTCACCGTCTCCTCA	GAGCTCTGTGACTGCCGCGGACACGGCCGTGTATTACTGTGCGAG--------------ACAGTAACT--------GGTATGGACGTCTGGGGCCAAGGGACCACGGTCACCGTCTCCTCA		NA	NA	NA	NA	GAGCTCTGTGACTGCCGCGGACACGGCCGTGTATTACTGT	NA	NA	NA	NA	SSVTAADTAVYYC	Patient 1	Class 1
399	0	416	IGHV4-34	IGHJ4	ARGHKPRSSWYNY	GCGAGAGGCCACAAGCCCCGCAGCAGCTGGTACAACTAC	IGHD6-13	295	315	0	610	0.0001409	399	NA	1	1	2	NA	GAGCTCTGTGACCGCCGCGGACACGGCTGTGTATTACTGTGCGAGAGGCCACAAGCCCCGCAGCAGCTGGTACAACTACTGGGGCCAGGGAACCCTGGTCACCGTCTCCTCAG	GAGCTCTGTGACCGCCGCGGACACGGCTGTGTATTACTGTGCGAGAGG-----------GCAGCAGCTGGTAC-ACTACTGGGGCCAGGGAACCCTGGTCACCGTCTCCTCAG		NA	NA	NA	NA	GAGCTCTGTGACCGCCGCGGACACGGCTGTGTATTACTGT	NA	NA	NA	NA	SSVTAADTAVYYC	Patient 1	Class 1
400	0	415	IGHV1-18	IGHJ4	ALNGYCSSGGSCYRGSVLGY	GCACTGAATGGATATTGTAGTAGTGGCGGTAGCTGCTACCGGGGGTCCGTACTAGGCTAC	IGHD2-2	307	303	0	610	0.0001409	399	NA	1	3	2	NA	GAGATCTGACGACACGGCCGTGTATTACTGTGCACTGAATGGATATTGTAGTAGTGGCGGTAGCTGCTACCGGGGGTCCGTACTAGGCTACTGGGGCCAGGGAACCCTGGTCACCGTCTCCTCAG	GAGATCTGACGACACGGCCGTGTATTACTGTGC------TGGATATTGTAGTAGT--------------------------------CTACTGGGGCCAGGGAACCCTGGTCACCGTCTCCTCAG		NA	NA	NA	NA	GAGATCTGACGACACGGCCGTGTATTACTGT	NA	NA	NA	NA	RSDDTAVYYC	Patient 1	Class 1
401	0	417	IGHV3-9	IGHJ6	AKGNSGYDDDYYYYYGMDV	GCAAAAGGCAATAGTGGCTACGATGATGATTACTACTACTACTACGGTATGGACGTC	IGHD5-12	319	290	0	609	0.00014067	401	NA	1	1	2	NA	GAACAGTCTGAGAGCTGAGGACACGGCCTTGTATTACTGTGCAAAAGGCAATAGTGGCTACGATGATGATTACTACTACTACTACGGTATGGACGTCTGGGGCCAAGGGACCACGGTCACCGTCTCCTCA	GAACAGTCTGAGAGCTGAGGACACGGCCTTGTATTACTGTGCAAAAG---ATAGTGGCTACGAT----ATTACTACTACTACTACGGTATGGACGTCTGGGGCCAAGGGACCACGGTCACCGTCTCCTCA		NA	NA	NA	NA	GAACAGTCTGAGAGCTGAGGACACGGCCTTGTATTACTGT	NA	NA	NA	NA	NSLRAEDTALYYC	Patient 1	Class 1
402	0	418	IGHV3-23	IGHJ3	AKDLNYYDILTGLVPDAFDI	GCGAAAGATCTCAACTATTACGATATTTTGACTGGGTTGGTTCCAGATGCTTTTGATATC	IGHD3-9	282	327	0	609	0.00014067	401	NA	1	1	2	NA	GAACAGCCTGAGAGCCGAGGACACGGCCGTATATTACTGTGCGAAAGATCTCAACTATTACGATATTTTGACTGGGTTGGTTCCAGATGCTTTTGATATCTGGGGCCAAGGGACAATGGTCACCGTCTCTTCAG	GAACAGCCTGAGAGCCGAGGACACGGCCGTATATTACTGTGCGAAAGA-------TATTACGATATTTTGACTGG----------GATGCTTTTGATATCTGGGGCCAAGGGACAATGGTCACCGTCTCTTCAG		NA	NA	NA	NA	GAACAGCCTGAGAGCCGAGGACACGGCCGTATATTACTGT	NA	NA	NA	NA	NSLRAEDTAVYYC	Patient 1	Class 1
403	0	421	IGHV4-34	IGHJ3	ASTYDYAGFDI	GCGAGCACCTACGATTACGCGGGTTTTGATATC	IGHD5-12	289	319	0	608	0.00014044	403	NA	10	1	2	NA	GAGCTCTGTGACCGCCGCGGACACGGCCGTGTATTACTGTGCGAGCACCTACGATTACGCGGGTTTTGATATCTGGGGCCAAGGGACAATGGTCACCGTCTCTTCAG	GAGCTCTGTGACCGCCGCGGACACGGCCGTGTATTACTGTGCGAG---CTACGATTAC-----TTTTGATATCTGGGGCCAAGGGACAATGGTCACCGTCTCTTCAG		NA	NA	NA	NA	GAGCTCTGTGACCGCCGCGGACACGGCCGTGTATTACTGT	NA	NA	NA	NA	SSVTAADTAVYYC	Patient 1	Class 1
404	0	420	IGHV4-31	IGHJ4	ATYYGNVGGRGY	GCGACCTATTACGGTAATGTTGGCGGAAGGGGCTAC	IGHD3-3	293	315	0.068	608	0.00014044	403	NA	1	1	2	NA	GAGTTCTGTGACTGCCGCGGACACGGCCATATATTACTGTGCGACCTATTACGGTAATGTTGGCGGAAGGGGCTACTGGGGCCAGGGAACCCTGGTCACCGTCTCCTCAG	GAGCTCTGTGACTGCCGCGGACACGGCCGTGTATTACTGTGCGA--TATTACG-------------------CTACTGGGGCCAGGGAACCCTGGTCACCGTCTCCTCAG	9A;11A;36T	NA	NA	NA	NA	GAGTTCTGTGACTGCCGCGGACACGGCCATATATTACTGT	NA	NA	NA	NA	SSVTAADTAIYYC	Patient 1	Class 1
405	0	419	IGHV4-59	IGHJ4	ARGREWELGYFDY	GCGAGAGGCCGAGAGTGGGAGCTAGGGTACTTTGACTAC	IGHD1-26	352	256	0	608	0.00014044	403	NA	9	1	2	NA	GAGCTCTGTGACCGCTGCGGACACGGCCGTGTATTACTGTGCGAGAGGCCGAGAGTGGGAGCTAGGGTACTTTGACTACTGGGGCCAGGGAACCCTGGTCACCGTCTCCTCAG	GAGCTCTGTGACCGCTGCGGACACGGCCGTGTATTACTGTGCGAGAGG-----AGTGGGAGCTA---TACTTTGACTACTGGGGCCAGGGAACCCTGGTCACCGTCTCCTCAG		NA	NA	NA	NA	GAGCTCTGTGACCGCTGCGGACACGGCCGTGTATTACTGT	NA	NA	NA	NA	SSVTAADTAVYYC	Patient 1	Class 1
406	0	422	IGHV3-11	IGHJ3	ARVSYCGGDCATDAFDI	GCGAGAGTCTCCTATTGTGGTGGTGATTGCGCCACTGATGCTTTTGATATC	IGHD2-21	270	338	0	608	0.00014044	403	NA	4	1	2	NA	GAACAGCCTGAGAGCCGAGGACACGGCTGTGTATTACTGTGCGAGAGTCTCCTATTGTGGTGGTGATTGCGCCACTGATGCTTTTGATATCTGGGGCCAAGGGACAATGGTCACCGTCTCTTCAG	GAACAGCCTGAGAGCCGAGGACACGGCTGTGTATTACTGTGCGAGAG-----TATTGTGGTGGTGATTGC-----TGATGCTTTTGATATCTGGGGCCAAGGGACAATGGTCACCGTCTCTTCAG		NA	NA	NA	NA	GAACAGCCTGAGAGCCGAGGACACGGCTGTGTATTACTGT	NA	NA	NA	NA	NSLRAEDTAVYYC	Patient 1	Class 1
407	0	425	IGHV3-30	IGHJ4	ARDRGGTTEILDVFDY	GCGAGAGATCGGGGGGGGACTACAGAGATACTAGACGTCTTTGACTAC	IGHD4-11	269	337	0.021	606	0.00013998	407	NA	1	1	2	NA	GAACAGCCTGAGAGCTGACGACACGGCTGTGTATTACTGTGCGAGAGATCGGGGGGGGACTACAGAGATACTAGACGTCTTTGACTACTGGGGCCAGGGAACCCTGGTCACCGTCTCCTCAG	GAACAGCCTGAGAGCTGAGGACACGGCTGTGTATTACTGTGCGAGAGA---------GACTACAG-------------CTTTGACTACTGGGGCCAGGGAACCCTGGTCACCGTCTCCTCAG	21C	NA	NA	NA	NA	GAACAGCCTGAGAGCTGACGACACGGCTGTGTATTACTGT	NA	NA	NA	NA	NSLRADDTAVYYC	Patient 1	Class 1
408	0	426	IGHV4-34	IGHJ2	ARFKTPRRIAAAGTSWYFDL	GCGAGATTCAAAACACCACGACGTATAGCAGCAGCTGGGACGTCCTGGTACTTCGATCTC	IGHD6-13	324	281	0	605	0.00013975	408	NA	1	1	1	NA	GAGCTCTGTGACCGCCGCGGACACGGCTGTGTATTACTGTGCGAGATTCAAAACACCACGACGTATAGCAGCAGCTGGGACGTCCTGGTACTTCGATCTCTGGGGCCGTGGCACCCTGGTCACTGTCTCCTCAG	GAGCTCTGTGACCGCCGCGGACACGGCTGTGTATTACTGTGCGAGA----------------GTATAGCAGCAGCTGG------CTGGTACTTCGATCTCTGGGGCCGTGGCACCCTGGTCACTGTCTCCTCAG		NA	NA	NA	NA	GAGCTCTGTGACCGCCGCGGACACGGCTGTGTATTACTGT	NA	NA	NA	NA	SSVTAADTAVYYC	Patient 1	Class 1
409	0	428	IGHV3-11	IGHJ6	ARDVLDYSKGYYYYMDV	GCGAGAGATGTCCTTGACTACTCAAAAGGGTACTACTACTACATGGACGTC	IGHD4-11	286	318	0	604	0.00013952	409	NA	4	1	3	NA	GAACAGCCTGAGAGCCGAGGACACGGCTGTGTATTACTGTGCGAGAGATGTCCTTGACTACTCAAAAGGGTACTACTACTACATGGACGTCTGGGGCAAAGGGACCACGGTCACCGTCTCCTCA	GAACAGCCTGAGAGCCGAGGACACGGCTGTGTATTACTGTGCGAGAGA------TGACTAC---------TACTACTACTACATGGACGTCTGGGGCAAAGGGACCACGGTCACCGTCTCCTCA		NA	NA	NA	NA	GAACAGCCTGAGAGCCGAGGACACGGCTGTGTATTACTGT	NA	NA	NA	NA	NSLRAEDTAVYYC	Patient 1	Class 1
410	0	427	IGHV3-11	IGHJ4	ARAGRITMVRAFDY	GCGAGAGCTGGCAGAATTACTATGGTTCGGGCTTTTGACTAC	IGHD3-10	287	317	0	604	0.00013952	409	NA	4	1	2	NA	GAACAGCCTGAGAGCCGAGGACACGGCTGTGTATTACTGTGCGAGAGCTGGCAGAATTACTATGGTTCGGGCTTTTGACTACTGGGGCCAGGGAACCCTGGTCACCGTCTCCTCAG	GAACAGCCTGAGAGCCGAGGACACGGCTGTGTATTACTGTGCGAGAG--------ATTACTATGGTTCGGG--TTTGACTACTGGGGCCAGGGAACCCTGGTCACCGTCTCCTCAG		NA	NA	NA	NA	GAACAGCCTGAGAGCCGAGGACACGGCTGTGTATTACTGT	NA	NA	NA	NA	NSLRAEDTAVYYC	Patient 1	Class 1
411	0	429	IGHV3-15	IGHJ4	TTDQNPIVGARGSGDY	ACCACAGACCAGAACCCGATAGTGGGAGCCCGAGGTTCCGGGGACTAC	IGHD1-26	300	304	0	604	0.00013952	409	NA	1	1	2	NA	GAACAGCCTGAAAACCGAGGACACAGCCGTGTATTACTGTACCACAGACCAGAACCCGATAGTGGGAGCCCGAGGTTCCGGGGACTACTGGGGCCAGGGAACCCTGGTCACCGTCTCCTCAG	GAACAGCCTGAAAACCGAGGACACAGCCGTGTATTACTGTACCACAGA----------ATAGTGGGAGC-------------GACTACTGGGGCCAGGGAACCCTGGTCACCGTCTCCTCAG		NA	NA	NA	NA	GAACAGCCTGAAAACCGAGGACACAGCCGTGTATTACTGT	NA	NA	NA	NA	NSLKTEDTAVYYC	Patient 1	Class 1
412	0	431	IGHV4-31	IGHJ1	AREGSSGYYSEYFQH	GCGAGAGAGGGAAGTAGTGGTTATTACTCTGAATACTTCCAGCAC	IGHD3-22	331	272	0	603	0.00013928	412	NA	1	1	1	NA	GAGCTCTGTGACTGCCGCGGACACGGCCGTGTATTACTGTGCGAGAGAGGGAAGTAGTGGTTATTACTCTGAATACTTCCAGCACTGGGGCCAGGGCACCCTGGTCACCGTCTCCTCAG	GAGCTCTGTGACTGCCGCGGACACGGCCGTGTATTACTGTGCGAGAGA----AGTAGTGGTTATTACTCTGAATACTTCCAGCACTGGGGCCAGGGCACCCTGGTCACCGTCTCCTCAG		NA	NA	NA	NA	GAGCTCTGTGACTGCCGCGGACACGGCCGTGTATTACTGT	NA	NA	NA	NA	SSVTAADTAVYYC	Patient 1	Class 1
413	0	430	IGHV3-23	IGHJ4	TKDGRHGSGIYLPFEC	ACGAAAGACGGACGACATGGTAGTGGTATTTATCTTCCCTTTGAGTGC	IGHD2-15	309	294	0.062	603	0.00013928	412	NA	1	1	2	NA	GAACAGTCTGAGAACCGAGGACACGGCCGTATATTACTGTACGAAAGACGGACGACATGGTAGTGGTATTTATCTTCCCTTTGAGTGCTGGGGCCAGGGAACCCTGGTCACCGTCTCCTCAG	GAACAGCCTGAGAGCCGAGGACACGGCCGTATATTACTGTGCGAAAGA-----------GTAGTGGT-----------CTTTGACTACTGGGGCCAGGGAACCCTGGTCACCGTCTCCTCAG	26A;33T	NA	NA	NA	NA	GAACAGTCTGAGAACCGAGGACACGGCCGTATATTACTGT	NA	NA	NA	NA	NSLRTEDTAVYYC	Patient 1	Class 1
414	0	434	IGHV3-30	IGHJ4	ARDRCSY	GCGAGAGATCGTTGTAGCTAC	IGHD2-15	240	362	0	602	0.00013905	414	NA	1	1	2	NA	GAACAGCCTGAGAGCTGAGGACACGGCTGTGTATTACTGTGCGAGAGATCGTTGTAGCTACTGGGGCCAGGGAACCCTGGTCACCGTCTCCTCAG	GAACAGCCTGAGAGCTGAGGACACGGCTGTGTATTACTGTGCGAGAGA-----GTAGCTACTGGGGCCAGGGAACCCTGGTCACCGTCTCCTCAG		NA	NA	NA	NA	GAACAGCCTGAGAGCTGAGGACACGGCTGTGTATTACTGT	NA	NA	NA	NA	NSLRAEDTAVYYC	Patient 1	Class 1
415	0	432	IGHV3-23	IGHJ4	AKTFPVPAAIQASIDY	GCGAAAACTTTCCCCGTACCAGCTGCTATACAAGCCTCCATTGACTAC	IGHD2-2	292	310	0.022	602	0.00013905	414	NA	1	2	2	NA	GAACAGCCTGAGAGCCGAGGACACGGCCGTATATTTCTGTGCGAAAACTTTCCCCGTACCAGCTGCTATACAAGCCTCCATTGACTACTGGGGCCAGGGAACCCTGGTCACCGTCTCCTCAG	GAACAGCCTGAGAGCCGAGGACACGGCCGTATATTACTGTGCGAAA---------GTACCAGCTGCTATAC---------TTGACTACTGGGGCCAGGGAACCCTGGTCACCGTCTCCTCAG	4T	NA	NA	NA	NA	GAACAGCCTGAGAGCCGAGGACACGGCCGTATATTTCTGT	NA	NA	NA	NA	NSLRAEDTAVYFC	Patient 1	Class 1
416	0	436	IGHV3-11	IGHJ3	ARARAGIVVYAFDI	GCGAGAGCACGCGCGGGTATTGTGGTGTATGCTTTTGATATC	IGHD2-8	311	290	0	601	0.00013882	416	NA	4	2	2	NA	GAACAGCCTGAGAGCCGAGGACACGGCTGTGTATTACTGTGCGAGAGCACGCGCGGGTATTGTGGTGTATGCTTTTGATATCTGGGGCCAAGGGACAATGGTCACCGTCTCTTCAG	GAACAGCCTGAGAGCCGAGGACACGGCTGTGTATTACTGTGCGAGAG--------------GTGGTGTATGCTTTTGATATCTGGGGCCAAGGGACAATGGTCACCGTCTCTTCAG		NA	NA	NA	NA	GAACAGCCTGAGAGCCGAGGACACGGCTGTGTATTACTGT	NA	NA	NA	NA	NSLRAEDTAVYYC	Patient 1	Class 1
417	0	435	IGHV3-23	IGHJ4	AKSSGDDLDY	GCGAAAAGCTCTGGGGACGATCTTGACTAC	IGHD7-27	290	311	0	601	0.00013882	416	NA	1	1	2	NA	GAACAGCCTGAGAGCCGAGGACACGGCCGTATATTACTGTGCGAAAAGCTCTGGGGACGATCTTGACTACTGGGGCCAGGGAACCCTGGTCACCGTCTCCTCAG	GAACAGCCTGAGAGCCGAGGACACGGCCGTATATTACTGTGCGAAA----CTGGGGA-----TTGACTACTGGGGCCAGGGAACCCTGGTCACCGTCTCCTCAG		NA	NA	NA	NA	GAACAGCCTGAGAGCCGAGGACACGGCCGTATATTACTGT	NA	NA	NA	NA	NSLRAEDTAVYYC	Patient 1	Class 1
418	0	439	IGHV4-39	IGHJ3	ARRRLDIVVEGGAFDI	GCGAGACGGAGACTGGATATTGTAGTAGAGGGAGGTGCTTTTGATATC	IGHD2-2	281	319	0	600	0.00013859	418	NA	1	3	2	NA	GAGCTCTGTGACCGCCGCAGACACGGCTGTGTATTACTGTGCGAGACGGAGACTGGATATTGTAGTAGAGGGAGGTGCTTTTGATATCTGGGGCCAAGGGACAATGGTCACCGTCTCTTCAG	GAGCTCTGTGACCGCCGCAGACACGGCTGTGTATTACTGTGCGAGAC------TGGATATTGTAGTAG-------TGCTTTTGATATCTGGGGCCAAGGGACAATGGTCACCGTCTCTTCAG		NA	NA	NA	NA	GAGCTCTGTGACCGCCGCAGACACGGCTGTGTATTACTGT	NA	NA	NA	NA	SSVTAADTAVYYC	Patient 1	Class 1
419	0	437	IGHV1-18	IGHJ3	ARGHALRFLEWLSLDAFDI	GCGAGAGGTCATGCATTACGATTTTTGGAGTGGTTATCCCTCGATGCTTTTGATATC	IGHD3-3	277	323	0	600	0.00013859	418	NA	1	1	2	NA	GAGATCTGACGACACGGCCGTGTATTACTGTGCGAGAGGTCATGCATTACGATTTTTGGAGTGGTTATCCCTCGATGCTTTTGATATCTGGGGCCAAGGGACAATGGTCACCGTCTCTTCAG	GAGATCTGACGACACGGCCGTGTATTACTGTGCGAGAG-------ATTACGATTTTTGGAGTGGTTAT-----GATGCTTTTGATATCTGGGGCCAAGGGACAATGGTCACCGTCTCTTCAG		NA	NA	NA	NA	GAGATCTGACGACACGGCCGTGTATTACTGT	NA	NA	NA	NA	RSDDTAVYYC	Patient 1	Class 1
420	0	442	IGHV4-30-2	IGHJ3	ARGVSGGDAAFDI	GCCAGAGGAGTATCGGGGGGTGATGCCGCTTTTGATATC	IGHD2-21	276	324	0	600	0.00013859	418	NA	1	1	2	NA	GAGCTCTGTGACCGCCGCGGACACGGCCGTGTATTACTGTGCCAGAGGAGTATCGGGGGGTGATGCCGCTTTTGATATCTGGGGCCAAGGGACAATGGTCACCGTCTCTTCAG	GAGCTCTGTGACCGCCGCGGACACGGCCGTGTATTACTGTGCCAGAG-----------GGTGAT---GCTTTTGATATCTGGGGCCAAGGGACAATGGTCACCGTCTCTTCAG		NA	NA	NA	NA	GAGCTCTGTGACCGCCGCGGACACGGCCGTGTATTACTGT	NA	NA	NA	NA	SSVTAADTAVYYC	Patient 1	Class 1
421	0	441	IGHV3-11	IGHJ2	ARTQYQPNWYFDL	GCGAGGACACAGTATCAACCCAACTGGTACTTCGATCTC	IGHD4-11	314	286	0	600	0.00013859	418	NA	4	1	1	NA	GAACAGCCTGAGAGCCGAGGACACGGCTGTGTATTACTGTGCGAGGACACAGTATCAACCCAACTGGTACTTCGATCTCTGGGGCCGTGGCACCCTGGTCACTGTCTCCTCAG	GAACAGCCTGAGAGCCGAGGACACGGCTGTGTATTACTGTGCGAG---ACAGTA--------ACTGGTACTTCGATCTCTGGGGCCGTGGCACCCTGGTCACTGTCTCCTCAG		NA	NA	NA	NA	GAACAGCCTGAGAGCCGAGGACACGGCTGTGTATTACTGT	NA	NA	NA	NA	NSLRAEDTAVYYC	Patient 1	Class 1
422	0	440	IGHV3-23	IGHJ4	AKEGGSGWYFDY	GCGAAAGAGGGGGGCAGTGGCTGGTACTTTGACTAC	IGHD6-19	236	364	0	600	0.00013859	418	NA	1	1	2	NA	GAACAGCCTGAGAGCCGAGGACACGGCCGTATATTACTGTGCGAAAGAGGGGGGCAGTGGCTGGTACTTTGACTACTGGGGCCAGGGAACCCTGGTCACCGTCTCCTCAG	GAACAGCCTGAGAGCCGAGGACACGGCCGTATATTACTGTGCGAAAGA-----GCAGTGGCTGGTACTTTGACTACTGGGGCCAGGGAACCCTGGTCACCGTCTCCTCAG		NA	NA	NA	NA	GAACAGCCTGAGAGCCGAGGACACGGCCGTATATTACTGT	NA	NA	NA	NA	NSLRAEDTAVYYC	Patient 1	Class 1
423	0	438	IGHV4-39	IGHJ4	ARHTGGDDYVWGSYQQQPYYFDY	GCGAGACATACGGGCGGGGATGATTACGTTTGGGGGAGTTACCAACAGCAACCCTACTACTTTGACTAC	IGHD3-16	308	292	0	600	0.00013859	418	NA	1	1	2	NA	GAGCTCTGTGACCGCCGCAGACACGGCTGTGTATTACTGTGCGAGACATACGGGCGGGGATGATTACGTTTGGGGGAGTTACCAACAGCAACCCTACTACTTTGACTACTGGGGCCAGGGAACCCTGGTCACCGTCTCCTCAG	GAGCTCTGTGACCGCCGCAGACACGGCTGTGTATTACTGTGCGAGACA-----------ATGATTACGTTTGGGGGAGTTA--------------ACTACTTTGACTACTGGGGCCAGGGAACCCTGGTCACCGTCTCCTCAG		NA	NA	NA	NA	GAGCTCTGTGACCGCCGCAGACACGGCTGTGTATTACTGT	NA	NA	NA	NA	SSVTAADTAVYYC	Patient 1	Class 1
424	0	443	IGHV1-2	IGHJ3	AREVRGFGEFNDAFDI	GCGAGAGAAGTGAGAGGGTTCGGGGAGTTTAATGATGCTTTTGATATC	IGHD3-10	388	210	0	598	0.00013813	424	NA	2	1	2	NA	GAGCAGGCTGAGATCTGACGACACGGCCGTGTATTACTGTGCGAGAGAAGTGAGAGGGTTCGGGGAGTTTAATGATGCTTTTGATATCTGGGGCCAAGGGACAATGGTCACCGTCTCTTCAG	GAGCAGGCTGAGATCTGACGACACGGCCGTGTATTACTGTGCGAGAGA--------GGTTCGGGGAGTT---TGATGCTTTTGATATCTGGGGCCAAGGGACAATGGTCACCGTCTCTTCAG		NA	NA	NA	NA	GAGCAGGCTGAGATCTGACGACACGGCCGTGTATTACTGT	NA	NA	NA	NA	SRLRSDDTAVYYC	Patient 1	Class 1
425	0	446	IGHV3-30	IGHJ3	ARLHYYYDSLHRETRFFDI	GCGAGACTGCATTATTACTATGATAGCCTTCACCGCGAAACAAGATTTTTTGATATC	IGHD3-22	329	268	0	597	0.0001379	425	NA	4	1	2	NA	GAACAGCCTGAGAGCTGAGGACACGGCTGTGTATTACTGTGCGAGACTGCATTATTACTATGATAGCCTTCACCGCGAAACAAGATTTTTTGATATCTGGGGCCAAGGGACAATGGTCACCGTCTCTTCAG	GAACAGCCTGAGAGCTGAGGACACGGCTGTGTATTACTGTGCGAGA------TATTACTATGATAG---------------------TTTTGATATCTGGGGCCAAGGGACAATGGTCACCGTCTCTTCAG		NA	NA	NA	NA	GAACAGCCTGAGAGCTGAGGACACGGCTGTGTATTACTGT	NA	NA	NA	NA	NSLRAEDTAVYYC	Patient 1	Class 1
426	0	283	IGHV3-23	IGHJ6	ANWHGLDV	GCGAATTGGCACGGTTTGGACGTC		274	323	0	597	0.0001379	425	NA	1	NA	2	NA	GAACAGCCTGAGAGCCGAGGACACGGCCGTATATTACTGTGCGAATTGGCACGGTTTGGACGTCTGGGGCCAAGGGACCACGGTCACCGTCTCCTCA	GAACAGCCTGAGAGCCGAGGACACGGCCGTATATTACTGTGCGAA-----ACGGTATGGACGTCTGGGGCCAAGGGACCACGGTCACCGTCTCCTCA		NA	NA	NA	NA	GAACAGCCTGAGAGCCGAGGACACGGCCGTATATTACTGT	NA	NA	NA	NA	NSLRAEDTAVYYC	Patient 1	Class 1
427	0	445	IGHV3-23	IGHJ4	AKDVGLSDFWSVPGKLDY	GCGAAAGACGTTGGCCTTTCGGATTTTTGGAGCGTGCCAGGGAAACTTGACTAC	IGHD3-3	300	297	0	597	0.0001379	425	NA	1	1	2	NA	GAACAGCCTGAGAGCCGAGGACACGGCCGTATATTACTGTGCGAAAGACGTTGGCCTTTCGGATTTTTGGAGCGTGCCAGGGAAACTTGACTACTGGGGCCAGGGAACCCTGGTCACCGTCTCCTCAG	GAACAGCCTGAGAGCCGAGGACACGGCCGTATATTACTGTGCGAAAGA-------------GATTTTTGGAG--------------TTGACTACTGGGGCCAGGGAACCCTGGTCACCGTCTCCTCAG		NA	NA	NA	NA	GAACAGCCTGAGAGCCGAGGACACGGCCGTATATTACTGT	NA	NA	NA	NA	NSLRAEDTAVYYC	Patient 1	Class 1
428	0	444	IGHV3-23	IGHJ6	ARLPGGQSYYGMDV	GCGAGACTACCGGGGGGACAGTCATACTACGGTATGGACGTC	IGHD3-16	309	288	0	597	0.0001379	425	NA	1	1	2	NA	GAACAGCCTGAGAGCCGAGGACACGGCCGTATATTACTGTGCGAGACTACCGGGGGGACAGTCATACTACGGTATGGACGTCTGGGGCCAAGGGACCACGGTCACCGTCTCCTCA	GAACAGCCTGAGAGCCGAGGACACGGCCGTATATTACTGTGCGA--------GGGGGA------TACTACGGTATGGACGTCTGGGGCCAAGGGACCACGGTCACCGTCTCCTCA		NA	NA	NA	NA	GAACAGCCTGAGAGCCGAGGACACGGCCGTATATTACTGT	NA	NA	NA	NA	NSLRAEDTAVYYC	Patient 1	Class 1
429	0	449	IGHV3-11	IGHJ6	ARRMRGYCTTGVCYPEGGHVDV	GCGAGGCGCATGCGAGGGTATTGTACTACTGGTGTATGCTACCCGGAGGGGGGTCATGTGGACGTC	IGHD2-8	270	326	0	596	0.00013767	429	NA	4	1	2	NA	GAACAGCCTGAGAGCCGAGGACACGGCTGTGTATTACTGTGCGAGGCGCATGCGAGGGTATTGTACTACTGGTGTATGCTACCCGGAGGGGGGTCATGTGGACGTCTGGGGCCAAGGGACCACGGTCACCGTCTCCTCA	GAACAGCCTGAGAGCCGAGGACACGGCTGTGTATTACTGTGCGAG-------------TATTGTACTAATGGTGTATGCTA-----------------TGGACGTCTGGGGCCAAGGGACCACGGTCACCGTCTCCTCA		NA	NA	NA	NA	GAACAGCCTGAGAGCCGAGGACACGGCTGTGTATTACTGT	NA	NA	NA	NA	NSLRAEDTAVYYC	Patient 1	Class 1
430	0	450	IGHV4-30-2	IGHJ5	ARGYSSSWIDWFDP	GCGAGGGGGTATAGCAGCAGCTGGATCGACTGGTTCGACCCC	IGHD6-13	296	300	0	596	0.00013767	429	NA	4	1	2	NA	GAGCTCTGTGACCGCCGCAGACACGGCCGTGTATTACTGTGCGAGGGGGTATAGCAGCAGCTGGATCGACTGGTTCGACCCCTGGGGCCAGGGAACCCTGGTCACCGTCTCCTCAG	GAGCTCTGTGACCGCCGCAGACACGGCCGTGTATTACTGTGCGAG-GGGTATAGCAGCAGCTGG----ACTGGTTCGACCCCTGGGGCCAGGGAACCCTGGTCACCGTCTCCTCAG		NA	NA	NA	NA	GAGCTCTGTGACCGCCGCAGACACGGCCGTGTATTACTGT	NA	NA	NA	NA	SSVTAADTAVYYC	Patient 1	Class 1
431	0	448	IGHV3-23	IGHJ4	AKDRLNGYSYGYYFDY	GCGAAAGATAGGTTGAACGGATACAGCTATGGTTACTACTTTGACTAC	IGHD5-18	320	276	0	596	0.00013767	429	NA	1	1	2	NA	GAACAGCCTGAGAGCCGAGGACACGGCCGTATATTACTGTGCGAAAGATAGGTTGAACGGATACAGCTATGGTTACTACTTTGACTACTGGGGCCAGGGAACCCTGGTCACCGTCTCCTCAG	GAACAGCCTGAGAGCCGAGGACACGGCCGTATATTACTGTGCGAAAGA----------GGATACAGCTATGGTTACTACTTTGACTACTGGGGCCAGGGAACCCTGGTCACCGTCTCCTCAG		NA	NA	NA	NA	GAACAGCCTGAGAGCCGAGGACACGGCCGTATATTACTGT	NA	NA	NA	NA	NSLRAEDTAVYYC	Patient 1	Class 1
432	0	216	IGHV3-11	IGHJ6	ARDWGDFALMVYLHYMDV	GCGAGAGATTGGGGTGATTTTGCACTAATGGTGTATCTTCACTACATGGACGTC	IGHD2-8	301	295	0.021	596	0.00013767	429	NA	1	1	3	NA	GAACAGCCTGAGAGCCGAGGACACGGCCGTCTATTACTGTGCGAGAGATTGGGGTGATTTTGCACTAATGGTGTATCTTCACTACATGGACGTCTGGGGCAAAGGGACCACGGTCACCGTCTCCTCAG	GAACAGCCTGAGAGCCGAGGACACGGCCGTGTATTACTGTGCGAGAGA---------------ACTAATGGTGTAT----ACTACATGGACGTCTGGGGCAAAGGGACCACGGTCACCGTCTCCTCAG	9C	NA	NA	NA	NA	GAACAGCCTGAGAGCCGAGGACACGGCCGTCTATTACTGT	NA	NA	NA	NA	NSLRAEDTAVYYC	Patient 1	Class 1
433	0	447	IGHV4-39	IGHJ6	AREFWFGEGIWKDYYYYGMDV	GCGAGAGAGTTCTGGTTCGGAGAAGGCATTTGGAAAGACTACTACTACTACGGTATGGACGTC	IGHD3-10	297	299	0	596	0.00013767	429	NA	6	1	2	NA	GAGCTCTGTGACCGCCGCGGACACGGCCGTGTATTACTGTGCGAGAGAGTTCTGGTTCGGAGAAGGCATTTGGAAAGACTACTACTACTACGGTATGGACGTCTGGGGCCAAGGGACCACGGTCACCGTCTCCTCA	GAGCTCTGTGACCGCCGCGGACACGGCCGTGTATTACTGTGCGAGAGA----TGGTTCGG-----------------ACTACTACTACTACGGTATGGACGTCTGGGGCCAAGGGACCACGGTCACCGTCTCCTCA		NA	NA	NA	NA	GAGCTCTGTGACCGCCGCGGACACGGCCGTGTATTACTGT	NA	NA	NA	NA	SSVTAADTAVYYC	Patient 1	Class 1
434	0	451	IGHV3-11	IGHJ4	ARVRYGRKSYYFDY	GCGAGAGTTCGCTATGGCCGCAAGTCTTACTACTTTGACTAC	IGHD5-18	288	307	0	595	0.00013744	434	NA	4	1	2	NA	GAACAGCCTGAGAGCCGAGGACACGGCTGTGTATTACTGTGCGAGAGTTCGCTATGGCCGCAAGTCTTACTACTTTGACTACTGGGGCCAGGGAACCCTGGTCACCGTCTCCTCAG	GAACAGCCTGAGAGCCGAGGACACGGCTGTGTATTACTGTGCGAGAG---GCTATGG-----------ACTACTTTGACTACTGGGGCCAGGGAACCCTGGTCACCGTCTCCTCAG		NA	NA	NA	NA	GAACAGCCTGAGAGCCGAGGACACGGCTGTGTATTACTGT	NA	NA	NA	NA	NSLRAEDTAVYYC	Patient 1	Class 1
435	0	452	IGHV3-49	IGHJ3	TRDPGTSYAFDI	ACTAGAGATCCGGGTACCAGCTATGCTTTTGATATC	IGHD2-2	292	303	0	595	0.00013744	434	NA	1	1	2	NA	GAACAGCCTGAAAACCGAGGACACAGCCGTGTATTACTGTACTAGAGATCCGGGTACCAGCTATGCTTTTGATATCTGGGGCCAAGGGACAATGGTCACCGTCTCTTCAG	GAACAGCCTGAAAACCGAGGACACAGCCGTGTATTACTGTACTAGAGA-----GTACCAGCTATGCTTTTGATATCTGGGGCCAAGGGACAATGGTCACCGTCTCTTCAG		NA	NA	NA	NA	GAACAGCCTGAAAACCGAGGACACAGCCGTGTATTACTGT	NA	NA	NA	NA	NSLKTEDTAVYYC	Patient 1	Class 1
436	0	453	IGHV4-59	IGHJ3	ARDTSVVPAASRRAFDI	GCGAGAGATACGTCGGTAGTACCAGCTGCCTCACGGCGTGCTTTTGATATC	IGHD2-2	347	247	0	594	0.00013721	436	NA	1	1	2	NA	GAGCTCTGTGACCGCTGCGGACACGGCCGTGTATTACTGTGCGAGAGATACGTCGGTAGTACCAGCTGCCTCACGGCGTGCTTTTGATATCTGGGGCCAAGGGACAATGGTCACCGTCTCTTCAG	GAGCTCTGTGACCGCTGCGGACACGGCCGTGTATTACTGTGCGAGAGA-------GTAGTACCAGCTGC---------TGCTTTTGATATCTGGGGCCAAGGGACAATGGTCACCGTCTCTTCAG		NA	NA	NA	NA	GAGCTCTGTGACCGCTGCGGACACGGCCGTGTATTACTGT	NA	NA	NA	NA	SSVTAADTAVYYC	Patient 1	Class 1
437	0	457	IGHV4-34	IGHJ4	ARLRRGRLWFGEPRALFDY	GCGAGACTAAGGAGGGGGCGATTATGGTTCGGGGAGCCCAGGGCCTTATTTGACTAC	IGHD3-10	226	367	0	593	0.00013697	437	NA	1	1	2	NA	GAGCTCTGTGACCGCCGCGGACACGGCTGTGTATTACTGTGCGAGACTAAGGAGGGGGCGATTATGGTTCGGGGAGCCCAGGGCCTTATTTGACTACTGGGGCCAGGGAACCCTGGTCACCGTCTCCTCAG	GAGCTCTGTGACCGCCGCGGACACGGCTGTGTATTACTGTGCGAGA----------------TATGGTTCGGGGAG------------TTTGACTACTGGGGCCAGGGAACCCTGGTCACCGTCTCCTCAG		NA	NA	NA	NA	GAGCTCTGTGACCGCCGCGGACACGGCTGTGTATTACTGT	NA	NA	NA	NA	SSVTAADTAVYYC	Patient 1	Class 1
438	0	456	IGHV3-74	IGHJ4	ARSRYPSGILDY	GCAAGAAGCCGCTACCCCAGTGGCATTTTGGACTAC	IGHD3-3	323	270	0	593	0.00013697	437	NA	1	1	2	NA	GAACAGTCTGAGAGCCGAGGACACGGCTGTGTATTACTGTGCAAGAAGCCGCTACCCCAGTGGCATTTTGGACTACTGGGGCCAGGGAACCCTGGTCACCGTCTCCTCAG	GAACAGTCTGAGAGCCGAGGACACGGCTGTGTATTACTGTGCAAGA-------------------TTTTGGACTACTGGGGCCAGGGAACCCTGGTCACCGTCTCCTCAG		NA	NA	NA	NA	GAACAGTCTGAGAGCCGAGGACACGGCTGTGTATTACTGT	NA	NA	NA	NA	NSLRAEDTAVYYC	Patient 1	Class 1
439	0	455	IGHV4-59	IGHJ3	AREFGDSSGYWDDAFDI	GCGAGAGAGTTCGGCGATAGTAGTGGTTATTGGGATGATGCTTTTGATATC	IGHD3-22	330	263	0	593	0.00013697	437	NA	1	1	2	NA	GAGCTCTGTGACCGCTGCGGACACGGCCGTGTATTACTGTGCGAGAGAGTTCGGCGATAGTAGTGGTTATTGGGATGATGCTTTTGATATCTGGGGCCAAGGGACAATGGTCACCGTCTCTTCAG	GAGCTCTGTGACCGCTGCGGACACGGCCGTGTATTACTGTGCGAGAGA-------GATAGTAGTGGTTATT----TGATGCTTTTGATATCTGGGGCCAAGGGACAATGGTCACCGTCTCTTCAG		NA	NA	NA	NA	GAGCTCTGTGACCGCTGCGGACACGGCCGTGTATTACTGT	NA	NA	NA	NA	SSVTAADTAVYYC	Patient 1	Class 1
440	0	460	IGHV4-30-2	IGHJ4	ARAGGGNVV	GCCAGAGCTGGCGGTGGTAACGTCGTG	IGHD4-23	334	258	0.043	592	0.00013674	440	NA	5	1	2	NA	GAACTCTGTGACTGCCGCAGACACGGCCATGTATTACTGTGCCAGAGCTGGCGGTGGTAACGTCGTGTGGGGCCAGGGAACCCTGGTCACCGTCTCCTCAG	GAGCTCTGTGACTGCCGCAGACACGGCCGTGTATTACTGTGCCAGAG----CGGTGGTAAC------TGGGGCCAGGGAACCCTGGTCACCGTCTCCTCAG	11A;37A	NA	NA	NA	NA	GAACTCTGTGACTGCCGCAGACACGGCCATGTATTACTGT	NA	NA	NA	NA	NSVTAADTAMYYC	Patient 1	Class 1
441	0	458	IGHV3-11	IGHJ4	ARANDYTTH	GCGAGAGCTAATGACTATACTACGCAC	IGHD2-2	308	284	0	592	0.00013674	440	NA	1	2	2	NA	GAACAGCCTGAGAGCCGAGGACACGGCCGTGTATTACTGTGCGAGAGCTAATGACTATACTACGCACTGGGGCCAGGGAACCCTGGTCACCGTCTCCTCAG	GAACAGCCTGAGAGCCGAGGACACGGCCGTGTATTACTGTGCGAGAG-------CTATAC-----ACTGGGGCCAGGGAACCCTGGTCACCGTCTCCTCAG		NA	NA	NA	NA	GAACAGCCTGAGAGCCGAGGACACGGCCGTGTATTACTGT	NA	NA	NA	NA	NSLRAEDTAVYYC	Patient 1	Class 1
442	0	459	IGHV3-30	IGHJ4	AIEVAAVHDY	GCGATTGAAGTAGCAGCTGTCCATGACTAC	IGHD6-13	309	283	0.045	592	0.00013674	440	NA	10	1	2	NA	GAACAGCCTGAGACCTGCGGACACGGCTGTGTATTACTGTGCGATTGAAGTAGCAGCTGTCCATGACTACTGGGGCCAGGGAACCCTGGTCACCGTCTCCTCAG	GAACAGCCTGAGAGCTGAGGACACGGCTGTGTATTACTGTGCGA-------AGCAGCTG----TGACTACTGGGGCCAGGGAACCCTGGTCACCGTCTCCTCAG	22C;26C	NA	NA	NA	NA	GAACAGCCTGAGACCTGCGGACACGGCTGTGTATTACTGT	NA	NA	NA	NA	NSLRPADTAVYYC	Patient 1	Class 1
443	0	137	IGHV4-34	IGHJ4	ATGYCSSTSCPIDY	GCGACTGGATATTGTAGTAGTACCAGCTGCCCGATTGACTAC	IGHD2-2	312	279	0	591	0.00013651	443	NA	1	3	2	NA	GAGCTCTGTGACCGCCGCGGACACGGCTGTGTATTACTGTGCGACTGGATATTGTAGTAGTACCAGCTGCCCGATTGACTACTGGGGCCAGGGAACCCTGGTCACCGTCTCCTCAG	GAGCTCTGTGACCGCCGCGGACACGGCTGTGTATTACTGTGCGA-TGGATATTGTAGTAGTACCAGCTGC----TTGACTACTGGGGCCAGGGAACCCTGGTCACCGTCTCCTCAG		NA	NA	NA	NA	GAGCTCTGTGACCGCCGCGGACACGGCTGTGTATTACTGT	NA	NA	NA	NA	SSVTAADTAVYYC	Patient 1	Class 1
444	0	462	IGHV4-34	IGHJ2	ARGGRTRLGIRQRSGYFDL	GCGAGAGGGGGAAGAACGAGACTGGGGATACGTCAAAGGTCGGGATACTTCGATCTC	IGHD7-27	270	321	0	591	0.00013651	443	NA	1	1	1	NA	GAGCTCTGTGACCGCCGCGGACACGGCTGTGTATTACTGTGCGAGAGGGGGAAGAACGAGACTGGGGATACGTCAAAGGTCGGGATACTTCGATCTCTGGGGCCGTGGCACCCTGGTCACTGTCTCCTCAG	GAGCTCTGTGACCGCCGCGGACACGGCTGTGTATTACTGTGCGAGAGG------------ACTGGGGA-----------------TACTTCGATCTCTGGGGCCGTGGCACCCTGGTCACTGTCTCCTCAG		NA	NA	NA	NA	GAGCTCTGTGACCGCCGCGGACACGGCTGTGTATTACTGT	NA	NA	NA	NA	SSVTAADTAVYYC	Patient 1	Class 1
445	0	461	IGHV3-23	IGHJ4	AKATGGYSYEVDY	GCGAAAGCTACGGGGGGATACAGCTATGAGGTGGACTAC	IGHD5-18	266	325	0	591	0.00013651	443	NA	1	1	2	NA	GAACAGCCTGAGAGCCGAGGACACGGCCGTATATTACTGTGCGAAAGCTACGGGGGGATACAGCTATGAGGTGGACTACTGGGGCCAGGGAACCCTGGTCACCGTCTCCTCAG	GAACAGCCTGAGAGCCGAGGACACGGCCGTATATTACTGTGCGAAAG--------GGATACAGCTATG-----GACTACTGGGGCCAGGGAACCCTGGTCACCGTCTCCTCAG		NA	NA	NA	NA	GAACAGCCTGAGAGCCGAGGACACGGCCGTATATTACTGT	NA	NA	NA	NA	NSLRAEDTAVYYC	Patient 1	Class 1
446	0	463	IGHV3-23	IGHJ3	AKTLWIAAADDAFDI	GCGAAAACTTTGTGGATAGCAGCAGCTGATGATGCTTTTGATATC	IGHD6-13	319	271	0	590	0.00013628	446	NA	1	1	2	NA	GAACAGCCTGAGAGCCGAGGACACGGCCGTATATTACTGTGCGAAAACTTTGTGGATAGCAGCAGCTGATGATGCTTTTGATATCTGGGGCCAAGGGACAATGGTCACCGTCTCTTCAG	GAACAGCCTGAGAGCCGAGGACACGGCCGTATATTACTGTGCGAAA---------ATAGCAGCAGCTG-TGATGCTTTTGATATCTGGGGCCAAGGGACAATGGTCACCGTCTCTTCAG		NA	NA	NA	NA	GAACAGCCTGAGAGCCGAGGACACGGCCGTATATTACTGT	NA	NA	NA	NA	NSLRAEDTAVYYC	Patient 1	Class 1
447	0	465	IGHV5-51	IGHJ3	ARPRGRGSYDALDI	GCGAGACCCAGGGGTCGGGGGAGCTATGATGCTCTTGATATC	IGHD1-26	273	316	0	589	0.00013605	447	NA	1	1	2	NA	GAAGGCCTCGGACACCGCCATGTATTACTGTGCGAGACCCAGGGGTCGGGGGAGCTATGATGCTCTTGATATCTGGGGCCAAGGGACAATGGTCACCGTCTCTTCAG	GAAGGCCTCGGACACCGCCATGTATTACTGTGCGAGAC-----------GGGAGCTATGATGCTTTTGATATCTGGGGCCAAGGGACAATGGTCACCGTCTCTTCAG		NA	NA	NA	NA	GAAGGCCTCGGACACCGCCATGTATTACTGT	NA	NA	NA	NA	KASDTAMYYC	Patient 1	Class 1
448	0	467	IGHV3-30	IGHJ3	AKVITSEDAFDI	GCGAAAGTTATTACCAGCGAGGATGCTTTTGATATC	IGHD3-10	293	293	0	586	0.00013536	448	NA	2	1	2	NA	GAACAGCCTGAGAGCTGAGGACACGGCTGTGTATTACTGTGCGAAAGTTATTACCAGCGAGGATGCTTTTGATATCTGGGGCCAAGGGACAATGGTCACCGTCTCTTCAG	GAACAGCCTGAGAGCTGAGGACACGGCTGTGTATTACTGTGCGAAAGTTATTA--------GATGCTTTTGATATCTGGGGCCAAGGGACAATGGTCACCGTCTCTTCAG		NA	NA	NA	NA	GAACAGCCTGAGAGCTGAGGACACGGCTGTGTATTACTGT	NA	NA	NA	NA	NSLRAEDTAVYYC	Patient 1	Class 1
449	0	466	IGHV3-23	IGHJ4	AKTPLVRGGI	GCGAAGACCCCGCTGGTACGGGGTGGTATC	IGHD6-13	283	303	0	586	0.00013536	448	NA	1	1	2	NA	GAACAGCCTGAGAGCCGAGGACACGGCCGTATATTACTGTGCGAAGACCCCGCTGGTACGGGGTGGTATCTGGGGCCAGGGAACCCTGGTCACCGTCTCCTCAG	GAACAGCCTGAGAGCCGAGGACACGGCCGTATATTACTGTGCGAA------GCTGGTAC----------CTGGGGCCAGGGAACCCTGGTCACCGTCTCCTCAG		NA	NA	NA	NA	GAACAGCCTGAGAGCCGAGGACACGGCCGTATATTACTGT	NA	NA	NA	NA	NSLRAEDTAVYYC	Patient 1	Class 1
450	0	469	IGHV4-30-2	IGHJ4	ASLSFGSNYDY	GCGAGCTTGAGTTTCGGCAGTAACTACGACTAC	IGHD4-11	302	283	0	585	0.00013513	450	NA	4	1	2	NA	GAGCTCTGTGACCGCCGCAGACACGGCCGTGTATTACTGTGCGAGCTTGAGTTTCGGCAGTAACTACGACTACTGGGGCCAGGGAACCCTGGTCACCGTCTCCTCAG	GAGCTCTGTGACCGCCGCAGACACGGCCGTGTATTACTGTGCGAG------------CAGTAACTACGACTACTGGGGCCAGGGAACCCTGGTCACCGTCTCCTCAG		NA	NA	NA	NA	GAGCTCTGTGACCGCCGCAGACACGGCCGTGTATTACTGT	NA	NA	NA	NA	SSVTAADTAVYYC	Patient 1	Class 1
451	0	468	IGHV3-30	IGHJ3	ARVQFGIVVVTRFRSDAFDI	GCGAGAGTCCAATTCGGCATTGTGGTGGTGACCCGCTTTCGCTCTGATGCTTTTGATATC	IGHD2-21	275	310	0	585	0.00013513	450	NA	1	2	2	NA	GAACAGCCTGAGAGCTGAGGACACGGCTGTGTATTACTGTGCGAGAGTCCAATTCGGCATTGTGGTGGTGACCCGCTTTCGCTCTGATGCTTTTGATATCTGGGGCCAAGGGACAATGGTCACCGTCTCTTCAG	GAACAGCCTGAGAGCTGAGGACACGGCTGTGTATTACTGTGCGAGAG-----------ATTGTGGTGGTGAC------------TGATGCTTTTGATATCTGGGGCCAAGGGACAATGGTCACCGTCTCTTCAG		NA	NA	NA	NA	GAACAGCCTGAGAGCTGAGGACACGGCTGTGTATTACTGT	NA	NA	NA	NA	NSLRAEDTAVYYC	Patient 1	Class 1
452	0	470	IGHV3-23	IGHJ3	AKEVDTAMGVAFDI	GCCAAGGAGGTGGATACAGCTATGGGTGTGGCTTTTGATATC	IGHD5-18	266	318	0.042	584	0.0001349	452	NA	1	1	2	NA	GAACAGCCTGAGAGCCGAGGACACGGCCGTATATTACTGTGCCAAGGAGGTGGATACAGCTATGGGTGTGGCTTTTGATATCTGGGGCCAAGGGACAATGGTCACCGTCTCTTCAG	GAACAGCCTGAGAGCCGAGGACACGGCCGTATATTACTGTGCGAAAGA-GTGGATACAGCTATGG-----GCTTTTGATATCTGGGGCCAAGGGACAATGGTCACCGTCTCTTCAG		NA	NA	NA	NA	GAACAGCCTGAGAGCCGAGGACACGGCCGTATATTACTGT	NA	NA	NA	NA	NSLRAEDTAVYYC	Patient 1	Class 1
453	0	471	IGHV3-23	IGHJ4	AKDLAYCSSTSCYTGEGFDY	GCGAAAGACCTTGCTTATTGTAGTAGTACCAGCTGCTATACGGGGGAAGGTTTTGACTAC	IGHD2-2	308	275	0	583	0.00013466	453	NA	1	2	2	NA	GAACAGCCTGAGAGCCGAGGACACGGCCGTATATTACTGTGCGAAAGACCTTGCTTATTGTAGTAGTACCAGCTGCTATACGGGGGAAGGTTTTGACTACTGGGGCCAGGGAACCCTGGTCACCGTCTCCTCAG	GAACAGCCTGAGAGCCGAGGACACGGCCGTATATTACTGTGCGAAAGA-------TATTGTAGTAGTACCAGCTGCTATAC----------TTTGACTACTGGGGCCAGGGAACCCTGGTCACCGTCTCCTCAG		NA	NA	NA	NA	GAACAGCCTGAGAGCCGAGGACACGGCCGTATATTACTGT	NA	NA	NA	NA	NSLRAEDTAVYYC	Patient 1	Class 1
454	0	472	IGHV3-23	IGHJ4	AKGGIAVAVFYFGY	GCGAAAGGAGGTATAGCAGTGGCCGTGTTCTACTTTGGGTAC	IGHD6-19	293	290	0	583	0.00013466	453	NA	1	1	2	NA	GAACAGCCTGAGAGCCGAGGACACGGCCGTATATTACTGTGCGAAAGGAGGTATAGCAGTGGCCGTGTTCTACTTTGGGTACTGGGGCCAGGGAACCCTGGTCACCGTCTCCTCAG	GAACAGCCTGAGAGCCGAGGACACGGCCGTATATTACTGTGCGAAAG--GGTATAGCAGTGGC------CTACTTTGACTACTGGGGCCAGGGAACCCTGGTCACCGTCTCCTCAG		NA	NA	NA	NA	GAACAGCCTGAGAGCCGAGGACACGGCCGTATATTACTGT	NA	NA	NA	NA	NSLRAEDTAVYYC	Patient 1	Class 1
455	0	424	IGHV3-11	IGHJ6	ARDLGWLLYMDYYYYGMDV	GCGAGAGATTTAGGGTGGTTATTATACATGGACTACTACTACTACGGTATGGACGTC	IGHD3-3	302	280	0	582	0.00013443	455	NA	4	1	2	NA	GAACAGCCTGAGAGCCGAGGACACGGCTGTGTATTACTGTGCGAGAGATTTAGGGTGGTTATTATACATGGACTACTACTACTACGGTATGGACGTCTGGGGCCAAGGGACCACGGTCACCGTCTCCTCA	GAACAGCCTGAGAGCCGAGGACACGGCTGTGTATTACTGTGCGAGAGA------GTGGTTATTATAC----ACTACTACTACTACGGTATGGACGTCTGGGGCCAAGGGACCACGGTCACCGTCTCCTCA		NA	NA	NA	NA	GAACAGCCTGAGAGCCGAGGACACGGCTGTGTATTACTGT	NA	NA	NA	NA	NSLRAEDTAVYYC	Patient 1	Class 1
456	0	475	IGHV3-48	IGHJ4	ARAGSGSYYRSVDY	GCGAGAGCCGGTAGTGGGAGCTACTACCGCTCCGTTGACTAC	IGHD1-26	291	290	0	581	0.0001342	456	NA	2	1	2	NA	GAACAGCCTGAGAGACGAGGACACGGCTGTGTATTACTGTGCGAGAGCCGGTAGTGGGAGCTACTACCGCTCCGTTGACTACTGGGGCCAGGGAACCCTGGTCACCGTCTCCTCAG	GAACAGCCTGAGAGACGAGGACACGGCTGTGTATTACTGTGCGAGAG----TAGTGGGAGCTACTAC-------TTGACTACTGGGGCCAGGGAACCCTGGTCACCGTCTCCTCAG		NA	NA	NA	NA	GAACAGCCTGAGAGACGAGGACACGGCTGTGTATTACTGT	NA	NA	NA	NA	NSLRDEDTAVYYC	Patient 1	Class 1
457	0	474	IGHV3-9	IGHJ3	AKVGGVRGYYDSSGYYYGAFDI	GCAAAAGTAGGGGGCGTCCGGGGTTACTATGATAGTAGTGGTTATTACTACGGTGCTTTTGATATC	IGHD3-22	334	247	0	581	0.0001342	456	NA	1	1	2	NA	GAACAGTCTGAGAGCTGAGGACACGGCCTTGTATTACTGTGCAAAAGTAGGGGGCGTCCGGGGTTACTATGATAGTAGTGGTTATTACTACGGTGCTTTTGATATCTGGGGCCAAGGGACAATGGTCACCGTCTCTTCAG	GAACAGTCTGAGAGCTGAGGACACGGCCTTGTATTACTGTGCAAAAG----------------TTACTATGATAGTAGTGGTTATTACTAC--TGCTTTTGATATCTGGGGCCAAGGGACAATGGTCACCGTCTCTTCAG		NA	NA	NA	NA	GAACAGTCTGAGAGCTGAGGACACGGCCTTGTATTACTGT	NA	NA	NA	NA	NSLRAEDTALYYC	Patient 1	Class 1
458	0	481	IGHV4-34	IGHJ4	ARVYREKMATIQVRPFDY	GCGAGAGTCTACCGAGAAAAGATGGCTACAATTCAAGTCCGACCCTTTGACTAC	IGHD5-24	296	284	0	580	0.00013397	458	NA	1	1	2	NA	GAGCTCTGTGACCGCCGCGGACACGGCTGTGTATTACTGTGCGAGAGTCTACCGAGAAAAGATGGCTACAATTCAAGTCCGACCCTTTGACTACTGGGGCCAGGGAACCCTGGTCACCGTCTCCTCAG	GAGCTCTGTGACCGCCGCGGACACGGCTGTGTATTACTGTGCGAGAG------------AGATGGCTACAATT-----------CTTTGACTACTGGGGCCAGGGAACCCTGGTCACCGTCTCCTCAG		NA	NA	NA	NA	GAGCTCTGTGACCGCCGCGGACACGGCTGTGTATTACTGT	NA	NA	NA	NA	SSVTAADTAVYYC	Patient 1	Class 1
459	0	480	IGHV3-11	IGHJ6	ARDRAPLTYSSSWYGWGYYYGMDV	GCGAGAGACCGCGCCCCGCTCACGTATAGCAGCAGCTGGTACGGGTGGGGCTACTACTACGGTATGGACGTC	IGHD6-13	278	302	0	580	0.00013397	458	NA	4	1	2	NA	GAACAGCCTGAGAGCCGAGGACACGGCTGTGTATTACTGTGCGAGAGACCGCGCCCCGCTCACGTATAGCAGCAGCTGGTACGGGTGGGGCTACTACTACGGTATGGACGTCTGGGGCCAAGGGACCACGGTCACCGTCTCCTCA	GAACAGCCTGAGAGCCGAGGACACGGCTGTGTATTACTGTGCGAGAGA---------------GTATAGCAGCAGCTGGTAC--------CTACTACTACGGTATGGACGTCTGGGGCCAAGGGACCACGGTCACCGTCTCCTCA		NA	NA	NA	NA	GAACAGCCTGAGAGCCGAGGACACGGCTGTGTATTACTGT	NA	NA	NA	NA	NSLRAEDTAVYYC	Patient 1	Class 1
460	0	477	IGHV3-9	IGHJ3	AKDMGVVPAATGAFDI	GCAAAAGATATGGGTGTAGTACCAGCTGCCACCGGTGCTTTTGATATC	IGHD2-2	268	312	0	580	0.00013397	458	NA	1	1	2	NA	GAACAGTCTGAGAGCTGAGGACACGGCCTTGTATTACTGTGCAAAAGATATGGGTGTAGTACCAGCTGCCACCGGTGCTTTTGATATCTGGGGCCAAGGGACAATGGTCACCGTCTCTTCAG	GAACAGTCTGAGAGCTGAGGACACGGCCTTGTATTACTGTGCAAAAGATA-----GTAGTACCAGCTGC------TGCTTTTGATATCTGGGGCCAAGGGACAATGGTCACCGTCTCTTCAG		NA	NA	NA	NA	GAACAGTCTGAGAGCTGAGGACACGGCCTTGTATTACTGT	NA	NA	NA	NA	NSLRAEDTALYYC	Patient 1	Class 1
461	0	478	IGHV3-11	IGHJ3	ARDAPVGGYDPLDAFDI	GCGAGAGATGCGCCCGTTGGTGGCTACGATCCGTTGGATGCTTTTGATATC	IGHD5-12	291	289	0	580	0.00013397	458	NA	4	1	2	NA	GAACAGCCTGAGAGCCGAGGACACGGCTGTGTATTACTGTGCGAGAGATGCGCCCGTTGGTGGCTACGATCCGTTGGATGCTTTTGATATCTGGGGCCAAGGGACAATGGTCACCGTCTCTTCAG	GAACAGCCTGAGAGCCGAGGACACGGCTGTGTATTACTGTGCGAGAGA-----------GTGGCTACGAT------GATGCTTTTGATATCTGGGGCCAAGGGACAATGGTCACCGTCTCTTCAG		NA	NA	NA	NA	GAACAGCCTGAGAGCCGAGGACACGGCTGTGTATTACTGT	NA	NA	NA	NA	NSLRAEDTAVYYC	Patient 1	Class 1
462	0	483	IGHV1-2	IGHJ3	ATNHPVIVVPAAIGAFDI	GCGACTAACCACCCTGTCATCGTAGTACCAGCTGCTATTGGCGCTTTTGATATC	IGHD2-2	424	155	0	579	0.00013374	462	NA	2	1	2	NA	GAGCAGGCTGAGATCTGACGACACGGCCGTGTATTACTGTGCGACTAACCACCCTGTCATCGTAGTACCAGCTGCTATTGGCGCTTTTGATATCTGGGGCCAAGGGACAATGGTCACCGTCTCTTCAG	GAGCAGGCTGAGATCTGACGACACGGCCGTGTATTACTGTGCGA-----------------GTAGTACCAGCTGCTAT----GCTTTTGATATCTGGGGCCAAGGGACAATGGTCACCGTCTCTTCAG		NA	NA	NA	NA	GAGCAGGCTGAGATCTGACGACACGGCCGTGTATTACTGT	NA	NA	NA	NA	SRLRSDDTAVYYC	Patient 1	Class 1
463	0	482	IGHV3-9	IGHJ4	AKASVGGSGWPYFDY	GCAAAAGCATCGGTAGGGGGCAGTGGCTGGCCCTACTTTGACTAC	IGHD6-19	272	307	0	579	0.00013374	462	NA	1	1	2	NA	GAACAGTCTGAGAGCTGAGGACACGGCCTTGTATTACTGTGCAAAAGCATCGGTAGGGGGCAGTGGCTGGCCCTACTTTGACTACTGGGGCCAGGGAACCCTGGTCACCGTCTCCTCAG	GAACAGTCTGAGAGCTGAGGACACGGCCTTGTATTACTGTGCAAAAG------------GCAGTGGCTGG--CTACTTTGACTACTGGGGCCAGGGAACCCTGGTCACCGTCTCCTCAG		NA	NA	NA	NA	GAACAGTCTGAGAGCTGAGGACACGGCCTTGTATTACTGT	NA	NA	NA	NA	NSLRAEDTALYYC	Patient 1	Class 1
464	0	484	IGHV3-30	IGHJ3	AKVPYSSGWYGAFDI	GCCAAAGTCCCGTATAGCAGTGGCTGGTATGGTGCTTTTGATATC	IGHD6-19	306	272	0.043	578	0.00013351	464	NA	2	1	2	NA	GAACAGCCTGAGAGCTGAGGACACGGCTGTGTATCACTGTGCCAAAGTCCCGTATAGCAGTGGCTGGTATGGTGCTTTTGATATCTGGGGCCAAGGGACAATGGTCACCGTCTCTTCAG	GAACAGCCTGAGAGCTGAGGACACGGCTGTGTATTACTGTGCGAAAG----GTATAGCAGTGGCTGGTA---TGCTTTTGATATCTGGGGCCAAGGGACAATGGTCACCGTCTCTTCAG	5C	NA	NA	NA	NA	GAACAGCCTGAGAGCTGAGGACACGGCTGTGTATCACTGT	NA	NA	NA	NA	NSLRAEDTAVYHC	Patient 1	Class 1
465	0	485	IGHV3-23	IGHJ4	AKDRYLFDY	GCGAAAGATAGGTACTTGTTTGACTAC	IGHD1-1	306	271	0	577	0.00013328	465	NA	1	1	2	NA	GAACAGCCTGAGAGCCGAGGACACGGCCGTATATTACTGTGCGAAAGATAGGTACTTGTTTGACTACTGGGGCCAGGGAACCCTGGTCACCGTCTCCTCAG	GAACAGCCTGAGAGCCGAGGACACGGCCGTATATTACTGTGCGAAAGA--GGTAC---TTTGACTACTGGGGCCAGGGAACCCTGGTCACCGTCTCCTCAG		NA	NA	NA	NA	GAACAGCCTGAGAGCCGAGGACACGGCCGTATATTACTGT	NA	NA	NA	NA	NSLRAEDTAVYYC	Patient 1	Class 1
466	0	486	IGHV4-39	IGHJ3	ARYVTAVLTHAYDAFDI	GCGAGATACGTGACTGCGGTGCTAACCCACGCCTATGATGCTTTTGATATC	IGHD2-21	261	315	0.022	576	0.00013305	466	NA	1	2	2	NA	GAGCTCTGTGACCGCCGCAGACACGGCTGTCTATTACTGTGCGAGATACGTGACTGCGGTGCTAACCCACGCCTATGATGCTTTTGATATCTGGGGCCAAGGGACAATGGTCACCGTCTCTTCAG	GAGCTCTGTGACCGCCGCAGACACGGCTGTGTATTACTGTGCGAGA---GTGACTGC------------------TGATGCTTTTGATATCTGGGGCCAAGGGACAATGGTCACCGTCTCTTCAG	9C	NA	NA	NA	NA	GAGCTCTGTGACCGCCGCAGACACGGCTGTCTATTACTGT	NA	NA	NA	NA	SSVTAADTAVYYC	Patient 1	Class 1
467	0	489	IGHV5-10-1	IGHJ4	ARSAGPWELLQYWGAGY	GCGAGATCGGCCGGTCCTTGGGAGCTACTACAGTATTGGGGGGCTGGCTAC	IGHD1-26	320	256	0	576	0.00013305	466	NA	1	1	2	NA	GAAGGCCTCGGACACCGCCATGTATTACTGTGCGAGATCGGCCGGTCCTTGGGAGCTACTACAGTATTGGGGGGCTGGCTACTGGGGCCAGGGAACCCTGGTCACCGTCTCCTCAG	GAAGGCCTCGGACACCGCCATGTATTACTGTGCGAGA------------TGGGAGCTACTAC----------------CTACTGGGGCCAGGGAACCCTGGTCACCGTCTCCTCAG		NA	NA	NA	NA	GAAGGCCTCGGACACCGCCATGTATTACTGT	NA	NA	NA	NA	KASDTAMYYC	Patient 1	Class 1
468	0	488	IGHV4-30-2	IGHJ3	ARGSRNYYDSSGYSPAFDI	GCCAGAGGTTCCCGAAATTACTATGATAGTAGTGGTTATTCGCCGGCTTTTGATATC	IGHD3-22	281	295	0	576	0.00013305	466	NA	5	1	2	NA	GAGCTCTGTGACTGCCGCAGACACGGCCGTGTATTACTGTGCCAGAGGTTCCCGAAATTACTATGATAGTAGTGGTTATTCGCCGGCTTTTGATATCTGGGGCCAAGGGACAATGGTCACCGTCTCTTCAG	GAGCTCTGTGACTGCCGCAGACACGGCCGTGTATTACTGTGCCAGAG---------ATTACTATGATAGTAGTGGTTATT-----GCTTTTGATATCTGGGGCCAAGGGACAATGGTCACCGTCTCTTCAG		NA	NA	NA	NA	GAGCTCTGTGACTGCCGCAGACACGGCCGTGTATTACTGT	NA	NA	NA	NA	SSVTAADTAVYYC	Patient 1	Class 1
469	0	487	IGHV3-11	IGHJ3	ARGSRYFDWLPNAFDI	GCGAGGGGGTCCCGATATTTTGACTGGTTACCTAATGCTTTTGATATC	IGHD3-9	303	273	0	576	0.00013305	466	NA	4	1	2	NA	GAACAGCCTGAGAGCCGAGGACACGGCTGTGTATTACTGTGCGAGGGGGTCCCGATATTTTGACTGGTTACCTAATGCTTTTGATATCTGGGGCCAAGGGACAATGGTCACCGTCTCTTCAG	GAACAGCCTGAGAGCCGAGGACACGGCTGTGTATTACTGTGCGAG-------CGATATTTTGACTGGTTA----ATGCTTTTGATATCTGGGGCCAAGGGACAATGGTCACCGTCTCTTCAG		NA	NA	NA	NA	GAACAGCCTGAGAGCCGAGGACACGGCTGTGTATTACTGT	NA	NA	NA	NA	NSLRAEDTAVYYC	Patient 1	Class 1
470	0	494	IGHV3-30	IGHJ1	ASKARIAAAGMGEYFQH	GCGAGCAAGGCCCGTATAGCAGCAGCTGGTATGGGTGAATACTTCCAGCAC	IGHD6-13	303	271	0	574	0.00013259	470	NA	4	1	1	NA	GAACAGCCTGAGAGCTGAGGACACGGCTGTGTATTACTGTGCGAGCAAGGCCCGTATAGCAGCAGCTGGTATGGGTGAATACTTCCAGCACTGGGGCCAGGGCACCCTGGTCACCGTCTCCTCAG	GAACAGCCTGAGAGCTGAGGACACGGCTGTGTATTACTGTGCGAG--------GTATAGCAGCAGCTGGTA----TGAATACTTCCAGCACTGGGGCCAGGGCACCCTGGTCACCGTCTCCTCAG		NA	NA	NA	NA	GAACAGCCTGAGAGCTGAGGACACGGCTGTGTATTACTGT	NA	NA	NA	NA	NSLRAEDTAVYYC	Patient 1	Class 1
471	0	493	IGHV3-30	IGHJ3	ARGPEAMIVVGAFDI	GCGAGAGGCCCGGAGGCTATGATAGTAGTAGGTGCTTTTGATATC	IGHD3-22	261	313	0	574	0.00013259	470	NA	1	1	2	NA	GAACAGCCTGAGAGCTGAGGACACGGCTGTGTATTACTGTGCGAGAGGCCCGGAGGCTATGATAGTAGTAGGTGCTTTTGATATCTGGGGCCAAGGGACAATGGTCACCGTCTCTTCAG	GAACAGCCTGAGAGCTGAGGACACGGCTGTGTATTACTGTGCGAGAG---------CTATGATAGTAGT---TGCTTTTGATATCTGGGGCCAAGGGACAATGGTCACCGTCTCTTCAG		NA	NA	NA	NA	GAACAGCCTGAGAGCTGAGGACACGGCTGTGTATTACTGT	NA	NA	NA	NA	NSLRAEDTAVYYC	Patient 1	Class 1
472	0	491	IGHV4-31	IGHJ3	ARGYYDSSGLDAFDI	GCGAGAGGTTACTATGATAGTAGCGGTCTTGATGCTTTTGATATC	IGHD3-22	277	297	0	574	0.00013259	470	NA	1	1	2	NA	GAGCTCTGTGACTGCCGCGGACACGGCCGTGTATTACTGTGCGAGAGGTTACTATGATAGTAGCGGTCTTGATGCTTTTGATATCTGGGGCCAAGGGACAATGGTCACCGTCTCTTCAG	GAGCTCTGTGACTGCCGCGGACACGGCCGTGTATTACTGTGCGAGAG-TTACTATGATAGTAG------TGATGCTTTTGATATCTGGGGCCAAGGGACAATGGTCACCGTCTCTTCAG		NA	NA	NA	NA	GAGCTCTGTGACTGCCGCGGACACGGCCGTGTATTACTGT	NA	NA	NA	NA	SSVTAADTAVYYC	Patient 1	Class 1
473	0	492	IGHV5-51	IGHJ5	ARQYYDSSGDNWFDP	GCGAGACAGTACTATGATAGTAGTGGTGACAACTGGTTCGACCCC	IGHD3-22	298	276	0	574	0.00013259	470	NA	1	1	2	NA	GAAGGCCTCGGACACCGCCATGTATTACTGTGCGAGACAGTACTATGATAGTAGTGGTGACAACTGGTTCGACCCCTGGGGCCAGGGAACCCTGGTCACCGTCTCCTCAG	GAAGGCCTCGGACACCGCCATGTATTACTGTGCGAGACA-TACTATGATAGTAGTGGT-ACAACTGGTTCGACCCCTGGGGCCAGGGAACCCTGGTCACCGTCTCCTCAG		NA	NA	NA	NA	GAAGGCCTCGGACACCGCCATGTATTACTGT	NA	NA	NA	NA	KASDTAMYYC	Patient 1	Class 1
474	0	496	IGHV3-30	IGHJ6	ARDPGYFDWLGYNNYYGMDV	GCGAGAGATCCCGGATATTTTGACTGGTTAGGTTACAACAACTACTACGGTATGGACGTC	IGHD3-9	282	291	0	573	0.00013235	474	NA	1	1	2	NA	GAACAGCCTGAGAGCTGAGGACACGGCTGTGTATTACTGTGCGAGAGATCCCGGATATTTTGACTGGTTAGGTTACAACAACTACTACGGTATGGACGTCTGGGGCCAAGGGACCACGGTCACCGTCTCCTCA	GAACAGCCTGAGAGCTGAGGACACGGCTGTGTATTACTGTGCGAGAGA-----GATATTTTGACTGGTTA----------ACTACTACGGTATGGACGTCTGGGGCCAAGGGACCACGGTCACCGTCTCCTCA		NA	NA	NA	NA	GAACAGCCTGAGAGCTGAGGACACGGCTGTGTATTACTGT	NA	NA	NA	NA	NSLRAEDTAVYYC	Patient 1	Class 1
475	0	495	IGHV5-51	IGHJ4	ARQYYDSSGWTDY	GCGAGACAATACTATGATAGTAGTGGTTGGACTGACTAC	IGHD3-22	296	277	0	573	0.00013235	474	NA	1	1	2	NA	GAAGGCCTCGGACACCGCCATGTATTACTGTGCGAGACAATACTATGATAGTAGTGGTTGGACTGACTACTGGGGCCAGGGAACCCTGGTCACCGTCTCCTCAG	GAAGGCCTCGGACACCGCCATGTATTACTGTGCGAGACA-TACTATGATAGTAGTGGTT----TGACTACTGGGGCCAGGGAACCCTGGTCACCGTCTCCTCAG		NA	NA	NA	NA	GAAGGCCTCGGACACCGCCATGTATTACTGT	NA	NA	NA	NA	KASDTAMYYC	Patient 1	Class 1
476	0	497	IGHV4-30-2	IGHJ4	ARGGSSSGWPIDY	GCCAGAGGAGGCTCAAGCAGTGGCTGGCCTATTGACTAC	IGHD6-19	322	250	0	572	0.00013212	476	NA	5	1	2	NA	GAGCTCTGTGACTGCCGCAGACACGGCCGTGTATTACTGTGCCAGAGGAGGCTCAAGCAGTGGCTGGCCTATTGACTACTGGGGCCAGGGAACCCTGGTCACCGTCTCCTCAG	GAGCTCTGTGACTGCCGCAGACACGGCCGTGTATTACTGTGCCAGAG--------AGCAGTGGCTGG----TTGACTACTGGGGCCAGGGAACCCTGGTCACCGTCTCCTCAG		NA	NA	NA	NA	GAGCTCTGTGACTGCCGCAGACACGGCCGTGTATTACTGT	NA	NA	NA	NA	SSVTAADTAVYYC	Patient 1	Class 1
477	0	499	IGHV3-11	IGHJ4	ARRGEYYFDY	GCGAGACGGGGGGAGTACTACTTTGACTAC	IGHD3-16	301	270	0	571	0.00013189	477	NA	1	1	2	NA	GAACAGCCTGAGAGCCGAGGACACGGCCGTGTATTACTGTGCGAGACGGGGGGAGTACTACTTTGACTACTGGGGCCAGGGAACCCTGGTCACCGTCTCCTCAG	GAACAGCCTGAGAGCCGAGGACACGGCCGTGTATTACTGTGCGAGA--GGGGGAGTACTACTTTGACTACTGGGGCCAGGGAACCCTGGTCACCGTCTCCTCAG		NA	NA	NA	NA	GAACAGCCTGAGAGCCGAGGACACGGCCGTGTATTACTGT	NA	NA	NA	NA	NSLRAEDTAVYYC	Patient 1	Class 1
478	0	498	IGHV4-34	IGHJ6	ARGYVLRFLERVRSDGGYYMDV	GCGAGAGGCTACGTATTACGATTTTTGGAGCGGGTTCGGTCGGACGGTGGGTACTACATGGACGTC	IGHD3-3	250	321	0	571	0.00013189	477	NA	1	1	3	NA	GAGCTCTGTGACCGCCGCGGACACGGCTGTGTATTACTGTGCGAGAGGCTACGTATTACGATTTTTGGAGCGGGTTCGGTCGGACGGTGGGTACTACATGGACGTCTGGGGCAAAGGGACCACGGTCACCGTCTCCTCA	GAGCTCTGTGACCGCCGCGGACACGGCTGTGTATTACTGTGCGAGAGG----GTATTACGATTTTTGGAG---------------------TACTACATGGACGTCTGGGGCAAAGGGACCACGGTCACCGTCTCCTCA		NA	NA	NA	NA	GAGCTCTGTGACCGCCGCGGACACGGCTGTGTATTACTGT	NA	NA	NA	NA	SSVTAADTAVYYC	Patient 1	Class 1
479	0	500	IGHV3-30	IGHJ6	ARRSGGSTIYYYGMDV	GCGAGAAGGTCCGGTGGCTCAACGATCTACTACTACGGTATGGACGTC	IGHD5-12	291	280	0	571	0.00013189	477	NA	4	1	2	NA	GAACAGCCTGAGAGCTGAGGACACGGCTGTGTATTACTGTGCGAGAAGGTCCGGTGGCTCAACGATCTACTACTACGGTATGGACGTCTGGGGCCAAGGGACCACGGTCACCGTCTCCTCA	GAACAGCCTGAGAGCTGAGGACACGGCTGTGTATTACTGTGCGAGA-------GTGGCT-------CTACTACTACGGTATGGACGTCTGGGGCCAAGGGACCACGGTCACCGTCTCCTCA		NA	NA	NA	NA	GAACAGCCTGAGAGCTGAGGACACGGCTGTGTATTACTGT	NA	NA	NA	NA	NSLRAEDTAVYYC	Patient 1	Class 1
480	0	502	IGHV2-5	IGHJ5	VHRGYSSSWYGIGGWFDP	GTACACAGGGGGTATAGCAGTAGCTGGTACGGGATTGGGGGCTGGTTCGACCCC	IGHD6-13	277	293	0.026	570	0.00013166	480	NA	1	1	2	NA	GGACCCTGTGGACACAGCCACATATTACTGTGTACACAGGGGGTATAGCAGTAGCTGGTACGGGATTGGGGGCTGGTTCGACCCCTGGGGCCAGGGAACCCTGGTCACCGTCTCCTCAG	GGACCCTGTGGACACAGCCACATATTACTGTGCACACAG-GGGTATAGCAGCAGCTGGTAC-----------CTGGTTCGACCCCTGGGGCCAGGGAACCCTGGTCACCGTCTCCTCAG		NA	NA	NA	NA	GGACCCTGTGGACACAGCCACATATTACTGT	NA	NA	NA	NA	DPVDTATYYC	Patient 1	Class 1
481	0	503	IGHV1-46	IGHJ4	ARDGVVVVAATDNYYFDY	GCGAGAGACGGTGTAGTGGTGGTAGCTGCTACGGACAACTACTACTTTGACTAC	IGHD2-15	260	310	0	570	0.00013166	480	NA	1	1	2	NA	GAGATCTGAGGACACGGCCGTGTATTACTGTGCGAGAGACGGTGTAGTGGTGGTAGCTGCTACGGACAACTACTACTTTGACTACTGGGGCCAGGGAACCCTGGTCACCGTCTCCTCAG	GAGATCTGAGGACACGGCCGTGTATTACTGTGCGAGAGA---TGTAGTGGTGGTAGCTGCTAC--------ACTACTTTGACTACTGGGGCCAGGGAACCCTGGTCACCGTCTCCTCAG		NA	NA	NA	NA	GAGATCTGAGGACACGGCCGTGTATTACTGT	NA	NA	NA	NA	RSEDTAVYYC	Patient 1	Class 1
482	0	504	IGHV4-30-2	IGHJ5	ARGSSSWEGDWFDP	GCGAGAGGAAGCAGCAGCTGGGAGGGGGACTGGTTCGACCCC	IGHD6-13	253	317	0	570	0.00013166	480	NA	4	1	2	NA	GAGCTCTGTGACCGCCGCAGACACGGCCGTGTATTACTGTGCGAGAGGAAGCAGCAGCTGGGAGGGGGACTGGTTCGACCCCTGGGGCCAGGGAACCCTGGTCACCGTCTCCTCAG	GAGCTCTGTGACCGCCGCAGACACGGCCGTGTATTACTGTGCGAGAG--AGCAGCAGCTGG-------ACTGGTTCGACCCCTGGGGCCAGGGAACCCTGGTCACCGTCTCCTCAG		NA	NA	NA	NA	GAGCTCTGTGACCGCCGCAGACACGGCCGTGTATTACTGT	NA	NA	NA	NA	SSVTAADTAVYYC	Patient 1	Class 1
483	0	506	IGHV1-46	IGHJ4	ARRPGLLTGAVAGGWSYFDY	GCGAGAAGGCCCGGCCTGCTAACTGGGGCCGTCGCCGGCGGGTGGAGCTACTTTGACTAC	IGHD7-27	246	323	0	569	0.00013143	483	NA	2	1	2	NA	GAGATCTGAGGACACGGCCGTGTATTACTGTGCGAGAAGGCCCGGCCTGCTAACTGGGGCCGTCGCCGGCGGGTGGAGCTACTTTGACTACTGGGGCCAGGGAACCCTGGTCACCGTCTCCTCAG	GAGATCTGAGGACACGGCCGTGTATTACTGTGCGAGA------------CTAACTGGGG-------------------CTACTTTGACTACTGGGGCCAGGGAACCCTGGTCACCGTCTCCTCAG		NA	NA	NA	NA	GAGATCTGAGGACACGGCCGTGTATTACTGT	NA	NA	NA	NA	RSEDTAVYYC	Patient 1	Class 1
484	0	505	IGHV4-59	IGHJ3	ARERSGTYYYDSSGYYRGGFDI	GCGAGAGAACGATCGGGAACGTATTACTATGATAGTAGTGGTTATTACCGCGGTGGTTTTGATATC	IGHD3-22	285	284	0	569	0.00013143	483	NA	1	1	2	NA	GAGCTCTGTGACCGCTGCGGACACGGCCGTGTATTACTGTGCGAGAGAACGATCGGGAACGTATTACTATGATAGTAGTGGTTATTACCGCGGTGGTTTTGATATCTGGGGCCAAGGGACAATGGTCACCGTCTCTTCAG	GAGCTCTGTGACCGCTGCGGACACGGCCGTGTATTACTGTGCGAGAGA------------GTATTACTATGATAGTAGTGGTTATTAC--------TTTTGATATCTGGGGCCAAGGGACAATGGTCACCGTCTCTTCAG		NA	NA	NA	NA	GAGCTCTGTGACCGCTGCGGACACGGCCGTGTATTACTGT	NA	NA	NA	NA	SSVTAADTAVYYC	Patient 1	Class 1
485	0	507	IGHV3-15	IGHJ4	TTEGYSGYDWLGY	ACCACAGAGGGTTATAGTGGCTACGATTGGCTCGGCTAC	IGHD5-12	317	251	0	568	0.0001312	485	NA	1	1	2	NA	GAACAGCCTGAAAACCGAGGACACAGCCGTGTATTACTGTACCACAGAGGGTTATAGTGGCTACGATTGGCTCGGCTACTGGGGCCAGGGAACCCTGGTCACCGTCTCCTCAG	GAACAGCCTGAAAACCGAGGACACAGCCGTGTATTACTGTACCACAGA----TATAGTGGCTACGATT-------CTACTGGGGCCAGGGAACCCTGGTCACCGTCTCCTCAG		NA	NA	NA	NA	GAACAGCCTGAAAACCGAGGACACAGCCGTGTATTACTGT	NA	NA	NA	NA	NSLKTEDTAVYYC	Patient 1	Class 1
486	0	509	IGHV4-34	IGHJ4	ARGRRYSYGFPPDY	GCGAGAGGCCGTCGATACAGCTATGGTTTCCCCCCTGACTAC	IGHD5-18	282	286	0	568	0.0001312	485	NA	1	1	2	NA	GAGCTCTGTGACCGCCGCGGACACGGCTGTGTATTACTGTGCGAGAGGCCGTCGATACAGCTATGGTTTCCCCCCTGACTACTGGGGCCAGGGAACCCTGGTCACCGTCTCCTCAG	GAGCTCTGTGACCGCCGCGGACACGGCTGTGTATTACTGTGCGAGAGG-----GATACAGCTATGGTT-------TGACTACTGGGGCCAGGGAACCCTGGTCACCGTCTCCTCAG		NA	NA	NA	NA	GAGCTCTGTGACCGCCGCGGACACGGCTGTGTATTACTGT	NA	NA	NA	NA	SSVTAADTAVYYC	Patient 1	Class 1
487	0	513	IGHV5-10-1	IGHJ4	ARLGYCSTTSCYEDFDY	GCGAGGCTAGGATATTGTAGTACTACCAGTTGCTATGAGGACTTTGACTAC	IGHD2-2	316	251	0	567	0.00013097	487	NA	1	1	2	NA	GAAGGCCTCGGACACCGCCATGTATTACTGTGCGAGGCTAGGATATTGTAGTACTACCAGTTGCTATGAGGACTTTGACTACTGGGGCCAGGGAGCCCTGGTCACCGTCTCCTCAG	GAAGGCCTCGGACACCGCCATGTATTACTGTGCGAG---AGGATATTGTAGTAGTACCAGCTGCTATG---ACTTTGACTACTGGGGCCAGGGAACCCTGGTCACCGTCTCCTCAG		NA	NA	NA	NA	GAAGGCCTCGGACACCGCCATGTATTACTGT	NA	NA	NA	NA	KASDTAMYYC	Patient 1	Class 1
488	0	512	IGHV3-11	IGHJ4	ARENIVVVPAAILGRSFDY	GCGAGAGAGAATATTGTAGTAGTACCAGCTGCTATTCTGGGTCGCTCCTTTGACTAC	IGHD2-2	261	306	0	567	0.00013097	487	NA	4	1	2	NA	GAACAGCCTGAGAGCCGAGGACACGGCTGTGTATTACTGTGCGAGAGAGAATATTGTAGTAGTACCAGCTGCTATTCTGGGTCGCTCCTTTGACTACTGGGGCCAGGGAACCCTGGTCACCGTCTCCTCAG	GAACAGCCTGAGAGCCGAGGACACGGCTGTGTATTACTGTGCGAGAGA--ATATTGTAGTAGTACCAGCTGCTAT------------CTTTGACTACTGGGGCCAGGGAACCCTGGTCACCGTCTCCTCAG		NA	NA	NA	NA	GAACAGCCTGAGAGCCGAGGACACGGCTGTGTATTACTGT	NA	NA	NA	NA	NSLRAEDTAVYYC	Patient 1	Class 1
489	0	511	IGHV3-11	IGHJ3	ARGRYDFWSGYDDRNAFDI	GCGAGAGGGCGCTACGATTTTTGGAGTGGTTATGACGACAGGAATGCTTTTGATATC	IGHD3-3	224	343	0	567	0.00013097	487	NA	4	1	2	NA	GAACAGCCTGAGAGCCGAGGACACGGCTGTGTATTACTGTGCGAGAGGGCGCTACGATTTTTGGAGTGGTTATGACGACAGGAATGCTTTTGATATCTGGGGCCAAGGGACAATGGTCACCGTCTCTTCAG	GAACAGCCTGAGAGCCGAGGACACGGCTGTGTATTACTGTGCGAGAG-----TACGATTTTTGGAGTGGTTAT----------ATGCTTTTGATATCTGGGGCCAAGGGACAATGGTCACCGTCTCTTCAG		NA	NA	NA	NA	GAACAGCCTGAGAGCCGAGGACACGGCTGTGTATTACTGT	NA	NA	NA	NA	NSLRAEDTAVYYC	Patient 1	Class 1
490	0	510	IGHV4-59	IGHJ6	ARVLYSGYDLDYYYGMDV	GCGAGAGTGCTCTATAGTGGCTACGATCTGGACTACTACTACGGTATGGACGTC	IGHD5-12	315	252	0	567	0.00013097	487	NA	1	1	2	NA	GAGCTCTGTGACCGCTGCGGACACGGCCGTGTATTACTGTGCGAGAGTGCTCTATAGTGGCTACGATCTGGACTACTACTACGGTATGGACGTCTGGGGCCAAGGGACCACGGTCACCGTCTCCTCA	GAGCTCTGTGACCGCTGCGGACACGGCCGTGTATTACTGTGCGAGAG-----TATAGTGGCTACGAT----ACTACTACTACGGTATGGACGTCTGGGGCCAAGGGACCACGGTCACCGTCTCCTCA		NA	NA	NA	NA	GAGCTCTGTGACCGCTGCGGACACGGCCGTGTATTACTGT	NA	NA	NA	NA	SSVTAADTAVYYC	Patient 1	Class 1
491	0	514	IGHV3-11	IGHJ4	ARESRRDGYNKY	GCGAGAGAGTCCCGTAGAGATGGCTACAATAAGTAC	IGHD5-24	265	301	0	566	0.00013074	491	NA	4	1	2	NA	GAACAGCCTGAGAGCCGAGGACACGGCTGTGTATTACTGTGCGAGAGAGTCCCGTAGAGATGGCTACAATAAGTACTGGGGCCAGGGAACCCTGGTCACCGTCTCCTCAG	GAACAGCCTGAGAGCCGAGGACACGGCTGTGTATTACTGTGCGAGAGA-----GTAGAGATGGCTACAAT---TACTGGGGCCAGGGAACCCTGGTCACCGTCTCCTCAG		NA	NA	NA	NA	GAACAGCCTGAGAGCCGAGGACACGGCTGTGTATTACTGT	NA	NA	NA	NA	NSLRAEDTAVYYC	Patient 1	Class 1
492	0	517	IGHV3-30	IGHJ2	AKDRYSGSYQEPPGYFDL	GCGAAAGATCGGTATAGTGGGAGCTACCAAGAACCGCCCGGGTACTTCGATCTC	IGHD1-26	256	309	0	565	0.00013051	492	NA	2	1	1	NA	GAACAGCCTGAGAGCTGAGGACACGGCTGTGTATTACTGTGCGAAAGATCGGTATAGTGGGAGCTACCAAGAACCGCCCGGGTACTTCGATCTCTGGGGCCGTGGCACCCTGGTCACTGTCTCCTCAG	GAACAGCCTGAGAGCTGAGGACACGGCTGTGTATTACTGTGCGAAAGA--GGTATAGTGGGAGCTAC-------------GGTACTTCGATCTCTGGGGCCGTGGCACCCTGGTCACTGTCTCCTCAG		NA	NA	NA	NA	GAACAGCCTGAGAGCTGAGGACACGGCTGTGTATTACTGT	NA	NA	NA	NA	NSLRAEDTAVYYC	Patient 1	Class 1
493	0	518	IGHV1-69	IGHJ4	FRSSGSYGGY	TTTCGGAGCAGTGGCTCTTATGGTGGCTAC	IGHD6-19	256	309	0	565	0.00013051	492	NA	1	1	2	NA	GAGATCTGAGGACACGGCCGTGTATTACTGTTTTCGGAGCAGTGGCTCTTATGGTGGCTACTGGGGCCAGGGAACCCTGGTCACCGTCTCCTCAG	GAGATCTGAGGACACGGCCGTGTATTACTGT------AGCAGTGGCT----------CTACTGGGGCCAGGGAACCCTGGTCACCGTCTCCTCAG		NA	NA	NA	NA	GAGATCTGAGGACACGGCCGTGTATTACTGT	NA	NA	NA	NA	RSEDTAVYYC	Patient 1	Class 1
494	0	515	IGHV4-34	IGHJ3	ARPARIRRYYYDSSGYYHDAFDI	GCGAGACCGGCTCGGATTCGCCGGTATTACTATGATAGTAGTGGTTATTACCACGATGCTTTTGATATC	IGHD3-22	266	299	0	565	0.00013051	492	NA	1	1	2	NA	GAGCTCTGTGACCGCCGCGGACACGGCTGTGTATTACTGTGCGAGACCGGCTCGGATTCGCCGGTATTACTATGATAGTAGTGGTTATTACCACGATGCTTTTGATATCTGGGGCCAAGGGACAATGGTCACCGTCTCTTCAG	GAGCTCTGTGACCGCCGCGGACACGGCTGTGTATTACTGTGCGAGA-----------------GTATTACTATGATAGTAGTGGTTATTAC---GATGCTTTTGATATCTGGGGCCAAGGGACAATGGTCACCGTCTCTTCAG		NA	NA	NA	NA	GAGCTCTGTGACCGCCGCGGACACGGCTGTGTATTACTGT	NA	NA	NA	NA	SSVTAADTAVYYC	Patient 1	Class 1
495	0	516	IGHV3-11	IGHJ4	ARELGMYSSGCSGY	GCGAGAGAATTGGGGATGTATAGCAGTGGCTGCTCCGGGTAC	IGHD6-19	305	260	0	565	0.00013051	492	NA	4	1	2	NA	GAACAGCCTGAGAGCCGAGGACACGGCTGTGTATTACTGTGCGAGAGAATTGGGGATGTATAGCAGTGGCTGCTCCGGGTACTGGGGCCAGGGAACCCTGGTCACCGTCTCCTCAG	GAACAGCCTGAGAGCCGAGGACACGGCTGTGTATTACTGTGCGAGAGA---------GTATAGCAGTGGCTG-------TACTGGGGCCAGGGAACCCTGGTCACCGTCTCCTCAG		NA	NA	NA	NA	GAACAGCCTGAGAGCCGAGGACACGGCTGTGTATTACTGT	NA	NA	NA	NA	NSLRAEDTAVYYC	Patient 1	Class 1
496	0	520	IGHV4-30-2	IGHJ6	ARGLITVVTQAYYYGMDV	GCGAGGGGGTTAATTACGGTGGTAACTCAGGCCTACTACTACGGTATGGACGTC	IGHD4-23	318	246	0	564	0.00013028	496	NA	4	1	2	NA	GAGCTCTGTGACCGCCGCAGACACGGCCGTGTATTACTGTGCGAGGGGGTTAATTACGGTGGTAACTCAGGCCTACTACTACGGTATGGACGTCTGGGGCCAAGGGACCACGGTCACCGTCTCCTCA	GAGCTCTGTGACCGCCGCAGACACGGCCGTGTATTACTGTGCGAG---------TACGGTGGTAACTC----CTACTACTACGGTATGGACGTCTGGGGCCAAGGGACCACGGTCACCGTCTCCTCA		NA	NA	NA	NA	GAGCTCTGTGACCGCCGCAGACACGGCCGTGTATTACTGT	NA	NA	NA	NA	SSVTAADTAVYYC	Patient 1	Class 1
497	0	519	IGHV5-51	IGHJ3	ARRRRGLREEWLEPDAFDI	GCGAGACGGAGGAGGGGGCTCAGGGAGGAGTGGCTGGAACCTGATGCTTTTGATATC	IGHD6-19	247	317	0	564	0.00013028	496	NA	1	1	2	NA	GAAGGCCTCGGACACCGCCATGTATTACTGTGCGAGACGGAGGAGGGGGCTCAGGGAGGAGTGGCTGGAACCTGATGCTTTTGATATCTGGGGCCAAGGGACAATGGTCACCGTCTCTTCAG	GAAGGCCTCGGACACCGCCATGTATTACTGTGCGAGAC---------------------AGTGGCTGG----TGATGCTTTTGATATCTGGGGCCAAGGGACAATGGTCACCGTCTCTTCAG		NA	NA	NA	NA	GAAGGCCTCGGACACCGCCATGTATTACTGT	NA	NA	NA	NA	KASDTAMYYC	Patient 1	Class 1
498	0	521	IGHV4-39	IGHJ5	ARLNYYGSGSSISNWFDT	GCGAGACTGAATTACTATGGTTCGGGGAGTTCAATTTCAAACTGGTTCGACACC	IGHD3-10	260	303	0.021	563	0.00013004	498	NA	1	1	2	NA	GAGGTCTGTGACCGCCGCAGACACGGCTGTGTATTACTGTGCGAGACTGAATTACTATGGTTCGGGGAGTTCAATTTCAAACTGGTTCGACACCTGGGGCCGGGGAACCCTGGTCACCGTCTCCTCAG	GAGCTCTGTGACCGCCGCAGACACGGCTGTGTATTACTGTGCGAGAC---ATTACTATGGTTCGGGGAGTT--------AACTGGTTCGACCCCTGGGGCCAGGGAACCCTGGTCACCGTCTCCTCAG	36G	NA	NA	NA	NA	GAGGTCTGTGACCGCCGCAGACACGGCTGTGTATTACTGT	NA	NA	NA	NA	RSVTAADTAVYYC	Patient 1	Class 1
499	0	93	IGHV4-30-2	IGHJ6	ATYRGSVVDNYSYYYYMDV	GCCACCTATAGGGGGAGCGTGGTAGATAATTACTCCTACTACTACTACATGGACGTC	IGHD2-15	551	12	0	563	0.00013004	498	NA	5	1	3	NA	GAGCTCTGTGACTGCCGCAGACACGGCCGTGTATTACTGTGCCACCTATAGGGGGAGCGTGGTAGATAATTACTCCTACTACTACTACATGGACGTCTGGGGCAAAGGGACCACGGTCACCGTCTCCTCAG	GAGCTCTGTGACTGCCGCAGACACGGCCGTGTATTACTGTGCCA--------------GTGGTAG---ATTACTACTACTACTACTACATGGACGTCTGGGGCAAAGGGACCACGGTCACCGTCTCCTCAG		NA	NA	NA	NA	GAGCTCTGTGACTGCCGCAGACACGGCCGTGTATTACTGT	NA	NA	NA	NA	SSVTAADTAVYYC	Patient 1	Class 1
500	0	523	IGHV3-30	IGHJ3	AKVVGYSYGYVDDAFDI	GCGAAAGTGGTTGGATACAGCTATGGTTACGTTGATGATGCTTTTGATATC	IGHD5-18	227	335	0	562	0.00012981	500	NA	2	1	2	NA	GAACAGCCTGAGAGCTGAGGACACGGCTGTGTATTACTGTGCGAAAGTGGTTGGATACAGCTATGGTTACGTTGATGATGCTTTTGATATCTGGGGCCAAGGGACAATGGTCACCGTCTCTTCAG	GAACAGCCTGAGAGCTGAGGACACGGCTGTGTATTACTGTGCGAAAG----TGGATACAGCTATGGTTAC-----TGATGCTTTTGATATCTGGGGCCAAGGGACAATGGTCACCGTCTCTTCAG		NA	NA	NA	NA	GAACAGCCTGAGAGCTGAGGACACGGCTGTGTATTACTGT	NA	NA	NA	NA	NSLRAEDTAVYYC	Patient 1	Class 1
501	0	524	IGHV3-48	IGHJ4	ARCDYTPTYFDY	GCGAGATGTGACTACACCCCTACTTACTTTGACTAC	IGHD4-11	302	260	0	562	0.00012981	500	NA	2	1	2	NA	GAACAGCCTGAGAGACGAGGACACGGCTGTGTATTACTGTGCGAGATGTGACTACACCCCTACTTACTTTGACTACTGGGGCCAGGGAACCCTGGTCACCGTCTCCTCAG	GAACAGCCTGAGAGACGAGGACACGGCTGTGTATTACTGTGCGAGA--TGACTACA--------TACTTTGACTACTGGGGCCAGGGAACCCTGGTCACCGTCTCCTCAG		NA	NA	NA	NA	GAACAGCCTGAGAGACGAGGACACGGCTGTGTATTACTGT	NA	NA	NA	NA	NSLRDEDTAVYYC	Patient 1	Class 1
502	0	522	IGHV3-11	IGHJ1	ARDRAVTGYSPYTRLDY	GCGAGAGATCGGGCAGTTACAGGTTATTCTCCTTATACCAGACTCGACTAC	IGHD3-16	275	287	0.062	562	0.00012981	500	NA	4	1	1	NA	GAACAGCCTGAGAGTCGAGGACACGGCTGTCTATTATTGTGCGAGAGATCGGGCAGTTACAGGTTATTCTCCTTATACCAGACTCGACTACTGGGGCCAGGGCACCCTGGTCACCGTCTCCTCAG	GAACAGCCTGAGAGCCGAGGACACGGCTGTGTATTACTGTGCGAGAGA-----------------------CTTATACC----------ACTGGGGCCAGGGCACCCTGGTCACCGTCTCCTCAG	3T;9C;25T	NA	NA	NA	NA	GAACAGCCTGAGAGTCGAGGACACGGCTGTCTATTATTGT	NA	NA	NA	NA	NSLRVEDTAVYYC	Patient 1	Class 1
503	0	525	IGHV5-51	IGHJ4	ARQGTGNMYSSGIDY	GCGAGACAGGGGACAGGGAACATGTATAGCAGTGGCATTGACTAC	IGHD6-19	285	276	0	561	0.00012958	503	NA	1	1	2	NA	GAAGGCCTCGGACACCGCCATGTATTACTGTGCGAGACAGGGGACAGGGAACATGTATAGCAGTGGCATTGACTACTGGGGCCAGGGAACCCTGGTCACCGTCTCCTCAG	GAAGGCCTCGGACACCGCCATGTATTACTGTGCGAGACA---------------GTATAGCAGTGGC-TTGACTACTGGGGCCAGGGAACCCTGGTCACCGTCTCCTCAG		NA	NA	NA	NA	GAAGGCCTCGGACACCGCCATGTATTACTGT	NA	NA	NA	NA	KASDTAMYYC	Patient 1	Class 1
504	0	528	IGHV3-11	IGHJ4	ARDQAGLFDY	GCGAGAGATCAGGCAGGGCTGTTTGACTAC	IGHD6-19	243	316	0	559	0.00012912	504	NA	4	1	2	NA	GAACAGCCTGAGAGCCGAGGACACGGCTGTGTATTACTGTGCGAGAGATCAGGCAGGGCTGTTTGACTACTGGGGCCAGGGAACCCTGGTCACCGTCTCCTCAG	GAACAGCCTGAGAGCCGAGGACACGGCTGTGTATTACTGTGCGAGAGA--------GGCTGTTTGACTACTGGGGCCAGGGAACCCTGGTCACCGTCTCCTCAG		NA	NA	NA	NA	GAACAGCCTGAGAGCCGAGGACACGGCTGTGTATTACTGT	NA	NA	NA	NA	NSLRAEDTAVYYC	Patient 1	Class 1
505	0	527	IGHV4-59	IGHJ4	ARDSREYYFDY	GCGAGAGACTCACGAGAGTACTACTTTGACTAC	IGHD6-6	317	242	0	559	0.00012912	504	NA	1	1	2	NA	GAGCTCTGTGACCGCTGCGGACACGGCCGTGTATTACTGTGCGAGAGACTCACGAGAGTACTACTTTGACTACTGGGGCCAGGGAACCCTGGTCACCGTCTCCTCAG	GAGCTCTGTGACCGCTGCGGACACGGCCGTGTATTACTGTGCGAGAGA-------GAGTACTACTTTGACTACTGGGGCCAGGGAACCCTGGTCACCGTCTCCTCAG		NA	NA	NA	NA	GAGCTCTGTGACCGCTGCGGACACGGCCGTGTATTACTGT	NA	NA	NA	NA	SSVTAADTAVYYC	Patient 1	Class 1
506	0	529	IGHV3-30	IGHJ4	ARASQEFDY	GCGAGAGCCTCCCAGGAATTTGACTAC		256	303	0	559	0.00012912	504	NA	1	NA	2	NA	GAACAGCCTGAGAGCTGAGGACACGGCTGTGTATTACTGTGCGAGAGCCTCCCAGGAATTTGACTACTGGGGCCAGGGAACCCTGGTCACCGTCTCCTCAG	GAACAGCCTGAGAGCTGAGGACACGGCTGTGTATTACTGTGCGAGAG-----------TTTGACTACTGGGGCCAGGGAACCCTGGTCACCGTCTCCTCAG		NA	NA	NA	NA	GAACAGCCTGAGAGCTGAGGACACGGCTGTGTATTACTGT	NA	NA	NA	NA	NSLRAEDTAVYYC	Patient 1	Class 1
507	0	530	IGHV3-49	IGHJ6	TRDHLVGAPEGYYYYGMDV	ACTAGAGATCACCTAGTGGGAGCTCCGGAAGGGTACTACTACTACGGTATGGACGTC	IGHD1-26	342	217	0	559	0.00012912	504	NA	1	1	2	NA	GAACAGCCTGAAAACCGAGGACACAGCCGTGTATTACTGTACTAGAGATCACCTAGTGGGAGCTCCGGAAGGGTACTACTACTACGGTATGGACGTCTGGGGCCAAGGGACCACGGTCACCGTCTCCTCA	GAACAGCCTGAAAACCGAGGACACAGCCGTGTATTACTGTACTAGAGA-----TAGTGGGAGCT---------TACTACTACTACGGTATGGACGTCTGGGGCCAAGGGACCACGGTCACCGTCTCCTCA		NA	NA	NA	NA	GAACAGCCTGAAAACCGAGGACACAGCCGTGTATTACTGT	NA	NA	NA	NA	NSLKTEDTAVYYC	Patient 1	Class 1
508	0	531	IGHV4-59	IGHJ4	ARNFYSGYYRPGSYYFDY	GCGAGGAACTTCTATAGTGGTTATTACCGTCCAGGTTCGTACTACTTTGACTAC	IGHD3-22	291	267	0	558	0.00012889	508	NA	1	1	2	NA	GAGCTCTGTGACCGCTGCGGACACGGCCGTGTATTACTGTGCGAGGAACTTCTATAGTGGTTATTACCGTCCAGGTTCGTACTACTTTGACTACTGGGGCCAGGGAACCCTGGTCACCGTCTCCTCAG	GAGCTCTGTGACCGCTGCGGACACGGCCGTGTATTACTGTGCGAG---------TAGTGGTTATTAC-------------ACTACTTTGACTACTGGGGCCAGGGAACCCTGGTCACCGTCTCCTCAG		NA	NA	NA	NA	GAGCTCTGTGACCGCTGCGGACACGGCCGTGTATTACTGT	NA	NA	NA	NA	SSVTAADTAVYYC	Patient 1	Class 1
509	0	181	IGHV3-11	IGHJ3	ARGDGGYGNDAFDI	GCGAGAGGCGATGGTGGCTACGGTAATGATGCTTTTGATATC	IGHD5-12	300	258	0	558	0.00012889	508	NA	4	1	2	NA	GAACAGCCTGAGAGCCGAGGACACGGCTGTGTATTACTGTGCGAGAGGCGATGGTGGCTACGGTAATGATGCTTTTGATATCTGGGGCCAAGGGACAATGGTCACCGTCTCTTCAG	GAACAGCCTGAGAGCCGAGGACACGGCTGTGTATTACTGTGCGAGAG------GTGGCTACG----TGATGCTTTTGATATCTGGGGCCAAGGGACAATGGTCACCGTCTCTTCAG		NA	NA	NA	NA	GAACAGCCTGAGAGCCGAGGACACGGCTGTGTATTACTGT	NA	NA	NA	NA	NSLRAEDTAVYYC	Patient 1	Class 1
510	0	535	IGHV4-30-2	IGHJ6	ARDFYGSGSYRYYYYAMDV	GCGAGGGACTTTTATGGTTCGGGGAGTTATAGGTACTACTACTACGCTATGGACGTC	IGHD3-10	303	254	0.021	557	0.00012866	510	NA	4	1	2	NA	GAGCTCTGTGACCGCCGCAGACACGGCCGTGTATTACTGTGCGAGGGACTTTTATGGTTCGGGGAGTTATAGGTACTACTACTACGCTATGGACGTCTGGGGCCAAGGGACCACGGTCACCGTCTCCTCA	GAGCTCTGTGACCGCCGCAGACACGGCCGTGTATTACTGTGCGAGAGA----TATGGTTCGGGGAGTTAT---TACTACTACTACGGTATGGACGTCTGGGGCCAAGGGACCACGGTCACCGTCTCCTCA		NA	NA	NA	NA	GAGCTCTGTGACCGCCGCAGACACGGCCGTGTATTACTGT	NA	NA	NA	NA	SSVTAADTAVYYC	Patient 1	Class 1
511	0	533	IGHV4-59	IGHJ5	ARGLYSSGWHRGVWFDP	GCGAGAGGTTTGTATAGCAGTGGCTGGCACCGCGGAGTCTGGTTCGACCCC	IGHD6-19	220	337	0	557	0.00012866	510	NA	9	1	2	NA	GAGCTCTGTGACCGCTGCGGACACGGCCGTGTATTACTGTGCGAGAGGTTTGTATAGCAGTGGCTGGCACCGCGGAGTCTGGTTCGACCCCTGGGGCCAGGGAACCCTGGTCACCGTCTCCTCAG	GAGCTCTGTGACCGCTGCGGACACGGCCGTGTATTACTGTGCGAGAGG---GTATAGCAGTGGCTGG-----------CTGGTTCGACCCCTGGGGCCAGGGAACCCTGGTCACCGTCTCCTCAG		NA	NA	NA	NA	GAGCTCTGTGACCGCTGCGGACACGGCCGTGTATTACTGT	NA	NA	NA	NA	SSVTAADTAVYYC	Patient 1	Class 1
512	0	534	IGHV3-30	IGHJ3	ARTLLTGTTRMAFDI	GCGAGGACACTTTTGACTGGTACCACCCGAATGGCTTTTGATATC	IGHD3-9	285	272	0	557	0.00012866	510	NA	4	1	2	NA	GAACAGCCTGAGAGCTGAGGACACGGCTGTGTATTACTGTGCGAGGACACTTTTGACTGGTACCACCCGAATGGCTTTTGATATCTGGGGCCAAGGGACAATGGTCACCGTCTCTTCAG	GAACAGCCTGAGAGCTGAGGACACGGCTGTGTATTACTGTGCGAG-----TTTTGACTGGT------------GCTTTTGATATCTGGGGCCAAGGGACAATGGTCACCGTCTCTTCAG		NA	NA	NA	NA	GAACAGCCTGAGAGCTGAGGACACGGCTGTGTATTACTGT	NA	NA	NA	NA	NSLRAEDTAVYYC	Patient 1	Class 1
513	0	537	IGHV1-2	IGHJ4	ARLSGVIATGDY	GCGAGACTTTCAGGGGTGATAGCCACCGGGGACTAC	IGHD2-21	263	293	0	556	0.00012843	513	NA	2	1	2	NA	GAGCAGGCTGAGATCTGACGACACGGCCGTGTATTACTGTGCGAGACTTTCAGGGGTGATAGCCACCGGGGACTACTGGGGCCAGGGAACCCTGGTCACCGTCTCCTCAG	GAGCAGGCTGAGATCTGACGACACGGCCGTGTATTACTGTGCGAGA--------GGTGAT----------GACTACTGGGGCCAGGGAACCCTGGTCACCGTCTCCTCAG		NA	NA	NA	NA	GAGCAGGCTGAGATCTGACGACACGGCCGTGTATTACTGT	NA	NA	NA	NA	SRLRSDDTAVYYC	Patient 1	Class 1
514	0	218	IGHV3-74	IGHJ6	AKAGSGTYGKYGMDV	GCAAAAGCGGGGAGTGGGACCTACGGGAAATACGGTATGGACGTC	IGHD3-10	292	263	0.021	555	0.0001282	514	NA	1	1	2	NA	GAACAGTCTGAGAGCCGAGGACACGGCTGTGTATTACTGTGCAAAAGCGGGGAGTGGGACCTACGGGAAATACGGTATGGACGTCTGGGGCCAAGGGACCACGGTCACCGTCTCCTCA	GAACAGTCTGAGAGCCGAGGACACGGCTGTGTATTACTGTGCAAGAGCGGGGAGT---------------TACGGTATGGACGTCTGGGGCCAAGGGACCACGGTCACCGTCTCCTCA		NA	NA	NA	NA	GAACAGTCTGAGAGCCGAGGACACGGCTGTGTATTACTGT	NA	NA	NA	NA	NSLRAEDTAVYYC	Patient 1	Class 1
515	0	538	IGHV3-11	IGHJ4	ARGRGWLQSPTAY	GCGAGAGGCCGCGGATGGCTACAATCCCCTACCGCCTAC	IGHD5-24	279	276	0	555	0.0001282	514	NA	1	1	2	NA	GAACAGCCTGAGAGCCGAGGACACGGCCGTGTATTACTGTGCGAGAGGCCGCGGATGGCTACAATCCCCTACCGCCTACTGGGGCCAGGGAACCCTGGTCACCGTCTCCTCAG	GAACAGCCTGAGAGCCGAGGACACGGCCGTGTATTACTGTGCGAGAG------GATGGCTACAAT----------CTACTGGGGCCAGGGAACCCTGGTCACCGTCTCCTCAG		NA	NA	NA	NA	GAACAGCCTGAGAGCCGAGGACACGGCCGTGTATTACTGT	NA	NA	NA	NA	NSLRAEDTAVYYC	Patient 1	Class 1
516	0	539	IGHV3-15	IGHJ5	TTDLGYYDSSGS	ACCACAGATCTGGGTTACTATGATAGTAGTGGTTCC	IGHD3-22	291	264	0	555	0.0001282	514	NA	1	1	2	NA	GAACAGCCTGAAAACCGAGGACACAGCCGTGTATTACTGTACCACAGATCTGGGTTACTATGATAGTAGTGGTTCCTGGGGCCAGGGAACCCTGGTCACCGTCTCCTCAG	GAACAGCCTGAAAACCGAGGACACAGCCGTGTATTACTGTACCACAGA------TTACTATGATAGTAGTGGTTCCTGGGGCCAGGGAACCCTGGTCACCGTCTCCTCAG		NA	NA	NA	NA	GAACAGCCTGAAAACCGAGGACACAGCCGTGTATTACTGT	NA	NA	NA	NA	NSLKTEDTAVYYC	Patient 1	Class 1
517	0	540	IGHV5-51	IGHJ2	ARHTPLPTGYWYFDL	GCGAGACACACACCGCTCCCGACAGGCTACTGGTACTTCGATCTC		297	257	0	554	0.00012797	517	NA	1	NA	1	NA	GAAGGCCTCGGACACCGCCATGTATTACTGTGCGAGACACACACCGCTCCCGACAGGCTACTGGTACTTCGATCTCTGGGGCCGTGGCACCCTGGTCACTGTCTCCTCAG	GAAGGCCTCGGACACCGCCATGTATTACTGTGCGAGACA------------------CTACTGGTACTTCGATCTCTGGGGCCGTGGCACCCTGGTCACTGTCTCCTCAG		NA	NA	NA	NA	GAAGGCCTCGGACACCGCCATGTATTACTGT	NA	NA	NA	NA	KASDTAMYYC	Patient 1	Class 1
518	0	543	IGHV3-30	IGHJ4	ATSHYYYDSSGGYFDY	GCCACCAGCCATTATTACTATGATAGTAGTGGAGGCTACTTTGACTAC	IGHD3-22	276	277	0	553	0.00012773	518	NA	10	1	2	NA	GAACAGCCTGAGAGCTGAGGACACGGCTGTGTATTACTGTGCCACCAGCCATTATTACTATGATAGTAGTGGAGGCTACTTTGACTACTGGGGCCAGGGAACCCTGGTCACCGTCTCCTCAG	GAACAGCCTGAGAGCTGAGGACACGGCTGTGTATTACTGTGC----------TATTACTATGATAGTAGTGG---CTACTTTGACTACTGGGGCCAGGGAACCCTGGTCACCGTCTCCTCAG		NA	NA	NA	NA	GAACAGCCTGAGAGCTGAGGACACGGCTGTGTATTACTGT	NA	NA	NA	NA	NSLRAEDTAVYYC	Patient 1	Class 1
519	0	542	IGHV3-15	IGHJ6	TTDLGRGGIVVVPAATGYYYYMDV	ACCACAGATCTGGGTCGCGGGGGTATTGTAGTAGTACCAGCTGCTACCGGCTACTACTACTACATGGACGTC	IGHD2-2	314	239	0	553	0.00012773	518	NA	1	1	3	NA	GAACAGCCTGAAAACCGAGGACACAGCCGTGTATTACTGTACCACAGATCTGGGTCGCGGGGGTATTGTAGTAGTACCAGCTGCTACCGGCTACTACTACTACATGGACGTCTGGGGCAAAGGGACCACGGTCACCGTCTCCTCAG	GAACAGCCTGAAAACCGAGGACACAGCCGTGTATTACTGTACCACAGA---------------TATTGTAGTAGTACCAGCTGCTA----CTACTACTACTACATGGACGTCTGGGGCAAAGGGACCACGGTCACCGTCTCCTCAG		NA	NA	NA	NA	GAACAGCCTGAAAACCGAGGACACAGCCGTGTATTACTGT	NA	NA	NA	NA	NSLKTEDTAVYYC	Patient 1	Class 1
520	0	541	IGHV3-11	IGHJ4	AREGPTYGSGSYWDY	GCGAGAGAGGGGCCGACCTATGGTTCGGGGAGTTATTGGGACTAC	IGHD3-10	259	294	0	553	0.00012773	518	NA	4	1	2	NA	GAACAGCCTGAGAGCCGAGGACACGGCTGTGTATTACTGTGCGAGAGAGGGGCCGACCTATGGTTCGGGGAGTTATTGGGACTACTGGGGCCAGGGAACCCTGGTCACCGTCTCCTCAG	GAACAGCCTGAGAGCCGAGGACACGGCTGTGTATTACTGTGCGAGAGA---------CTATGGTTCGGGGAGTTATT--GACTACTGGGGCCAGGGAACCCTGGTCACCGTCTCCTCAG		NA	NA	NA	NA	GAACAGCCTGAGAGCCGAGGACACGGCTGTGTATTACTGT	NA	NA	NA	NA	NSLRAEDTAVYYC	Patient 1	Class 1
521	0	546	IGHV3-30	IGHJ4	AREAYSGSYYSHYYFDY	GCGAGAGAGGCGTATAGTGGGAGCTACTATTCCCATTACTACTTTGACTAC	IGHD1-26	301	251	0	552	0.0001275	521	NA	1	1	2	NA	GAACAGCCTGAGAGCTGAGGACACGGCTGTGTATTACTGTGCGAGAGAGGCGTATAGTGGGAGCTACTATTCCCATTACTACTTTGACTACTGGGGCCAGGGAACCCTGGTCACCGTCTCCTCAG	GAACAGCCTGAGAGCTGAGGACACGGCTGTGTATTACTGTGCGAGAGA---GTATAGTGGGAGCTACTA--------ACTACTTTGACTACTGGGGCCAGGGAACCCTGGTCACCGTCTCCTCAG		NA	NA	NA	NA	GAACAGCCTGAGAGCTGAGGACACGGCTGTGTATTACTGT	NA	NA	NA	NA	NSLRAEDTAVYYC	Patient 1	Class 1
522	0	544	IGHV1-18	IGHJ3	ARAVVHSSSWRRAKTEDAFDI	GCGAGAGCCGTCGTGCATAGCAGCAGCTGGCGTCGGGCCAAAACCGAAGATGCTTTTGATATC	IGHD6-13	268	284	0	552	0.0001275	521	NA	1	1	2	NA	GAGATCTGACGACACGGCCGTGTATTACTGTGCGAGAGCCGTCGTGCATAGCAGCAGCTGGCGTCGGGCCAAAACCGAAGATGCTTTTGATATCTGGGGCCAAGGGACAATGGTCACCGTCTCTTCAG	GAGATCTGACGACACGGCCGTGTATTACTGTGCGAGAG---------ATAGCAGCAGCTGG------------------GATGCTTTTGATATCTGGGGCCAAGGGACAATGGTCACCGTCTCTTCAG		NA	NA	NA	NA	GAGATCTGACGACACGGCCGTGTATTACTGT	NA	NA	NA	NA	RSDDTAVYYC	Patient 1	Class 1
523	0	545	IGHV5-51	IGHJ4	ARLYGSGSSHPNYFDY	GCGAGACTCTATGGTTCGGGGAGTTCCCACCCAAACTACTTTGACTAC	IGHD3-10	277	275	0	552	0.0001275	521	NA	1	1	2	NA	GAAGGCCTCGGACACCGCCATGTATTACTGTGCGAGACTCTATGGTTCGGGGAGTTCCCACCCAAACTACTTTGACTACTGGGGCCAGGGAACCCTGGTCACCGTCTCCTCAG	GAAGGCCTCGGACACCGCCATGTATTACTGTGCGAGAC-CTATGGTTCGGGGAGTT---------ACTACTTTGACTACTGGGGCCAGGGAACCCTGGTCACCGTCTCCTCAG		NA	NA	NA	NA	GAAGGCCTCGGACACCGCCATGTATTACTGT	NA	NA	NA	NA	KASDTAMYYC	Patient 1	Class 1
524	0	547	IGHV3-30	IGHJ4	AIGWRAAAAAGPFDY	GCGATTGGGTGGCGGGCCGCGGCAGCAGCTGGCCCATTTGACTAC	IGHD6-13	250	301	0	551	0.00012727	524	NA	10	1	2	NA	GAACAGCCTGAGAGCTGAGGACACGGCTGTGTATTACTGTGCGATTGGGTGGCGGGCCGCGGCAGCAGCTGGCCCATTTGACTACTGGGGCCAGGGAACCCTGGTCACCGTCTCCTCAG	GAACAGCCTGAGAGCTGAGGACACGGCTGTGTATTACTGTGCGA-----------------GCAGCAGCTGG----TTTGACTACTGGGGCCAGGGAACCCTGGTCACCGTCTCCTCAG		NA	NA	NA	NA	GAACAGCCTGAGAGCTGAGGACACGGCTGTGTATTACTGT	NA	NA	NA	NA	NSLRAEDTAVYYC	Patient 1	Class 1
525	0	548	IGHV1-18	IGHJ6	AREIGLVVVGSLWMGYLDV	GCGAGAGAAATAGGTCTCGTTGTAGTAGGATCACTATGGATGGGCTACCTGGACGTC	IGHD2-2	297	254	0.026	551	0.00012727	524	NA	1	1	3	NA	GAGATCCGACGACACGGCCGTGTATTACTGTGCGAGAGAAATAGGTCTCGTTGTAGTAGGATCACTATGGATGGGCTACCTGGACGTCTGGGGCAAGGGGACCACGGTCACCGTCTCCTCAG	GAGATCTGACGACACGGCCGTGTATTACTGTGCGAGAGA-----------TTGTAGTAG----------------CTACATGGACGTCTGGGGCAAAGGGACCACGGTCACCGTCTCCTCAG	24C	NA	NA	NA	NA	GAGATCCGACGACACGGCCGTGTATTACTGT	NA	NA	NA	NA	RSDDTAVYYC	Patient 1	Class 1
526	0	549	IGHV3-33	IGHJ1	AKHPHTRYSSGWNPLDYFQH	GCGAAGCATCCGCACACCAGGTATAGCAGTGGCTGGAACCCCCTCGATTACTTCCAGCAC	IGHD6-19	377	174	0	551	0.00012727	524	NA	3	1	1	NA	GAACAGCCTGAGAGCCGAGGACACGGCTGTGTATTACTGTGCGAAGCATCCGCACACCAGGTATAGCAGTGGCTGGAACCCCCTCGATTACTTCCAGCACTGGGGCCAGGGCACCCTGGTCACCGTCTCCTCAG	GAACAGCCTGAGAGCCGAGGACACGGCTGTGTATTACTGTGCGAA--------------GGTATAGCAGTGGCTGG------------TACTTCCAGCACTGGGGCCAGGGCACCCTGGTCACCGTCTCCTCAG		NA	NA	NA	NA	GAACAGCCTGAGAGCCGAGGACACGGCTGTGTATTACTGT	NA	NA	NA	NA	NSLRAEDTAVYYC	Patient 1	Class 1
527	0	550	IGHV3-30	IGHJ3	ATRRPPYYYDSSGWPAFDI	GCGACACGTCGCCCCCCGTATTACTATGATAGTAGTGGTTGGCCTGCTTTTGATATC	IGHD3-22	296	253	0	549	0.00012681	527	NA	10	1	2	NA	GAACAGCCTGAGAGCTGAGGACACGGCTGTGTATTACTGTGCGACACGTCGCCCCCCGTATTACTATGATAGTAGTGGTTGGCCTGCTTTTGATATCTGGGGCCAAGGGACAATGGTCACCGTCTCTTCAG	GAACAGCCTGAGAGCTGAGGACACGGCTGTGTATTACTGTGCGA-------------GTATTACTATGATAGTAGTGGTT----TGCTTTTGATATCTGGGGCCAAGGGACAATGGTCACCGTCTCTTCAG		NA	NA	NA	NA	GAACAGCCTGAGAGCTGAGGACACGGCTGTGTATTACTGT	NA	NA	NA	NA	NSLRAEDTAVYYC	Patient 1	Class 1
528	0	552	IGHV3-49	IGHJ4	TRGWFGDGIRY	ACTAGAGGATGGTTCGGGGATGGTATACGATAC	IGHD3-10	332	217	0	549	0.00012681	527	NA	1	1	2	NA	GAACAGCCTGAAAACCGAGGACACAGCCGTGTATTACTGTACTAGAGGATGGTTCGGGGATGGTATACGATACTGGGGCCAGGGAACCCTGGTCACCGTCTCCTCAG	GAACAGCCTGAAAACCGAGGACACAGCCGTGTATTACTGTACTAGAG-ATGGTTCGGGGA----------TACTGGGGCCAGGGAACCCTGGTCACCGTCTCCTCAG		NA	NA	NA	NA	GAACAGCCTGAAAACCGAGGACACAGCCGTGTATTACTGT	NA	NA	NA	NA	NSLKTEDTAVYYC	Patient 1	Class 1
529	0	551	IGHV3-30	IGHJ3	AKGGSSFLVVAALDAFDI	GCGAAAGGGGGTTCGAGTTTTTTGGTGGTAGCTGCCCTTGATGCTTTTGATATC	IGHD2-15	304	245	0	549	0.00012681	527	NA	2	1	2	NA	GAACAGCCTGAGAGCTGAGGACACGGCTGTGTATTACTGTGCGAAAGGGGGTTCGAGTTTTTTGGTGGTAGCTGCCCTTGATGCTTTTGATATCTGGGGCCAAGGGACAATGGTCACCGTCTCTTCAG	GAACAGCCTGAGAGCTGAGGACACGGCTGTGTATTACTGTGCGAAAG---------------TGGTGGTAGCTGC---TGATGCTTTTGATATCTGGGGCCAAGGGACAATGGTCACCGTCTCTTCAG		NA	NA	NA	NA	GAACAGCCTGAGAGCTGAGGACACGGCTGTGTATTACTGT	NA	NA	NA	NA	NSLRAEDTAVYYC	Patient 1	Class 1
530	0	553	IGHV3-64	IGHJ3	ARGGASDAFDI	GCGAGAGGGGGAGCTAGTGATGCTTTTGATATC	IGHD1-26	258	290	0	548	0.00012658	530	NA	1	1	2	NA	GGGCAGCCTGAGAGCTGAGGACATGGCTGTGTATTACTGTGCGAGAGGGGGAGCTAGTGATGCTTTTGATATCTGGGGCCAAGGGACAATGGTCACCGTCTCTTCAG	GGGCAGCCTGAGAGCTGAGGACATGGCTGTGTATTACTGTGCGAGAG-GGGAGCTA-TGATGCTTTTGATATCTGGGGCCAAGGGACAATGGTCACCGTCTCTTCAG		NA	NA	NA	NA	GGGCAGCCTGAGAGCTGAGGACATGGCTGTGTATTACTGT	NA	NA	NA	NA	GSLRAEDMAVYYC	Patient 1	Class 1
531	0	554	IGHV4-34	IGHJ4	ARGKFRITMVRGLISNPPHFDY	GCGAGAGGCAAATTCCGTATTACTATGGTTCGGGGACTTATTTCGAATCCCCCCCACTTTGACTAC	IGHD3-10	269	279	0	548	0.00012658	530	NA	1	1	2	NA	GAGCTCTGTGACCGCCGCGGACACGGCTGTGTATTACTGTGCGAGAGGCAAATTCCGTATTACTATGGTTCGGGGACTTATTTCGAATCCCCCCCACTTTGACTACTGGGGCCAGGGAACCCTGGTCACCGTCTCCTCAG	GAGCTCTGTGACCGCCGCGGACACGGCTGTGTATTACTGTGCGAGAGG--------GTATTACTATGGTTCGGGGAGTTATT-------------ACTTTGACTACTGGGGCCAGGGAACCCTGGTCACCGTCTCCTCAG		NA	NA	NA	NA	GAGCTCTGTGACCGCCGCGGACACGGCTGTGTATTACTGT	NA	NA	NA	NA	SSVTAADTAVYYC	Patient 1	Class 1
532	0	555	IGHV4-34	IGHJ4	ARDGRKSEVCSGGSCYWDY	GCGAGAGACGGTAGAAAATCGGAGGTGTGTAGTGGTGGTAGCTGCTACTGGGACTAC	IGHD2-15	186	362	0	548	0.00012658	530	NA	1	1	2	NA	GAGCTCTGTGACCGCCGCGGACACGGCTGTGTATTACTGTGCGAGAGACGGTAGAAAATCGGAGGTGTGTAGTGGTGGTAGCTGCTACTGGGACTACTGGGGCCAGGGAACCCTGGTCACCGTCTCCTCAG	GAGCTCTGTGACCGCCGCGGACACGGCTGTGTATTACTGTGCGAGAG--------------------TGTAGTGGTGGTAGCTGCTACT--GACTACTGGGGCCAGGGAACCCTGGTCACCGTCTCCTCAG		NA	NA	NA	NA	GAGCTCTGTGACCGCCGCGGACACGGCTGTGTATTACTGT	NA	NA	NA	NA	SSVTAADTAVYYC	Patient 1	Class 1
533	0	556	IGHV4-39	IGHJ3	ARLHCSSTSCVGAFDI	GCGAGACTACATTGTAGTAGTACCAGCTGCGTCGGTGCTTTTGATATC	IGHD2-2	239	308	0	547	0.00012635	533	NA	1	1	2	NA	GAGCTCTGTGACCGCCGCAGACACGGCTGTGTATTACTGTGCGAGACTACATTGTAGTAGTACCAGCTGCGTCGGTGCTTTTGATATCTGGGGCCAAGGGACAATGGTCACCGTCTCTTCAG	GAGCTCTGTGACCGCCGCAGACACGGCTGTGTATTACTGTGCGAGAC---ATTGTAGTAGTACCAGCTGC-----TGCTTTTGATATCTGGGGCCAAGGGACAATGGTCACCGTCTCTTCAG		NA	NA	NA	NA	GAGCTCTGTGACCGCCGCAGACACGGCTGTGTATTACTGT	NA	NA	NA	NA	SSVTAADTAVYYC	Patient 1	Class 1
534	0	557	IGHV3-23	IGHJ4	AKEMPQAVAYLFDY	GCGAAAGAAATGCCCCAAGCAGTGGCCTACCTCTTTGACTAC	IGHD6-19	283	264	0	547	0.00012635	533	NA	1	1	2	NA	GAACAGCCTGAGAGCCGAGGACACGGCCGTATATTACTGTGCGAAAGAAATGCCCCAAGCAGTGGCCTACCTCTTTGACTACTGGGGCCAGGGAACCCTGGTCACCGTCTCCTCAG	GAACAGCCTGAGAGCCGAGGACACGGCCGTATATTACTGTGCGAAAGA---------AGCAGTGGC------CTTTGACTACTGGGGCCAGGGAACCCTGGTCACCGTCTCCTCAG		NA	NA	NA	NA	GAACAGCCTGAGAGCCGAGGACACGGCCGTATATTACTGT	NA	NA	NA	NA	NSLRAEDTAVYYC	Patient 1	Class 1
535	0	558	IGHV4-34	IGHJ4	ALLAATTDY	GCTTTGCTCGCTGCTACAACCGACTAC	IGHD2-15	256	290	0	546	0.00012612	535	NA	1	1	2	NA	GAGCTCTGTGACCGCCGCGGACACGGCTGTGTATTACTGTGCTTTGCTCGCTGCTACAACCGACTACTGGGGCCAGGGAACCCTGGTCACCGTCTCCTCAG	GAGCTCTGTGACCGCCGCGGACACGGCTGTGTATTACTGTGC-------GCTGCTAC----GACTACTGGGGCCAGGGAACCCTGGTCACCGTCTCCTCAG		NA	NA	NA	NA	GAGCTCTGTGACCGCCGCGGACACGGCTGTGTATTACTGT	NA	NA	NA	NA	SSVTAADTAVYYC	Patient 1	Class 1
536	0	346	IGHV3-11	IGHJ4	ARDRGVFDY	GCGAGAGATCGGGGTGTTTTTGACTAC	IGHD3-10	231	314	0	545	0.00012589	536	NA	4	1	2	NA	GAACAGCCTGAGAGCCGAGGACACGGCTGTGTATTACTGTGCGAGAGATCGGGGTGTTTTTGACTACTGGGGCCAGGGAACCCTGGTCACCGTCTCCTCAG	GAACAGCCTGAGAGCCGAGGACACGGCTGTGTATTACTGTGCGAGAGATCGGGG----TTTGACTACTGGGGCCAGGGAACCCTGGTCACCGTCTCCTCAG		NA	NA	NA	NA	GAACAGCCTGAGAGCCGAGGACACGGCTGTGTATTACTGT	NA	NA	NA	NA	NSLRAEDTAVYYC	Patient 1	Class 1
537	0	562	IGHV4-34	IGHJ6	ARGRVGSGSSSPYGMDV	GCGAGAGGCCGTGTCGGTAGTGGATCCAGCAGCCCATACGGTATGGACGTC	IGHD2-15	304	239	0.042	543	0.00012543	537	NA	1	1	2	NA	GAGCTCTGTGACCGCCGCGGACACGGCTGTATATTTCTGTGCGAGAGGCCGTGTCGGTAGTGGATCCAGCAGCCCATACGGTATGGACGTCTGGGGCCAAGGGACCACGGTCACCGTCTCCTCA	GAGCTCTGTGACCGCCGCGGACACGGCTGTGTATTACTGTGCGAGAGG--------GTAGTGG-------------TACGGTATGGACGTCTGGGGCCAAGGGACCACGGTCACCGTCTCCTCA	4T;9A	NA	NA	NA	NA	GAGCTCTGTGACCGCCGCGGACACGGCTGTATATTTCTGT	NA	NA	NA	NA	SSVTAADTAVYFC	Patient 1	Class 1
538	0	565	IGHV4-34	IGHJ4	ARVGGRGYCSSTSCYPFDY	GCGAGAGTCGGGGGGAGGGGATATTGTAGTAGTACCAGCTGCTATCCCTTTGACTAC	IGHD2-2	266	277	0	543	0.00012543	537	NA	1	1	2	NA	GAGCTCTGTGACCGCCGCGGACACGGCTGTGTATTACTGTGCGAGAGTCGGGGGGAGGGGATATTGTAGTAGTACCAGCTGCTATCCCTTTGACTACTGGGGCCAGGGAACCCTGGTCACCGTCTCCTCAG	GAGCTCTGTGACCGCCGCGGACACGGCTGTGTATTACTGTGCGAGAG-----------GGATATTGTAGTAGTACCAGCTGCTAT--CTTTGACTACTGGGGCCAGGGAACCCTGGTCACCGTCTCCTCAG		NA	NA	NA	NA	GAGCTCTGTGACCGCCGCGGACACGGCTGTGTATTACTGT	NA	NA	NA	NA	SSVTAADTAVYYC	Patient 1	Class 1
539	0	560	IGHV1-18	IGHJ3	ARVWGDAFDI	GCGAGAGTATGGGGGGATGCTTTTGATATC	IGHD3-16	277	266	0	543	0.00012543	537	NA	1	1	2	NA	GAGATCTGACGACACGGCCGTGTATTACTGTGCGAGAGTATGGGGGGATGCTTTTGATATCTGGGGCCAAGGGACAATGGTCACCGTCTCTTCAG	GAGATCTGACGACACGGCCGTGTATTACTGTGCGAGAG----GGGGGATGCTTTTGATATCTGGGGCCAAGGGACAATGGTCACCGTCTCTTCAG		NA	NA	NA	NA	GAGATCTGACGACACGGCCGTGTATTACTGT	NA	NA	NA	NA	RSDDTAVYYC	Patient 1	Class 1
540	0	561	IGHV1-46	IGHJ3	ARDHKVGYSSFLTAFDI	GCGAGAGATCATAAAGTCGGGTATAGCAGTTTTCTCACCGCTTTTGATATC	IGHD6-19	262	281	0	543	0.00012543	537	NA	1	1	2	NA	GAGATCTGAGGACACGGCCGTGTATTACTGTGCGAGAGATCATAAAGTCGGGTATAGCAGTTTTCTCACCGCTTTTGATATCTGGGGCCAAGGGACAATGGTCACCGTCTCTTCAG	GAGATCTGAGGACACGGCCGTGTATTACTGTGCGAGAGA----------GGGTATAGCAGT---------GCTTTTGATATCTGGGGCCAAGGGACAATGGTCACCGTCTCTTCAG		NA	NA	NA	NA	GAGATCTGAGGACACGGCCGTGTATTACTGT	NA	NA	NA	NA	RSEDTAVYYC	Patient 1	Class 1
541	0	245	IGHV4-30-2	IGHJ6	ARERSWYYYYGMDV	GCGAGAGAGAGGTCTTGGTACTACTACTACGGTATGGACGTC	IGHD6-13	291	252	0	543	0.00012543	537	NA	4	1	2	NA	GAGCTCTGTGACCGCCGCAGACACGGCCGTGTATTACTGTGCGAGAGAGAGGTCTTGGTACTACTACTACGGTATGGACGTCTGGGGCCAAGGGACCACGGTCACCGTCTCCTCA	GAGCTCTGTGACCGCCGCAGACACGGCCGTGTATTACTGTGCGAGAGA-------TGGTACTACTACTACGGTATGGACGTCTGGGGCCAAGGGACCACGGTCACCGTCTCCTCA		NA	NA	NA	NA	GAGCTCTGTGACCGCCGCAGACACGGCCGTGTATTACTGT	NA	NA	NA	NA	SSVTAADTAVYYC	Patient 1	Class 1
542	0	559	IGHV3-9	IGHJ3	AKDIVLCSSTSCFAYGAFDM	GCAAAAGATATAGTCCTTTGTAGTAGTACCAGCTGCTTCGCATATGGTGCTTTTGATATG	IGHD2-2	276	267	0.02	543	0.00012543	537	NA	1	1	2	NA	GAACAGTCTGAGAGCTGAGGACACGGCCTTATATTACTGTGCAAAAGATATAGTCCTTTGTAGTAGTACCAGCTGCTTCGCATATGGTGCTTTTGATATGTGGGGCCAAGGGACAATGGTCACCGTCTCTTCAG	GAACAGTCTGAGAGCTGAGGACACGGCCTTGTATTACTGTGCAAAAGATA-------TTGTAGTAGTACCAGCTGCT----------TGCTTTTGATATCTGGGGCCAAGGGACAATGGTCACCGTCTCTTCAG	9A	NA	NA	NA	NA	GAACAGTCTGAGAGCTGAGGACACGGCCTTATATTACTGT	NA	NA	NA	NA	NSLRAEDTALYYC	Patient 1	Class 1
543	0	564	IGHV4-34	IGHJ5	ARTRIAARKRVWFDP	GCGAGGACCCGTATAGCAGCTCGTAAGAGGGTCTGGTTCGACCCC	IGHD6-6	176	367	0	543	0.00012543	537	NA	1	1	2	NA	GAGCTCTGTGACCGCCGCGGACACGGCTGTGTATTACTGTGCGAGGACCCGTATAGCAGCTCGTAAGAGGGTCTGGTTCGACCCCTGGGGCCAGGGAACCCTGGTCACCGTCTCCTCAG	GAGCTCTGTGACCGCCGCGGACACGGCTGTGTATTACTGTGCGAG-----GTATAGCAGCTCGT--------CTGGTTCGACCCCTGGGGCCAGGGAACCCTGGTCACCGTCTCCTCAG		NA	NA	NA	NA	GAGCTCTGTGACCGCCGCGGACACGGCTGTGTATTACTGT	NA	NA	NA	NA	SSVTAADTAVYYC	Patient 1	Class 1
544	0	567	IGHV3-74	IGHJ4	AREYSSSEAFDY	GCAAGAGAGTATAGCAGCTCGGAAGCTTTTGACTAC	IGHD6-6	254	288	0	542	0.00012519	544	NA	1	1	2	NA	GAACAGTCTGAGAGCCGAGGACACGGCTGTGTATTACTGTGCAAGAGAGTATAGCAGCTCGGAAGCTTTTGACTACTGGGGCCAGGGAACCCTGGTCACCGTCTCCTCAG	GAACAGTCTGAGAGCCGAGGACACGGCTGTGTATTACTGTGCAAGAGAGTATAGCAGCTCG------TTTGACTACTGGGGCCAGGGAACCCTGGTCACCGTCTCCTCAG		NA	NA	NA	NA	GAACAGTCTGAGAGCCGAGGACACGGCTGTGTATTACTGT	NA	NA	NA	NA	NSLRAEDTAVYYC	Patient 1	Class 1
545	0	568	IGHV3-30	IGHJ4	ARPLTVTTLYFDY	GCGAGACCCCTTACGGTGACTACCCTTTACTTTGACTAC	IGHD4-17	224	318	0	542	0.00012519	544	NA	4	1	2	NA	GAACAGCCTGAGAGCTGAGGACACGGCTGTGTATTACTGTGCGAGACCCCTTACGGTGACTACCCTTTACTTTGACTACTGGGGCCAGGGAACCCTGGTCACCGTCTCCTCAG	GAACAGCCTGAGAGCTGAGGACACGGCTGTGTATTACTGTGCGAGA-----TACGGTGACTAC----TACTTTGACTACTGGGGCCAGGGAACCCTGGTCACCGTCTCCTCAG		NA	NA	NA	NA	GAACAGCCTGAGAGCTGAGGACACGGCTGTGTATTACTGT	NA	NA	NA	NA	NSLRAEDTAVYYC	Patient 1	Class 1
546	0	570	IGHV2-26	IGHJ3	ARILRGLITIFGVATGAFDI	GCACGGATACTCCGCGGCCTTATTACGATTTTTGGAGTGGCCACCGGTGCTTTTGATATC	IGHD3-3	317	224	0	541	0.00012496	546	NA	1	1	2	NA	GGACCCTGTGGACACAGCCACATATTACTGTGCACGGATACTCCGCGGCCTTATTACGATTTTTGGAGTGGCCACCGGTGCTTTTGATATCTGGGGCCAAGGGACAATGGTCACCGTCTCTTCAG	GGACCCTGTGGACACAGCCACATATTACTGTGCACGGATAC----------TATTACGATTTTTGGAGTGG-------TGCTTTTGATATCTGGGGCCAAGGGACAATGGTCACCGTCTCTTCAG		NA	NA	NA	NA	GGACCCTGTGGACACAGCCACATATTACTGT	NA	NA	NA	NA	DPVDTATYYC	Patient 1	Class 1
547	0	404	IGHV5-51	IGHJ6	ARQDIVVVPAGAYYYYYMDV	GCGAGACAGGATATTGTAGTAGTACCAGCTGGGGCCTACTACTACTACTACATGGACGTC	IGHD2-2	265	274	0	539	0.0001245	547	NA	1	1	3	NA	GAAGGCCTCGGACACCGCCATGTATTACTGTGCGAGACAGGATATTGTAGTAGTACCAGCTGGGGCCTACTACTACTACTACATGGACGTCTGGGGCAAAGGGACCACGGTCACCGTCTCCTCA	GAAGGCCTCGGACACCGCCATGTATTACTGTGCGAGACAGGATATTGTAGTAGTACCAGCTG----CTACTACTACTACTACATGGACGTCTGGGGCAAAGGGACCACGGTCACCGTCTCCTCA		NA	NA	NA	NA	GAAGGCCTCGGACACCGCCATGTATTACTGT	NA	NA	NA	NA	KASDTAMYYC	Patient 1	Class 1
548	0	571	IGHV3-9	IGHJ3	AKRDYGDAFDI	GCAAAACGAGACTACGGTGATGCTTTTGATATC	IGHD4-17	270	268	0	538	0.00012427	548	NA	1	1	2	NA	GAACAGTCTGAGAGCTGAGGACACGGCCTTGTATTACTGTGCAAAACGAGACTACGGTGATGCTTTTGATATCTGGGGCCAAGGGACAATGGTCACCGTCTCTTCAG	GAACAGTCTGAGAGCTGAGGACACGGCCTTGTATTACTGTGCAAAA---GACTACGGTGATGCTTTTGATATCTGGGGCCAAGGGACAATGGTCACCGTCTCTTCAG		NA	NA	NA	NA	GAACAGTCTGAGAGCTGAGGACACGGCCTTGTATTACTGT	NA	NA	NA	NA	NSLRAEDTALYYC	Patient 1	Class 1
549	0	573	IGHV3-11	IGHJ3	ARGRGTALGRAFDI	GCGAGAGGGCGGGGCACGGCCTTGGGCCGGGCTTTTGATATC	IGHD3-10	270	268	0	538	0.00012427	548	NA	4	1	2	NA	GAACAGCCTGAGAGCCGAGGACACGGCTGTGTATTACTGTGCGAGAGGGCGGGGCACGGCCTTGGGCCGGGCTTTTGATATCTGGGGCCAAGGGACAATGGTCACCGTCTCTTCAG	GAACAGCCTGAGAGCCGAGGACACGGCTGTGTATTACTGTGCGAGAG--CGGGG----------------GCTTTTGATATCTGGGGCCAAGGGACAATGGTCACCGTCTCTTCAG		NA	NA	NA	NA	GAACAGCCTGAGAGCCGAGGACACGGCTGTGTATTACTGT	NA	NA	NA	NA	NSLRAEDTAVYYC	Patient 1	Class 1
550	0	572	IGHV3-23	IGHJ4	AKVRDIVVVPDMYYFDY	GCGAAAGTCCGCGATATTGTAGTAGTACCAGATATGTATTACTTTGACTAC	IGHD2-2	263	275	0.021	538	0.00012427	548	NA	1	1	2	NA	GAACAGCCTGAGAGTCGAGGACACGGCCGTATATTACTGTGCGAAAGTCCGCGATATTGTAGTAGTACCAGATATGTATTACTTTGACTACTGGGGCCAGGGAACCCTGGTCACCGTCTCCTCAG	GAACAGCCTGAGAGCCGAGGACACGGCCGTATATTACTGTGCGAAAG-----GATATTGTAGTAGTACCAG--------TACTTTGACTACTGGGGCCAGGGAACCCTGGTCACCGTCTCCTCAG	25T	NA	NA	NA	NA	GAACAGCCTGAGAGTCGAGGACACGGCCGTATATTACTGT	NA	NA	NA	NA	NSLRVEDTAVYYC	Patient 1	Class 1
551	0	574	IGHV3-23	IGHJ4	AKAQTHSGRPEDHFDY	GCGAAGGCACAGACGCATAGTGGGAGACCAGAGGACCACTTTGACTAC	IGHD1-26	251	286	0	537	0.00012404	551	NA	1	1	2	NA	GAACAGCCTGAGAGCCGAGGACACGGCCGTATATTACTGTGCGAAGGCACAGACGCATAGTGGGAGACCAGAGGACCACTTTGACTACTGGGGCCAGGGAACCCTGGTCACCGTCTCCTCAG	GAACAGCCTGAGAGCCGAGGACACGGCCGTATATTACTGTGCGAA-----------ATAGTGGGAG-----------ACTTTGACTACTGGGGCCAGGGAACCCTGGTCACCGTCTCCTCAG		NA	NA	NA	NA	GAACAGCCTGAGAGCCGAGGACACGGCCGTATATTACTGT	NA	NA	NA	NA	NSLRAEDTAVYYC	Patient 1	Class 1
552	0	575	IGHV3-23	IGHJ6	AKVIHYDILTGSYYYGMDV	GCGAAAGTCATCCATTACGATATTTTGACTGGCTCTTACTACTACGGTATGGACGTC	IGHD3-9	317	219	0	536	0.00012381	552	NA	1	1	2	NA	GAACAGCCTGAGAGCCGAGGACACGGCCGTATATTACTGTGCGAAAGTCATCCATTACGATATTTTGACTGGCTCTTACTACTACGGTATGGACGTCTGGGGCCAAGGGACCACGGTCACCGTCTCCTCA	GAACAGCCTGAGAGCCGAGGACACGGCCGTATATTACTGTGCGAAAG------ATTACGATATTTTGACTGG----TACTACTACGGTATGGACGTCTGGGGCCAAGGGACCACGGTCACCGTCTCCTCA		NA	NA	NA	NA	GAACAGCCTGAGAGCCGAGGACACGGCCGTATATTACTGT	NA	NA	NA	NA	NSLRAEDTAVYYC	Patient 1	Class 1
553	0	577	IGHV5-10-1	IGHJ6	ARNRITMVRGVIPYYYYYGMDV	GCGAGAAATCGTATTACTATGGTTCGGGGAGTTATCCCCTACTACTACTACTACGGTATGGACGTC	IGHD3-10	319	217	0	536	0.00012381	552	NA	1	1	2	NA	GAAGGCCTCGGACACCGCCATGTATTACTGTGCGAGAAATCGTATTACTATGGTTCGGGGAGTTATCCCCTACTACTACTACTACGGTATGGACGTCTGGGGCCAAGGGACCACGGTCACCGTCTCCTCA	GAAGGCCTCGGACACCGCCATGTATTACTGTGCGAGA----GTATTACTATGGTTCGGGGAGTTAT----TACTACTACTACTACGGTATGGACGTCTGGGGCCAAGGGACCACGGTCACCGTCTCCTCA		NA	NA	NA	NA	GAAGGCCTCGGACACCGCCATGTATTACTGT	NA	NA	NA	NA	KASDTAMYYC	Patient 1	Class 1
554	0	576	IGHV3-11	IGHJ4	ARGGIAVAGAEY	GCGAGAGGCGGAATAGCAGTGGCTGGTGCCGAATAC	IGHD6-19	234	302	0	536	0.00012381	552	NA	4	1	2	NA	GAACAGCCTGAGAGCCGAGGACACGGCTGTGTATTACTGTGCGAGAGGCGGAATAGCAGTGGCTGGTGCCGAATACTGGGGCCAGGGAACCCTGGTCACCGTCTCCTCAG	GAACAGCCTGAGAGCCGAGGACACGGCTGTGTATTACTGTGCGAGAG-----ATAGCAGTGGCTGGT------TACTGGGGCCAGGGAACCCTGGTCACCGTCTCCTCAG		NA	NA	NA	NA	GAACAGCCTGAGAGCCGAGGACACGGCTGTGTATTACTGT	NA	NA	NA	NA	NSLRAEDTAVYYC	Patient 1	Class 1
555	0	578	IGHV4-39	IGHJ4	ARLKSGSYFY	GCGAGACTCAAAAGTGGGAGCTACTTCTAC	IGHD1-26	256	279	0	535	0.00012358	555	NA	1	1	2	NA	GAGCTCTGTGACCGCCGCAGACACGGCTGTGTATTACTGTGCGAGACTCAAAAGTGGGAGCTACTTCTACTGGGGCCAGGGAACCCTGGTCACCGTCTCCTCAG	GAGCTCTGTGACCGCCGCAGACACGGCTGTGTATTACTGTGCGAGAC-----AGTGGGAGCTACT-CTACTGGGGCCAGGGAACCCTGGTCACCGTCTCCTCAG		NA	NA	NA	NA	GAGCTCTGTGACCGCCGCAGACACGGCTGTGTATTACTGT	NA	NA	NA	NA	SSVTAADTAVYYC	Patient 1	Class 1
556	0	580	IGHV4-39	IGHJ5	ARLSGDPRWSWFDP	GCGAGACTGTCGGGTGACCCCAGGTGGAGCTGGTTCGACCCC	IGHD1-26	262	272	0.021	534	0.00012335	556	NA	1	1	2	NA	GAGCTCTGTGACCGCCGCAGACACGGCTTTGTATTACTGTGCGAGACTGTCGGGTGACCCCAGGTGGAGCTGGTTCGACCCCTGGGGCCAGGGAACCCTGGTCACCGTCTCCTCAG	GAGCTCTGTGACCGCCGCAGACACGGCTGTGTATTACTGTGCGAGAC------------------GGAGCTGGTTCGACCCCTGGGGCCAGGGAACCCTGGTCACCGTCTCCTCAG	11T	NA	NA	NA	NA	GAGCTCTGTGACCGCCGCAGACACGGCTTTGTATTACTGT	NA	NA	NA	NA	SSVTAADTALYYC	Patient 1	Class 1
557	0	581	IGHV3-23	IGHJ4	AKGLGWRGGEPFDY	GCGAAAGGTCTAGGTTGGAGGGGAGGTGAGCCCTTTGACTAC	IGHD3-10	262	272	0	534	0.00012335	556	NA	1	1	2	NA	GAACAGCCTGAGAGCCGAGGACACGGCCGTATATTACTGTGCGAAAGGTCTAGGTTGGAGGGGAGGTGAGCCCTTTGACTACTGGGGCCAGGGAACCCTGGTCACCGTCTCCTCAG	GAACAGCCTGAGAGCCGAGGACACGGCCGTATATTACTGTGCGAAAG------------GGGGAG-------CTTTGACTACTGGGGCCAGGGAACCCTGGTCACCGTCTCCTCAG		NA	NA	NA	NA	GAACAGCCTGAGAGCCGAGGACACGGCCGTATATTACTGT	NA	NA	NA	NA	NSLRAEDTAVYYC	Patient 1	Class 1
558	0	579	IGHV4-59	IGHJ6	ARDKSYYDSSGYYSIYYYGMDV	GCGAGAGATAAAAGTTACTATGATAGTAGTGGTTATTATTCTATCTACTACTACGGTATGGACGTC	IGHD3-22	242	292	0	534	0.00012335	556	NA	1	1	2	NA	GAGCTCTGTGACCGCTGCGGACACGGCCGTGTATTACTGTGCGAGAGATAAAAGTTACTATGATAGTAGTGGTTATTATTCTATCTACTACTACGGTATGGACGTCTGGGGCCAAGGGACCACGGTCACCGTCTCCTCA	GAGCTCTGTGACCGCTGCGGACACGGCCGTGTATTACTGTGCGAGAGA------TTACTATGATAGTAGTGGTTATTA------CTACTACTACGGTATGGACGTCTGGGGCCAAGGGACCACGGTCACCGTCTCCTCA		NA	NA	NA	NA	GAGCTCTGTGACCGCTGCGGACACGGCCGTGTATTACTGT	NA	NA	NA	NA	SSVTAADTAVYYC	Patient 1	Class 1
559	0	582	IGHV3-74	IGHJ4	ARDQGDGYNVGFDY	GCAAGAGATCAGGGAGATGGCTACAATGTTGGATTTGACTAC	IGHD5-24	255	279	0	534	0.00012335	556	NA	1	1	2	NA	GAACAGTCTGAGAGCCGAGGACACGGCTGTGTATTACTGTGCAAGAGATCAGGGAGATGGCTACAATGTTGGATTTGACTACTGGGGCCAGGGAACCCTGGTCACCGTCTCCTCAG	GAACAGTCTGAGAGCCGAGGACACGGCTGTGTATTACTGTGCAAGAGA-----GAGATGGCTACAAT------TTTGACTACTGGGGCCAGGGAACCCTGGTCACCGTCTCCTCAG		NA	NA	NA	NA	GAACAGTCTGAGAGCCGAGGACACGGCTGTGTATTACTGT	NA	NA	NA	NA	NSLRAEDTAVYYC	Patient 1	Class 1
560	0	583	IGHV3-11	IGHJ3	AREPTGDLAFDI	GCGAGAGAACCAACTGGGGACTTAGCTTTTGATATC	IGHD7-27	251	282	0	533	0.00012312	560	NA	1	1	2	NA	GAACAGCCTGAGAGCCGAGGACACGGCCGTGTATTACTGTGCGAGAGAACCAACTGGGGACTTAGCTTTTGATATCTGGGGCCAAGGGACAATGGTCACCGTCTCTTCAG	GAACAGCCTGAGAGCCGAGGACACGGCCGTGTATTACTGTGCGAGAGA---AACTGGGGA----GCTTTTGATATCTGGGGCCAAGGGACAATGGTCACCGTCTCTTCAG		NA	NA	NA	NA	GAACAGCCTGAGAGCCGAGGACACGGCCGTGTATTACTGT	NA	NA	NA	NA	NSLRAEDTAVYYC	Patient 1	Class 1
561	0	584	IGHV3-11	IGHJ4	ARGDIVVVVGAPTQPFDY	GCGAGAGGGGATATTGTAGTGGTGGTAGGTGCTCCAACTCAGCCGTTTGACTAC	IGHD2-15	282	251	0	533	0.00012312	560	NA	4	1	2	NA	GAACAGCCTGAGAGCCGAGGACACGGCTGTGTATTACTGTGCGAGAGGGGATATTGTAGTGGTGGTAGGTGCTCCAACTCAGCCGTTTGACTACTGGGGCCAGGGAACCCTGGTCACCGTCTCCTCAG	GAACAGCCTGAGAGCCGAGGACACGGCTGTGTATTACTGTGCGAGAG-GGATATTGTAGTGGTGGTAG-----------------TTTGACTACTGGGGCCAGGGAACCCTGGTCACCGTCTCCTCAG		NA	NA	NA	NA	GAACAGCCTGAGAGCCGAGGACACGGCTGTGTATTACTGT	NA	NA	NA	NA	NSLRAEDTAVYYC	Patient 1	Class 1
562	0	585	IGHV5-51	IGHJ4	ARQGSSGYYVGY	GCGAGACAGGGGAGTAGTGGTTATTACGTGGGCTAC	IGHD3-22	297	236	0	533	0.00012312	560	NA	1	1	2	NA	GAAGGCCTCGGACACCGCCATGTATTACTGTGCGAGACAGGGGAGTAGTGGTTATTACGTGGGCTACTGGGGCCAGGGAACCCTGGTCACCGTCTCCTCAG	GAAGGCCTCGGACACCGCCATGTATTACTGTGCGAGACA----AGTAGTGGTTATTAC-----CTACTGGGGCCAGGGAACCCTGGTCACCGTCTCCTCAG		NA	NA	NA	NA	GAAGGCCTCGGACACCGCCATGTATTACTGT	NA	NA	NA	NA	KASDTAMYYC	Patient 1	Class 1
563	0	588	IGHV3-13	IGHJ3	ARGLVGATDDAFDI	GCAAGAGGGTTGGTGGGAGCTACGGATGATGCTTTTGATATC	IGHD1-26	186	346	0	532	0.00012288	563	NA	1	1	2	NA	GAACAGCCTGAGAGCCGGGGACACGGCTGTGTATTACTGTGCAAGAGGGTTGGTGGGAGCTACGGATGATGCTTTTGATATCTGGGGCCAAGGGACAATGGTCACCGTCTCTTCAG	GAACAGCCTGAGAGCCGGGGACACGGCTGTGTATTACTGTGCAAGAG-----GTGGGAGCTAC---TGATGCTTTTGATATCTGGGGCCAAGGGACAATGGTCACCGTCTCTTCAG		NA	NA	NA	NA	GAACAGCCTGAGAGCCGGGGACACGGCTGTGTATTACTGT	NA	NA	NA	NA	NSLRAGDTAVYYC	Patient 1	Class 1
564	0	587	IGHV4-34	IGHJ6	ARIRAYSSSSHGMDV	GCGAGAATTCGTGCGTATAGCAGCTCGTCCCACGGTATGGACGTC	IGHD6-6	253	279	0.022	532	0.00012288	563	NA	1	1	2	NA	GAGCTCTGTGACCGCCGCGGACACGGCTGTGTATTATTGTGCGAGAATTCGTGCGTATAGCAGCTCGTCCCACGGTATGGACGTCTGGGGCCAAGGGACCACGGTCACCGTCTCCTCA	GAGCTCTGTGACCGCCGCGGACACGGCTGTGTATTACTGTGCGAGA--------GTATAGCAGCTCGTCC-ACGGTATGGACGTCTGGGGCCAAGGGACCACGGTCACCGTCTCCTCA	3T	NA	NA	NA	NA	GAGCTCTGTGACCGCCGCGGACACGGCTGTGTATTATTGT	NA	NA	NA	NA	SSVTAADTAVYYC	Patient 1	Class 1
565	0	590	IGHV3-9	IGHJ4	AKDLGAGIFDY	GCAAAAGATCTTGGGGCTGGCATATTTGACTAC	IGHD2-21	257	274	0	531	0.00012265	565	NA	1	1	2	NA	GAACAGTCTGAGAGCTGAGGACACGGCCTTGTATTACTGTGCAAAAGATCTTGGGGCTGGCATATTTGACTACTGGGGCCAGGGAACCCTGGTCACCGTCTCCTCAG	GAACAGTCTGAGAGCTGAGGACACGGCCTTGTATTACTGTGCAAAAGAT----------GCATATTTGACTACTGGGGCCAGGGAACCCTGGTCACCGTCTCCTCAG		NA	NA	NA	NA	GAACAGTCTGAGAGCTGAGGACACGGCCTTGTATTACTGT	NA	NA	NA	NA	NSLRAEDTALYYC	Patient 1	Class 1
566	0	589	IGHV3-9	IGHJ3	AKDIEVGATSVFELPAFDI	GCAAAAGATATAGAGGTGGGAGCTACTAGTGTGTTTGAACTTCCTGCTTTTGATATC	IGHD1-26	268	263	0	531	0.00012265	565	NA	1	1	2	NA	GAACAGTCTGAGAGCTGAGGACACGGCCTTGTATTACTGTGCAAAAGATATAGAGGTGGGAGCTACTAGTGTGTTTGAACTTCCTGCTTTTGATATCTGGGGCCAAGGGACAATGGTCACCGTCTCTTCAG	GAACAGTCTGAGAGCTGAGGACACGGCCTTGTATTACTGTGCAAAAGATA-----GTGGGAGCTACTA----------------TGCTTTTGATATCTGGGGCCAAGGGACAATGGTCACCGTCTCTTCAG		NA	NA	NA	NA	GAACAGTCTGAGAGCTGAGGACACGGCCTTGTATTACTGT	NA	NA	NA	NA	NSLRAEDTALYYC	Patient 1	Class 1
567	0	591	IGHV3-30	IGHJ3	AREGAYYFDSSGYHDAFDI	GCGAGAGAGGGGGCATATTACTTTGATAGTAGTGGTTATCATGATGCTTTTGATATC	IGHD3-22	216	314	0	530	0.00012242	567	NA	1	1	2	NA	GAACAGCCTGAGAGCTGAGGACACGGCTGTGTATTACTGTGCGAGAGAGGGGGCATATTACTTTGATAGTAGTGGTTATCATGATGCTTTTGATATCTGGGGCCAAGGGACAATGGTCACCGTCTCTTCAG	GAACAGCCTGAGAGCTGAGGACACGGCTGTGTATTACTGTGCGAGAGA-------TATTACTATGATAGTAGTGGTTAT--TGATGCTTTTGATATCTGGGGCCAAGGGACAATGGTCACCGTCTCTTCAG		NA	NA	NA	NA	GAACAGCCTGAGAGCTGAGGACACGGCTGTGTATTACTGT	NA	NA	NA	NA	NSLRAEDTAVYYC	Patient 1	Class 1
568	0	595	IGHV3-11	IGHJ4	ARGGYCSSTSCYIVGYYLDY	GCGAGAGGGGGGTATTGTAGTAGTACCAGCTGCTATATCGTAGGGTATTACCTTGACTAC	IGHD2-2	255	274	0	529	0.00012219	568	NA	4	2	2	NA	GAACAGCCTGAGAGCCGAGGACACGGCTGTGTATTACTGTGCGAGAGGGGGGTATTGTAGTAGTACCAGCTGCTATATCGTAGGGTATTACCTTGACTACTGGGGCCAGGGAACCCTGGTCACCGTCTCCTCAG	GAACAGCCTGAGAGCCGAGGACACGGCTGTGTATTACTGTGCGAGAG-----TATTGTAGTAGTACCAGCTGCTATA---------------TTGACTACTGGGGCCAGGGAACCCTGGTCACCGTCTCCTCAG		NA	NA	NA	NA	GAACAGCCTGAGAGCCGAGGACACGGCTGTGTATTACTGT	NA	NA	NA	NA	NSLRAEDTAVYYC	Patient 1	Class 1
569	0	594	IGHV3-11	IGHJ5	ARDIDESHAYDSARNWFDP	GCGAGAGATATCGACGAGTCACATGCTTATGACTCCGCGCGCAACTGGTTCGACCCC	IGHD3-16	245	284	0	529	0.00012219	568	NA	4	1	2	NA	GAACAGCCTGAGAGCCGAGGACACGGCTGTGTATTACTGTGCGAGAGATATCGACGAGTCACATGCTTATGACTCCGCGCGCAACTGGTTCGACCCCTGGGGCCAGGGAACCCTGGTCACCGTCTCCTCAG	GAACAGCCTGAGAGCCGAGGACACGGCTGTGTATTACTGTGCGAGAGA--------------ATGCTTAT-----------CAACTGGTTCGACCCCTGGGGCCAGGGAACCCTGGTCACCGTCTCCTCAG		NA	NA	NA	NA	GAACAGCCTGAGAGCCGAGGACACGGCTGTGTATTACTGT	NA	NA	NA	NA	NSLRAEDTAVYYC	Patient 1	Class 1
570	0	593	IGHV3-11	IGHJ3	ARVTHCGGDCYTSSDAFDI	GCGAGAGTGACGCATTGTGGTGGTGACTGCTATACCTCCTCTGATGCTTTTGATATC	IGHD2-21	267	262	0	529	0.00012219	568	NA	1	2	2	NA	GAACAGCCTGAGAGCCGAGGACACGGCCGTGTATTACTGTGCGAGAGTGACGCATTGTGGTGGTGACTGCTATACCTCCTCTGATGCTTTTGATATCTGGGGCCAAGGGACAATGGTCACCGTCTCTTCAG	GAACAGCCTGAGAGCCGAGGACACGGCCGTGTATTACTGTGCGAGAG------ATTGTGGTGGTGACTGCTAT--------TGATGCTTTTGATATCTGGGGCCAAGGGACAATGGTCACCGTCTCTTCAG		NA	NA	NA	NA	GAACAGCCTGAGAGCCGAGGACACGGCCGTGTATTACTGT	NA	NA	NA	NA	NSLRAEDTAVYYC	Patient 1	Class 1
571	0	592	IGHV3-23	IGHJ6	AKGFMGDYMDV	GCGAAAGGCTTCATGGGGGACTACATGGACGTC	IGHD3-16	227	302	0	529	0.00012219	568	NA	1	1	3	NA	GAACAGCCTGAGAGCCGAGGACACGGCCGTATATTACTGTGCGAAAGGCTTCATGGGGGACTACATGGACGTCTGGGGCAAAGGGACCACGGTCACCGTCTCCTCA	GAACAGCCTGAGAGCCGAGGACACGGCCGTATATTACTGTGCGAAAG------TGGGGGACTACATGGACGTCTGGGGCAAAGGGACCACGGTCACCGTCTCCTCA		NA	NA	NA	NA	GAACAGCCTGAGAGCCGAGGACACGGCCGTATATTACTGT	NA	NA	NA	NA	NSLRAEDTAVYYC	Patient 1	Class 1
572	0	597	IGHV4-34	IGHJ3	ARPSFPLGATRGGAFDI	GCGAGACCCTCCTTCCCACTGGGAGCTACTAGGGGGGGTGCTTTTGATATC	IGHD1-26	334	194	0	528	0.00012196	572	NA	1	1	2	NA	GAGCTCTGTGACCGCCGCGGACACGGCTGTGTATTACTGTGCGAGACCCTCCTTCCCACTGGGAGCTACTAGGGGGGGTGCTTTTGATATCTGGGGCCAAGGGACAATGGTCACCGTCTCTTCAG	GAGCTCTGTGACCGCCGCGGACACGGCTGTGTATTACTGTGCGAGA-------------TGGGAGCTACTA-------TGCTTTTGATATCTGGGGCCAAGGGACAATGGTCACCGTCTCTTCAG		NA	NA	NA	NA	GAGCTCTGTGACCGCCGCGGACACGGCTGTGTATTACTGT	NA	NA	NA	NA	SSVTAADTAVYYC	Patient 1	Class 1
573	0	596	IGHV3-23	IGHJ6	AKGAVGMDV	GCGAAAGGCGCGGTCGGTATGGACGTC		221	307	0	528	0.00012196	572	NA	1	NA	2	NA	GAACAGCCTGAGAGCCGAGGACACGGCCGTATATTACTGTGCGAAAGGCGCGGTCGGTATGGACGTCTGGGGCCAAGGGACCACGGTCACCGTCTCCTCA	GAACAGCCTGAGAGCCGAGGACACGGCCGTATATTACTGTGCGAAAG-------CGGTATGGACGTCTGGGGCCAAGGGACCACGGTCACCGTCTCCTCA		NA	NA	NA	NA	GAACAGCCTGAGAGCCGAGGACACGGCCGTATATTACTGT	NA	NA	NA	NA	NSLRAEDTAVYYC	Patient 1	Class 1
574	0	598	IGHV3-11	IGHJ4	ARAGRYTSGRTFYFDY	GCGAGAGCCGGACGCTACACCTCTGGTCGGACTTTCTACTTCGACTAC	IGHD5-24	262	266	0	528	0.00012196	572	NA	4	1	2	NA	GAACAGCCTGAGAGCCGAGGACACGGCTGTGTATTACTGTGCGAGAGCCGGACGCTACACCTCTGGTCGGACTTTCTACTTCGACTACTGGGGCCAGGGAACCCTGGTCACCGTCTCCTCAG	GAACAGCCTGAGAGCCGAGGACACGGCTGTGTATTACTGTGCGAGAG------GCTACA----------------CTACTTTGACTACTGGGGCCAGGGAACCCTGGTCACCGTCTCCTCAG		NA	NA	NA	NA	GAACAGCCTGAGAGCCGAGGACACGGCTGTGTATTACTGT	NA	NA	NA	NA	NSLRAEDTAVYYC	Patient 1	Class 1
575	0	600	IGHV3-30	IGHJ2	AKGRWSYCSGANCYEWYFDL	GCGAAAGGGAGATGGAGCTATTGTAGTGGTGCTAACTGCTACGAATGGTACTTCGATCTC	IGHD2-15	290	237	0	527	0.00012173	575	NA	2	1	1	NA	GAACAGCCTGAGAGCTGAGGACACGGCTGTGTATTACTGTGCGAAAGGGAGATGGAGCTATTGTAGTGGTGCTAACTGCTACGAATGGTACTTCGATCTCTGGGGCCGTGGCACCCTGGTCACTGTCTCCTCAG	GAACAGCCTGAGAGCTGAGGACACGGCTGTGTATTACTGTGCGAAAG-----------TATTGTAGTGGTGGTAGCTGCTAC---TGGTACTTCGATCTCTGGGGCCGTGGCACCCTGGTCACTGTCTCCTCAG		NA	NA	NA	NA	GAACAGCCTGAGAGCTGAGGACACGGCTGTGTATTACTGT	NA	NA	NA	NA	NSLRAEDTAVYYC	Patient 1	Class 1
576	0	605	IGHV3-11	IGHJ4	VREGTTDFDY	GTGCGAGAAGGGACTACGGACTTTGACTAC	IGHD4-17	266	260	0.042	526	0.0001215	576	NA	4	1	2	NA	GAACAGCCTGAGAGCCGAGGACACGGCTGTGTATTACTGTGTGCGAGAAGGGACTACGGACTTTGACTACTGGGGCCAGGGAACCCTGGTCACCGTCTCCTCAG	GAACAGCCTGAGAGCCGAGGACACGGCTGTGTATTACTGTGCGAGAGA---GACTACGGACTTTGACTACTGGGGCCAGGGAACCCTGGTCACCGTCTCCTCAG		NA	NA	NA	NA	GAACAGCCTGAGAGCCGAGGACACGGCTGTGTATTACTGT	NA	NA	NA	NA	NSLRAEDTAVYYC	Patient 1	Class 1
577	0	601	IGHV4-39	IGHJ6	ARLLRGVITLDTLRYYYYMDV	GCGAGACTTCTTCGGGGAGTTATTACCTTAGATACCTTACGCTACTACTACTACATGGACGTC	IGHD3-10	259	267	0.064	526	0.0001215	576	NA	1	1	3	NA	GAGCTCTGTGACCGCCGCAGACACAAGTGTGTATTACTGTGCGAGACTTCTTCGGGGAGTTATTACCTTAGATACCTTACGCTACTACTACTACATGGACGTCTGGGGCAAAGGGACCACGGTCACCGTCTCCTCA	GAGCTCTGTGACCGCCGCAGACACGGCTGTGTATTACTGTGCGAGAC---TTCGGGGAGTTATTA----------------CTACTACTACTACATGGACGTCTGGGGCAAAGGGACCACGGTCACCGTCTCCTCA	13G;14A;15A	NA	NA	NA	NA	GAGCTCTGTGACCGCCGCAGACACAAGTGTGTATTACTGT	NA	NA	NA	NA	SSVTAADTSVYYC	Patient 1	Class 1
578	0	602	IGHV4-39	IGHJ3	ARGPRWELRGDAFDI	GCGAGAGGTCCACGGTGGGAGCTACGAGGTGATGCTTTTGATATC	IGHD1-26	243	283	0	526	0.0001215	576	NA	2	1	2	NA	GAGCTCTGTGACCGCCGCAGACACGGCTGTGTATTACTGTGCGAGAGGTCCACGGTGGGAGCTACGAGGTGATGCTTTTGATATCTGGGGCCAAGGGACAATGGTCACCGTCTCTTCAG	GAGCTCTGTGACCGCCGCAGACACGGCTGTGTATTACTGTGCGAGAG-------GTGGGAGCTAC----TGATGCTTTTGATATCTGGGGCCAAGGGACAATGGTCACCGTCTCTTCAG		NA	NA	NA	NA	GAGCTCTGTGACCGCCGCAGACACGGCTGTGTATTACTGT	NA	NA	NA	NA	SSVTAADTAVYYC	Patient 1	Class 1
579	0	603	IGHV3-23	IGHJ4	AKDGGIAVAGTDY	GCGAAAGATGGTGGTATAGCAGTGGCTGGGACCGACTAC	IGHD6-19	241	285	0	526	0.0001215	576	NA	1	1	2	NA	GAACAGCCTGAGAGCCGAGGACACGGCCGTATATTACTGTGCGAAAGATGGTGGTATAGCAGTGGCTGGGACCGACTACTGGGGCCAGGGAACCCTGGTCACCGTCTCCTCAG	GAACAGCCTGAGAGCCGAGGACACGGCCGTATATTACTGTGCGAAAGA----GGTATAGCAGTGGCTGG----GACTACTGGGGCCAGGGAACCCTGGTCACCGTCTCCTCAG		NA	NA	NA	NA	GAACAGCCTGAGAGCCGAGGACACGGCCGTATATTACTGT	NA	NA	NA	NA	NSLRAEDTAVYYC	Patient 1	Class 1
580	0	606	IGHV4-34	IGHJ4	ARGSRVFGVVIKGGVLDY	GCGAGAGGAAGTCGGGTTTTTGGAGTGGTTATAAAAGGGGGGGTTCTGGACTAC	IGHD3-3	281	245	0	526	0.0001215	576	NA	1	1	2	NA	GAGCTCTGTGACCGCCGCGGACACGGCTGTGTATTACTGTGCGAGAGGAAGTCGGGTTTTTGGAGTGGTTATAAAAGGGGGGGTTCTGGACTACTGGGGCCAGGGAACCCTGGTCACCGTCTCCTCAG	GAGCTCTGTGACCGCCGCGGACACGGCTGTGTATTACTGTGCGAGAGG--------TTTTTGGAGTGGTTAT----------------GACTACTGGGGCCAGGGAACCCTGGTCACCGTCTCCTCAG		NA	NA	NA	NA	GAGCTCTGTGACCGCCGCGGACACGGCTGTGTATTACTGT	NA	NA	NA	NA	SSVTAADTAVYYC	Patient 1	Class 1
581	0	604	IGHV3-11	IGHJ4	VRESDGAGQWYFDD	GTGAGAGAAAGTGATGGTGCGGGGCAATGGTACTTTGACGAC	IGHD2-8	262	264	0.146	526	0.0001215	576	NA	6	1	2	NA	GAACGGTCTGAGAGCCGACGACACGGCTCTATATTATTGTGTGAGAGAAAGTGATGGTGCGGGGCAATGGTACTTTGACGACTGGGGCCAGGGAACCCTGGTCACCGTCTCCTCAG	GAACAGCCTGAGAGCCGAGGACACGGCTGTGTATTACTGTGCGAGAGA-----ATGGTG-----------TACTTTGACTACTGGGGCCAGGGAACCCTGGTCACCGTCTCCTCAG	3T;9A;11C;21C;33T;35G	NA	NA	NA	NA	GAACGGTCTGAGAGCCGACGACACGGCTCTATATTATTGT	NA	NA	NA	NA	NGLRADDTALYYC	Patient 1	Class 1
582	0	610	IGHV3-48	IGHJ3	AHDYGDQGAFDI	GCCCATGACTACGGTGACCAGGGTGCTTTTGATATC	IGHD4-17	263	262	0	525	0.00012127	582	NA	2	1	2	NA	GAACAGCCTGAGAGACGAGGACACGGCTGTGTATTACTGTGCCCATGACTACGGTGACCAGGGTGCTTTTGATATCTGGGGCCAAGGGACAATGGTCACCGTCTCTTCAG	GAACAGCCTGAGAGACGAGGACACGGCTGTGTATTACTGTGC---TGACTACGGTGAC-----TGCTTTTGATATCTGGGGCCAAGGGACAATGGTCACCGTCTCTTCAG		NA	NA	NA	NA	GAACAGCCTGAGAGACGAGGACACGGCTGTGTATTACTGT	NA	NA	NA	NA	NSLRDEDTAVYYC	Patient 1	Class 1
583	0	608	IGHV6-1	IGHJ6	ARAWITGYYYYGMDV	GCAAGAGCCTGGATTACGGGATACTACTACTACGGTATGGACGTC	IGHD3-16	266	259	0	525	0.00012127	582	NA	1	1	2	NA	GAACTCTGTGACTCCCGAGGACACGGCTGTGTATTACTGTGCAAGAGCCTGGATTACGGGATACTACTACTACGGTATGGACGTCTGGGGCCAAGGGACCACGGTCACCGTCTCCTCA	GAACTCTGTGACTCCCGAGGACACGGCTGTGTATTACTGTGCAAGAG----GATTACG---TACTACTACTACGGTATGGACGTCTGGGGCCAAGGGACCACGGTCACCGTCTCCTCA		NA	NA	NA	NA	GAACTCTGTGACTCCCGAGGACACGGCTGTGTATTACTGT	NA	NA	NA	NA	NSVTPEDTAVYYC	Patient 1	Class 1
584	0	607	IGHV3-23	IGHJ4	AKDQEVRFLEWLSRGDFDY	GCGAAAGACCAGGAAGTACGATTTTTGGAGTGGTTATCACGGGGGGACTTTGACTAC	IGHD3-3	244	281	0	525	0.00012127	582	NA	1	1	2	NA	GAACAGCCTGAGAGCCGAGGACACGGCCGTATATTACTGTGCGAAAGACCAGGAAGTACGATTTTTGGAGTGGTTATCACGGGGGGACTTTGACTACTGGGGCCAGGGAACCCTGGTCACCGTCTCCTCAG	GAACAGCCTGAGAGCCGAGGACACGGCCGTATATTACTGTGCGAAAGA--------TACGATTTTTGGAGTGGTTAT---------ACTTTGACTACTGGGGCCAGGGAACCCTGGTCACCGTCTCCTCAG		NA	NA	NA	NA	GAACAGCCTGAGAGCCGAGGACACGGCCGTATATTACTGT	NA	NA	NA	NA	NSLRAEDTAVYYC	Patient 1	Class 1
585	0	609	IGHV3-30	IGHJ3	ARAGYGDYVAFDI	GCGAGAGCCGGCTACGGTGACTACGTTGCTTTTGATATC	IGHD4-17	248	277	0	525	0.00012127	582	NA	1	1	2	NA	GAACAGCCTGAGAGCTGAGGACACGGCTGTGTATTACTGTGCGAGAGCCGGCTACGGTGACTACGTTGCTTTTGATATCTGGGGCCAAGGGACAATGGTCACCGTCTCTTCAG	GAACAGCCTGAGAGCTGAGGACACGGCTGTGTATTACTGTGCGAGAG----CTACGGTGACTAC--TGCTTTTGATATCTGGGGCCAAGGGACAATGGTCACCGTCTCTTCAG		NA	NA	NA	NA	GAACAGCCTGAGAGCTGAGGACACGGCTGTGTATTACTGT	NA	NA	NA	NA	NSLRAEDTAVYYC	Patient 1	Class 1
586	0	613	IGHV3-30	IGHJ4	ASGEYSYGFLYYFDY	GCGAGTGGGGAATACAGCTATGGTTTCCTTTACTACTTTGACTAC	IGHD5-18	268	256	0	524	0.00012104	586	NA	4	1	2	NA	GAACAGCCTGAGAGCTGAGGACACGGCTGTGTATTACTGTGCGAGTGGGGAATACAGCTATGGTTTCCTTTACTACTTTGACTACTGGGGCCAGGGAACCCTGGTCACCGTCTCCTCAG	GAACAGCCTGAGAGCTGAGGACACGGCTGTGTATTACTGTGCGAG------ATACAGCTATGGTT------ACTACTTTGACTACTGGGGCCAGGGAACCCTGGTCACCGTCTCCTCAG		NA	NA	NA	NA	GAACAGCCTGAGAGCTGAGGACACGGCTGTGTATTACTGT	NA	NA	NA	NA	NSLRAEDTAVYYC	Patient 1	Class 1
587	0	614	IGHV4-30-2	IGHJ4	ARDAYSSSWYYDY	GCGAGAGACGCCTATAGCAGCAGCTGGTACTATGACTAC	IGHD6-13	250	274	0.021	524	0.00012104	586	NA	4	1	2	NA	GAACTCTGTGACCGCCGCAGACACGGCCGTGTATTACTGTGCGAGAGACGCCTATAGCAGCAGCTGGTACTATGACTACTGGGGCCAGGGAACCCTGGTCACCGTCTCCTCAG	GAGCTCTGTGACCGCCGCAGACACGGCCGTGTATTACTGTGCGAGAGA----TATAGCAGCAGCTGGTACTTTGACTACTGGGGCCAGGGAACCCTGGTCACCGTCTCCTCAG	37A	NA	NA	NA	NA	GAACTCTGTGACCGCCGCAGACACGGCCGTGTATTACTGT	NA	NA	NA	NA	NSVTAADTAVYYC	Patient 1	Class 1
588	0	612	IGHV5-51	IGHJ6	ARRIAAAGNFLRGYGMDV	GCGAGACGGATAGCAGCAGCTGGAAACTTCCTTCGGGGGTACGGTATGGACGTC	IGHD6-13	280	244	0	524	0.00012104	586	NA	1	1	2	NA	GAAGGCCTCGGACACCGCCATGTATTACTGTGCGAGACGGATAGCAGCAGCTGGAAACTTCCTTCGGGGGTACGGTATGGACGTCTGGGGCCAAGGGACCACGGTCACCGTCTCCTCA	GAAGGCCTCGGACACCGCCATGTATTACTGTGCGAGAC--ATAGCAGCAGCTGG----------------TACGGTATGGACGTCTGGGGCCAAGGGACCACGGTCACCGTCTCCTCA		NA	NA	NA	NA	GAAGGCCTCGGACACCGCCATGTATTACTGT	NA	NA	NA	NA	KASDTAMYYC	Patient 1	Class 1
589	0	611	IGHV3-23	IGHJ3	AKADYSSGWHRVDDAFDI	GCGAAGGCCGACTATAGCAGTGGCTGGCACAGGGTCGATGATGCTTTTGATATC	IGHD6-19	242	282	0	524	0.00012104	586	NA	1	1	2	NA	GAACAGCCTGAGAGCCGAGGACACGGCCGTATATTACTGTGCGAAGGCCGACTATAGCAGTGGCTGGCACAGGGTCGATGATGCTTTTGATATCTGGGGCCAAGGGACAATGGTCACCGTCTCTTCAG	GAACAGCCTGAGAGCCGAGGACACGGCCGTATATTACTGTGCGAA-------TATAGCAGTGGCTGG-----------TGATGCTTTTGATATCTGGGGCCAAGGGACAATGGTCACCGTCTCTTCAG		NA	NA	NA	NA	GAACAGCCTGAGAGCCGAGGACACGGCCGTATATTACTGT	NA	NA	NA	NA	NSLRAEDTAVYYC	Patient 1	Class 1
590	0	617	IGHV4-34	IGHJ4	ARGPLWFGELFLYYFDY	GCGAGAGGCCCGTTATGGTTCGGGGAGTTATTCCTCTACTACTTTGACTAC	IGHD3-10	221	302	0	523	0.00012081	590	NA	1	1	2	NA	GAGCTCTGTGACCGCCGCGGACACGGCTGTGTATTACTGTGCGAGAGGCCCGTTATGGTTCGGGGAGTTATTCCTCTACTACTTTGACTACTGGGGCCAGGGAACCCTGGTCACCGTCTCCTCAG	GAGCTCTGTGACCGCCGCGGACACGGCTGTGTATTACTGTGCGAGAGG-----TATGGTTCGGGGAGTTATT-----ACTACTTTGACTACTGGGGCCAGGGAACCCTGGTCACCGTCTCCTCAG		NA	NA	NA	NA	GAGCTCTGTGACCGCCGCGGACACGGCTGTGTATTACTGT	NA	NA	NA	NA	SSVTAADTAVYYC	Patient 1	Class 1
591	0	615	IGHV3-23	IGHJ4	AKDAAYSNPDFDY	GCGAAAGATGCGGCATACAGTAACCCCGACTTTGACTAC	IGHD4-11	274	249	0	523	0.00012081	590	NA	1	1	2	NA	GAACAGCCTGAGAGCCGAGGACACGGCCGTATATTACTGTGCGAAAGATGCGGCATACAGTAACCCCGACTTTGACTACTGGGGCCAGGGAACCCTGGTCACCGTCTCCTCAG	GAACAGCCTGAGAGCCGAGGACACGGCCGTATATTACTGTGCGAAAGA-------TACAGTAAC----ACTTTGACTACTGGGGCCAGGGAACCCTGGTCACCGTCTCCTCAG		NA	NA	NA	NA	GAACAGCCTGAGAGCCGAGGACACGGCCGTATATTACTGT	NA	NA	NA	NA	NSLRAEDTAVYYC	Patient 1	Class 1
592	0	616	IGHV3-15	IGHJ4	TGAVRFLEWLDDY	ACCGGCGCCGTACGATTTTTGGAGTGGTTAGATGACTAC	IGHD3-3	264	259	0	523	0.00012081	590	NA	1	1	2	NA	GAACAGCCTGAAAACCGAGGACACAGCCGTGTATTACTGTACCGGCGCCGTACGATTTTTGGAGTGGTTAGATGACTACTGGGGCCAGGGAACCCTGGTCACCGTCTCCTCAG	GAACAGCCTGAAAACCGAGGACACAGCCGTGTATTACTGTACC-------TACGATTTTTGGAGTGGTTA--TGACTACTGGGGCCAGGGAACCCTGGTCACCGTCTCCTCAG		NA	NA	NA	NA	GAACAGCCTGAAAACCGAGGACACAGCCGTGTATTACTGT	NA	NA	NA	NA	NSLKTEDTAVYYC	Patient 1	Class 1
593	0	6	IGHV3-15	IGHJ4	STGYNSSWFNC	TCCACCGGATATAACAGCAGCTGGTTTAATTGC	IGHD6-13	292	231	0.067	523	0.00012081	590	NA	1	1	2	NA	GAACAGCCTGACAACCGAGGACACAGCCCTGTATTACTGTTCCACCGGATATAACAGCAGCTGGTTTAATTGCTGGGGCCAGGGAACCCTGGTCACCGTCTCCTCAG	GAACAGCCTGAAAACCGAGGACACAGCCGTGTATTACTGTACCAC---------CAGCAGCTGGT-------CTGGGGCCAGGGAACCCTGGTCACCGTCTCCTCAG	11C;28C	NA	NA	NA	NA	GAACAGCCTGACAACCGAGGACACAGCCCTGTATTACTGT	NA	NA	NA	NA	NSLTTEDTALYYC	Patient 1	Class 1
594	0	619	IGHV3-11	IGHJ4	ARVGLTMIVGGLDY	GCGAGAGTGGGACTTACTATGATAGTAGGGGGCCTTGACTAC	IGHD3-22	238	284	0.021	522	0.00012057	594	NA	4	1	2	NA	GAACAGCCTGAGAGCCGAGGACACGGCTGTCTATTACTGTGCGAGAGTGGGACTTACTATGATAGTAGGGGGCCTTGACTACTGGGGCCAGGGAACCCTGGTCACCGTCTCCTCAG	GAACAGCCTGAGAGCCGAGGACACGGCTGTGTATTACTGTGCGAGAG------TTACTATGATAGTAG------TTGACTACTGGGGCCAGGGAACCCTGGTCACCGTCTCCTCAG	9C	NA	NA	NA	NA	GAACAGCCTGAGAGCCGAGGACACGGCTGTCTATTACTGT	NA	NA	NA	NA	NSLRAEDTAVYYC	Patient 1	Class 1
595	0	620	IGHV3-11	IGHJ6	ARDGGDFWSGYYGSRTPGGMDV	GCGAGAGATGGTGGGGATTTTTGGAGTGGTTATTATGGGTCCAGAACCCCAGGCGGTATGGACGTC	IGHD3-3	269	253	0	522	0.00012057	594	NA	4	1	2	NA	GAACAGCCTGAGAGCCGAGGACACGGCTGTGTATTACTGTGCGAGAGATGGTGGGGATTTTTGGAGTGGTTATTATGGGTCCAGAACCCCAGGCGGTATGGACGTCTGGGGCCAAGGGACCACGGTCACCGTCTCCTCA	GAACAGCCTGAGAGCCGAGGACACGGCTGTGTATTACTGTGCGAGAGA-------GATTTTTGGAGTGGTTATTAT-----------------CGGTATGGACGTCTGGGGCCAAGGGACCACGGTCACCGTCTCCTCA		NA	NA	NA	NA	GAACAGCCTGAGAGCCGAGGACACGGCTGTGTATTACTGT	NA	NA	NA	NA	NSLRAEDTAVYYC	Patient 1	Class 1
596	0	623	IGHV3-30	IGHJ4	ARPRDSSGSHFDF	GCGAGACCCCGTGATAGTAGTGGTTCCCACTTTGACTTC	IGHD3-22	258	263	0.022	521	0.00012034	596	NA	4	1	2	NA	GAACGGCCTGAGAGCTGAGGACACGGCTGTGTATTACTGTGCGAGACCCCGTGATAGTAGTGGTTCCCACTTTGACTTCTGGGGCCAGGGAACCCTGGTCACCGTCTCCTCAG	GAACAGCCTGAGAGCTGAGGACACGGCTGTGTATTACTGTGCGAGA-----TGATAGTAGTGGTT---ACTTTGACTACTGGGGCCAGGGAACCCTGGTCACCGTCTCCTCAG	35G	NA	NA	NA	NA	GAACGGCCTGAGAGCTGAGGACACGGCTGTGTATTACTGT	NA	NA	NA	NA	NGLRAEDTAVYYC	Patient 1	Class 1
597	0	624	IGHV1-18	IGHJ4	ARGLDIVVVPAANKYYFDY	GCGAGAGGATTGGATATTGTAGTAGTACCAGCTGCTAACAAGTACTACTTTGACTAC	IGHD2-2	248	273	0	521	0.00012034	596	NA	1	3	2	NA	GAGATCTGACGACACGGCCGTGTATTACTGTGCGAGAGGATTGGATATTGTAGTAGTACCAGCTGCTAACAAGTACTACTTTGACTACTGGGGCCAGGGAACCCTGGTCACCGTCTCCTCAG	GAGATCTGACGACACGGCCGTGTATTACTGTGCGAGAG---TGGATATTGTAGTAGTACCAGCTGCTA------ACTACTTTGACTACTGGGGCCAGGGAACCCTGGTCACCGTCTCCTCAG		NA	NA	NA	NA	GAGATCTGACGACACGGCCGTGTATTACTGT	NA	NA	NA	NA	RSDDTAVYYC	Patient 1	Class 1
598	0	621	IGHV4-59	IGHJ3	AREPDSSGAI	GCGAGAGAGCCCGATAGTAGTGGGGCTATC	IGHD3-22	193	328	0.042	521	0.00012034	596	NA	1	1	2	NA	GAGTTTTGTGACCGCTGCGGACACGGCCGTGTATTACTGTGCGAGAGAGCCCGATAGTAGTGGGGCTATCTGGGGCCAAGGGACAATGGTCACCGTCTCTTCAG	GAGCTCTGTGACCGCTGCGGACACGGCCGTGTATTACTGTGCGAGAGA----GATAGTAGTGG---TATCTGGGGCCAAGGGACAATGGTCACCGTCTCTTCAG	34T;36T	NA	NA	NA	NA	GAGTTTTGTGACCGCTGCGGACACGGCCGTGTATTACTGT	NA	NA	NA	NA	SFVTAADTAVYYC	Patient 1	Class 1
599	0	622	IGHV3-30	IGHJ3	AKGFPVEYQLPRDAFDI	GCGAAAGGCTTTCCCGTAGAGTACCAGCTGCCCCGTGATGCTTTTGATATC	IGHD2-2	268	253	0	521	0.00012034	596	NA	2	1	2	NA	GAACAGCCTGAGAGCTGAGGACACGGCTGTGTATTACTGTGCGAAAGGCTTTCCCGTAGAGTACCAGCTGCCCCGTGATGCTTTTGATATCTGGGGCCAAGGGACAATGGTCACCGTCTCTTCAG	GAACAGCCTGAGAGCTGAGGACACGGCTGTGTATTACTGTGCGAAAG------------AGTACCAGCTGC----TGATGCTTTTGATATCTGGGGCCAAGGGACAATGGTCACCGTCTCTTCAG		NA	NA	NA	NA	GAACAGCCTGAGAGCTGAGGACACGGCTGTGTATTACTGT	NA	NA	NA	NA	NSLRAEDTAVYYC	Patient 1	Class 1
600	0	628	IGHV4-34	IGHJ4	ARRQQLVPGGPYYFDY	GCGAGACGGCAGCAGCTGGTCCCTGGGGGGCCTTACTACTTTGACTAC	IGHD6-13	254	266	0	520	0.00012011	600	NA	1	1	2	NA	GAGCTCTGTGACCGCCGCGGACACGGCTGTGTATTACTGTGCGAGACGGCAGCAGCTGGTCCCTGGGGGGCCTTACTACTTTGACTACTGGGGCCAGGGAACCCTGGTCACCGTCTCCTCAG	GAGCTCTGTGACCGCCGCGGACACGGCTGTGTATTACTGTGCGAGA--GCAGCAGCTGGT--------------ACTACTTTGACTACTGGGGCCAGGGAACCCTGGTCACCGTCTCCTCAG		NA	NA	NA	NA	GAGCTCTGTGACCGCCGCGGACACGGCTGTGTATTACTGT	NA	NA	NA	NA	SSVTAADTAVYYC	Patient 1	Class 1
601	0	627	IGHV3-11	IGHJ4	ARDPFVEGRGDY	GCGAGAGATCCGTTTGTAGAAGGTCGGGGTGACTAC	IGHD2-15	229	291	0	520	0.00012011	600	NA	4	1	2	NA	GAACAGCCTGAGAGCCGAGGACACGGCTGTGTATTACTGTGCGAGAGATCCGTTTGTAGAAGGTCGGGGTGACTACTGGGGCCAGGGAACCCTGGTCACCGTCTCCTCAG	GAACAGCCTGAGAGCCGAGGACACGGCTGTGTATTACTGTGCGAGAGA-----TTGTAG----------TGACTACTGGGGCCAGGGAACCCTGGTCACCGTCTCCTCAG		NA	NA	NA	NA	GAACAGCCTGAGAGCCGAGGACACGGCTGTGTATTACTGT	NA	NA	NA	NA	NSLRAEDTAVYYC	Patient 1	Class 1
602	0	225	IGHV4-59	IGHJ4	ARADYYDSSGYLDY	GCGAGAGCGGATTACTATGATAGTAGTGGTTATCTTGACTAC	IGHD3-22	229	291	0	520	0.00012011	600	NA	1	1	2	NA	GAGCTCTGTGACCGCTGCGGACACGGCCGTGTATTACTGTGCGAGAGCGGATTACTATGATAGTAGTGGTTATCTTGACTACTGGGGCCAGGGAACCCTGGTCACCGTCTCCTCAG	GAGCTCTGTGACCGCTGCGGACACGGCCGTGTATTACTGTGCGAGAG---ATTACTATGATAGTAGTGGTTAT-TTGACTACTGGGGCCAGGGAACCCTGGTCACCGTCTCCTCAG		NA	NA	NA	NA	GAGCTCTGTGACCGCTGCGGACACGGCCGTGTATTACTGT	NA	NA	NA	NA	SSVTAADTAVYYC	Patient 1	Class 1
603	0	626	IGHV4-39	IGHJ3	ARLGQWLDHAFDI	GCGAGACTCGGGCAGTGGCTGGATCATGCTTTTGATATC	IGHD6-19	231	289	0	520	0.00012011	600	NA	1	1	2	NA	GAGCTCTGTGACCGCCGCAGACACGGCTGTGTATTACTGTGCGAGACTCGGGCAGTGGCTGGATCATGCTTTTGATATCTGGGGCCAAGGGACAATGGTCACCGTCTCTTCAG	GAGCTCTGTGACCGCCGCAGACACGGCTGTGTATTACTGTGCGAGAC----GCAGTGGCTGG---ATGCTTTTGATATCTGGGGCCAAGGGACAATGGTCACCGTCTCTTCAG		NA	NA	NA	NA	GAGCTCTGTGACCGCCGCAGACACGGCTGTGTATTACTGT	NA	NA	NA	NA	SSVTAADTAVYYC	Patient 1	Class 1
604	0	629	IGHV3-48	IGHJ6	VRVPAWSGSYHYGLDV	GTGAGAGTTCCCGCTTGGAGTGGTTCTTATCACTATGGTTTGGACGTC	IGHD3-3	276	244	0.064	520	0.00012011	600	NA	2	1	2	NA	GAACATCCTGAGAGACGAGGACACGGCTGTATATTACTGTGTGAGAGTTCCCGCTTGGAGTGGTTCTTATCACTATGGTTTGGACGTCTGGGGCCAAGGGACCACGGTCACCGTCTCCTCA	GAACAGCCTGAGAGACGAGGACACGGCTGTGTATTACTGTGCGAGAG-------TTGGAGTGGTT------ACTACGGTATGGACGTCTGGGGCCAAGGGACCACGGTCACCGTCTCCTCA	9A;34T	NA	NA	NA	NA	GAACATCCTGAGAGACGAGGACACGGCTGTATATTACTGT	NA	NA	NA	NA	NILRDEDTAVYYC	Patient 1	Class 1
605	0	630	IGHV4-39	IGHJ4	ARRAVAGTSFDY	GCGAGACGGGCAGTGGCTGGTACTAGCTTTGACTAC	IGHD6-19	247	272	0	519	0.00011988	605	NA	1	1	2	NA	GAGCTCTGTGACCGCCGCAGACACGGCTGTGTATTACTGTGCGAGACGGGCAGTGGCTGGTACTAGCTTTGACTACTGGGGCCAGGGAACCCTGGTCACCGTCTCCTCAG	GAGCTCTGTGACCGCCGCAGACACGGCTGTGTATTACTGTGCGAGAC--GCAGTGGCTGGTAC---CTTTGACTACTGGGGCCAGGGAACCCTGGTCACCGTCTCCTCAG		NA	NA	NA	NA	GAGCTCTGTGACCGCCGCAGACACGGCTGTGTATTACTGT	NA	NA	NA	NA	SSVTAADTAVYYC	Patient 1	Class 1
606	0	632	IGHV1-18	IGHJ6	ARDRRAVAGRHPAYYGMDV	GCGAGAGATCGGAGAGCAGTGGCTGGTAGACACCCAGCTTATTACGGTATGGACGTC	IGHD6-19	297	222	0.026	519	0.00011988	605	NA	1	1	2	NA	GAGATCTGACGACACGGCCGTGTTTTACTGTGCGAGAGATCGGAGAGCAGTGGCTGGTAGACACCCAGCTTATTACGGTATGGACGTCTGGGGCCAAGGGACCACGGTCACCGTCTCCTCA	GAGATCTGACGACACGGCCGTGTATTACTGTGCGAGAGA------AGCAGTGGCTGGTA--------------TACGGTATGGACGTCTGGGGCCAAGGGACCACGGTCACCGTCTCCTCA	7T	NA	NA	NA	NA	GAGATCTGACGACACGGCCGTGTTTTACTGT	NA	NA	NA	NA	RSDDTAVFYC	Patient 1	Class 1
607	0	631	IGHV3-11	IGHJ5	ARDPGRVPSGWFDP	GCGAGAGACCCTGGAAGGGTACCCTCGGGGTGGTTCGACCCC	IGHD1-1	215	304	0	519	0.00011988	605	NA	4	1	2	NA	GAACAGCCTGAGAGCCGAGGACACGGCTGTGTATTACTGTGCGAGAGACCCTGGAAGGGTACCCTCGGGGTGGTTCGACCCCTGGGGCCAGGGAACCCTGGTCACCGTCTCCTCAG	GAACAGCCTGAGAGCCGAGGACACGGCTGTGTATTACTGTGCGAGAGA--CTGGAA--------------TGGTTCGACCCCTGGGGCCAGGGAACCCTGGTCACCGTCTCCTCAG		NA	NA	NA	NA	GAACAGCCTGAGAGCCGAGGACACGGCTGTGTATTACTGT	NA	NA	NA	NA	NSLRAEDTAVYYC	Patient 1	Class 1
608	0	635	IGHV1-2	IGHJ3	ARSPRLVGAFDI	GCGAGATCCCCACGACTAGTAGGTGCTTTTGATATC	IGHD2-2	393	125	0	518	0.00011965	608	NA	2	1	2	NA	GAGCAGGCTGAGATCTGACGACACGGCCGTGTATTACTGTGCGAGATCCCCACGACTAGTAGGTGCTTTTGATATCTGGGGCCAAGGGACAATGGTCACCGTCTCTTCAG	GAGCAGGCTGAGATCTGACGACACGGCCGTGTATTACTGTGCGAGA----------TAGTAG-TGCTTTTGATATCTGGGGCCAAGGGACAATGGTCACCGTCTCTTCAG		NA	NA	NA	NA	GAGCAGGCTGAGATCTGACGACACGGCCGTGTATTACTGT	NA	NA	NA	NA	SRLRSDDTAVYYC	Patient 1	Class 1
609	0	634	IGHV3-9	IGHJ1	AKASSGIYDISDWLGAEYFQH	GCAAAAGCCTCCTCGGGGATCTACGATATCTCAGATTGGTTAGGCGCTGAGTACTTCCAGCAC	IGHD3-9	258	260	0	518	0.00011965	608	NA	1	1	1	NA	GAACAGTCTGAGAGCTGAGGACACGGCCTTGTATTACTGTGCAAAAGCCTCCTCGGGGATCTACGATATCTCAGATTGGTTAGGCGCTGAGTACTTCCAGCACTGGGGCCAGGGCATCCTGGTCACCGTCTCCTCAG	GAACAGTCTGAGAGCTGAGGACACGGCCTTGTATTACTGTGCAAAAG--------------TACGATAT----------------GCTGAATACTTCCAGCACTGGGGCCAGGGCACCCTGGTCACCGTCTCCTCAG		NA	NA	NA	NA	GAACAGTCTGAGAGCTGAGGACACGGCCTTGTATTACTGT	NA	NA	NA	NA	NSLRAEDTALYYC	Patient 1	Class 1
610	0	633	IGHV4-59	IGHJ4	ARWSNQWDY	GCGAGATGGAGCAATCAATGGGACTAC	IGHD5-24	200	318	0	518	0.00011965	608	NA	1	1	2	NA	GAGCTCTGTGACCGCTGCGGACACGGCCGTGTATTACTGTGCGAGATGGAGCAATCAATGGGACTACTGGGGCCAGGGAACCCTGGTCACCGTCTCCTCAG	GAGCTCTGTGACCGCTGCGGACACGGCCGTGTATTACTGTGCGAGATGG------------GACTACTGGGGCCAGGGAACCCTGGTCACCGTCTCCTCAG		NA	NA	NA	NA	GAGCTCTGTGACCGCTGCGGACACGGCCGTGTATTACTGT	NA	NA	NA	NA	SSVTAADTAVYYC	Patient 1	Class 1
611	0	636	IGHV4-34	IGHJ4	ARGTLNRVVVVPAAIRPCYFDY	GCGAGAGGCACCCTCAATAGGGTTGTAGTAGTACCAGCTGCTATACGGCCATGTTACTTTGACTAC	IGHD2-2	241	277	0	518	0.00011965	608	NA	1	2	2	NA	GAGCTCTGTGACCGCCGCGGACACGGCTGTGTATTACTGTGCGAGAGGCACCCTCAATAGGGTTGTAGTAGTACCAGCTGCTATACGGCCATGTTACTTTGACTACTGGGGCCAGGGAACCCTGGTCACCGTCTCCTCAG	GAGCTCTGTGACCGCCGCGGACACGGCTGTGTATTACTGTGCGAGAGG--------------TTGTAGTAGTACCAGCTGCTATAC--------TACTTTGACTACTGGGGCCAGGGAACCCTGGTCACCGTCTCCTCAG		NA	NA	NA	NA	GAGCTCTGTGACCGCCGCGGACACGGCTGTGTATTACTGT	NA	NA	NA	NA	SSVTAADTAVYYC	Patient 1	Class 1
612	0	638	IGHV2-26	IGHJ4	ARSSIAVAGPFDY	GCACGGTCGAGTATAGCAGTGGCTGGCCCCTTTGACTAC	IGHD6-19	269	248	0	517	0.00011942	612	NA	1	1	2	NA	GGACCCTGTGGACACAGCCACATATTACTGTGCACGGTCGAGTATAGCAGTGGCTGGCCCCTTTGACTACTGGGGCCAGGGAACCCTGGTCACCGTCTCCTCAG	GGACCCTGTGGACACAGCCACATATTACTGTGCACGG----GTATAGCAGTGGCTGG---CTTTGACTACTGGGGCCAGGGAACCCTGGTCACCGTCTCCTCAG		NA	NA	NA	NA	GGACCCTGTGGACACAGCCACATATTACTGT	NA	NA	NA	NA	DPVDTATYYC	Patient 1	Class 1
613	0	637	IGHV3-23	IGHJ6	AKGLMEVYYDFWSGYNPYYYGMDV	GCGAAAGGCCTCATGGAGGTGTATTACGATTTTTGGAGTGGTTATAATCCCTACTACTACGGTATGGACGTC	IGHD3-3	290	227	0	517	0.00011942	612	NA	1	1	2	NA	GAACAGCCTGAGAGCCGAGGACACGGCCGTATATTACTGTGCGAAAGGCCTCATGGAGGTGTATTACGATTTTTGGAGTGGTTATAATCCCTACTACTACGGTATGGACGTCTGGGGCCAAGGGACCACGGTCACCGTCTCCTCA	GAACAGCCTGAGAGCCGAGGACACGGCCGTATATTACTGTGCGAAAG-------------GTATTACGATTTTTGGAGTGGTTAT-----CTACTACTACGGTATGGACGTCTGGGGCCAAGGGACCACGGTCACCGTCTCCTCA		NA	NA	NA	NA	GAACAGCCTGAGAGCCGAGGACACGGCCGTATATTACTGT	NA	NA	NA	NA	NSLRAEDTAVYYC	Patient 1	Class 1
614	0	640	IGHV4-34	IGHJ4	ARAKYSSSWQPRLYYFDY	GCGAGAGCCAAGTATAGCAGCAGCTGGCAACCTCGCCTTTACTACTTTGACTAC	IGHD6-13	274	243	0	517	0.00011942	612	NA	1	1	2	NA	GAGCTCTGTGACCGCCGCGGACACGGCTGTGTATTACTGTGCGAGAGCCAAGTATAGCAGCAGCTGGCAACCTCGCCTTTACTACTTTGACTACTGGGGCCAGGGAACCCTGGTCACCGTCTCCTCAG	GAGCTCTGTGACCGCCGCGGACACGGCTGTGTATTACTGTGCGAGAG----GTATAGCAGCAGCTGG-------------ACTACTTTGACTACTGGGGCCAGGGAACCCTGGTCACCGTCTCCTCAG		NA	NA	NA	NA	GAGCTCTGTGACCGCCGCGGACACGGCTGTGTATTACTGT	NA	NA	NA	NA	SSVTAADTAVYYC	Patient 1	Class 1
615	0	644	IGHV3-30	IGHJ3	VGTSGSLWEPDAFDI	GTGGGGACCTCCGGGTCTCTATGGGAACCCGATGCTTTTGATATC	IGHD1-14	246	269	0.024	515	0.00011896	615	NA	10	1	2	NA	GAACAGCCTGAGAACTGAGGACACGGCTGTGTATTACTGTGTGGGGACCTCCGGGTCTCTATGGGAACCCGATGCTTTTGATATCTGGGGCCAAGGGACAATGGTCACCGTCTCTTCAG	GAACAGCCTGAGAGCTGAGGACACGGCTGTGTATTACTGTG----------------------GGAACC-GATGCTTTTGATATCTGGGGCCAAGGGACAATGGTCACCGTCTCTTCAG	26A	NA	NA	NA	NA	GAACAGCCTGAGAACTGAGGACACGGCTGTGTATTACTGT	NA	NA	NA	NA	NSLRTEDTAVYYC	Patient 1	Class 1
616	0	643	IGHV3-11	IGHJ6	ARRGRDGAVAGYYYYYMDV	GCGAGAAGGGGACGGGATGGAGCAGTGGCTGGTTACTACTACTACTACATGGACGTC	IGHD6-19	277	238	0	515	0.00011896	615	NA	1	1	3	NA	GAACAGCCTGAGAGCCGAGGACACGGCCGTGTATTACTGTGCGAGAAGGGGACGGGATGGAGCAGTGGCTGGTTACTACTACTACTACATGGACGTCTGGGGCAAAGGGACCACGGTCACCGTCTCCTCAG	GAACAGCCTGAGAGCCGAGGACACGGCCGTGTATTACTGTGCGAGA--------------AGCAGTGGCTGGTTACTACTACTACTACATGGACGTCTGGGGCAAAGGGACCACGGTCACCGTCTCCTCAG		NA	NA	NA	NA	GAACAGCCTGAGAGCCGAGGACACGGCCGTGTATTACTGT	NA	NA	NA	NA	NSLRAEDTAVYYC	Patient 1	Class 1
617	0	642	IGHV4-34	IGHJ6	ARGTHSSSSPYYYGMDV	GCGAGAGGCACTCATAGCAGCTCGTCCCCCTACTACTACGGTATGGACGTC	IGHD6-6	270	245	0	515	0.00011896	615	NA	1	1	2	NA	GAGCTCTGTGACCGCCGCGGACACGGCTGTGTATTACTGTGCGAGAGGCACTCATAGCAGCTCGTCCCCCTACTACTACGGTATGGACGTCTGGGGCCAAGGGACCACGGTCACCGTCTCCTCA	GAGCTCTGTGACCGCCGCGGACACGGCTGTGTATTACTGTGCGAGAGG-----ATAGCAGCTCGTCC--CTACTACTACGGTATGGACGTCTGGGGCCAAGGGACCACGGTCACCGTCTCCTCA		NA	NA	NA	NA	GAGCTCTGTGACCGCCGCGGACACGGCTGTGTATTACTGT	NA	NA	NA	NA	SSVTAADTAVYYC	Patient 1	Class 1
618	0	645	IGHV3-30	IGHJ4	AKARVPFGVVALDY	GCGAAAGCTCGCGTTCCCTTTGGGGTAGTGGCGCTTGACTAC	IGHD2-15	244	271	0	515	0.00011896	615	NA	2	1	2	NA	GAACAGCCTGAGAGCTGAGGACACGGCTGTGTATTACTGTGCGAAAGCTCGCGTTCCCTTTGGGGTAGTGGCGCTTGACTACTGGGGCCAGGGAACCCTGGTCACCGTCTCCTCAG	GAACAGCCTGAGAGCTGAGGACACGGCTGTGTATTACTGTGCGAAAG-----------------GTAGTGG---TTGACTACTGGGGCCAGGGAACCCTGGTCACCGTCTCCTCAG		NA	NA	NA	NA	GAACAGCCTGAGAGCTGAGGACACGGCTGTGTATTACTGT	NA	NA	NA	NA	NSLRAEDTAVYYC	Patient 1	Class 1
619	0	648	IGHV4-39	IGHJ4	ARNDSSGYDYFDY	GCGAGAAATGATAGTAGTGGTTATGACTACTTTGACTAC	IGHD3-22	278	235	0	513	0.0001185	619	NA	1	1	2	NA	GAGCTCTGTGACCGCCGCAGACACGGCTGTGTATTACTGTGCGAGAAATGATAGTAGTGGTTATGACTACTTTGACTACTGGGGCCAGGGAACCCTGGTCACCGTCTCCTCAG	GAGCTCTGTGACCGCCGCAGACACGGCTGTGTATTACTGTGCGAGA-ATGATAGTAGTGGTTATTACTACTTTGACTACTGGGGCCAGGGAACCCTGGTCACCGTCTCCTCAG		NA	NA	NA	NA	GAGCTCTGTGACCGCCGCAGACACGGCTGTGTATTACTGT	NA	NA	NA	NA	SSVTAADTAVYYC	Patient 1	Class 1
620	0	59	IGHV1-2	IGHJ4	ARDRRGIYDRSGYYFPQ	GCGAGAGATCGGAGGGGGATCTATGACCGTAGTGGTTATTATTTCCCTCAA	IGHD3-22	270	243	0.083	513	0.0001185	619	NA	2	1	2	NA	GAGCAGGCTGCGATATGACGACACGGCCGTGTATTTCTGCGCGAGAGATCGGAGGGGGATCTATGACCGTAGTGGTTATTATTTCCCTCAATGGGGCCAGGGAACCCTGGTCACCGTCTCCTCAG	GAGCAGGCTGAGATCTGACGACACGGCCGTGTATTACTGTGCGAGAGA--------------------GTAGTGGTTATTA----------TGGGGCCAGGGAACCCTGGTCACCGTCTCCTCAG	0C;4T;25A;29C	NA	NA	NA	NA	GAGCAGGCTGCGATATGACGACACGGCCGTGTATTTCTGC	NA	NA	NA	NA	SRLRYDDTAVYFC	Patient 1	Class 1
621	0	647	IGHV3-9	IGHJ4	VTGYSSSWYPGY	GTAACCGGGTATAGCAGCAGCTGGTACCCTGGCTAC	IGHD6-13	280	233	0.068	513	0.0001185	619	NA	1	1	2	NA	GAACAGTCTGAGAGCTGACGATACGGCCTTGTATTACTGTGTAACCGGGTATAGCAGCAGCTGGTACCCTGGCTACTGGGGCCAGGGAACCCTGGTCACCGTCTCCTCAG	GAACAGTCTGAGAGCTGAGGACACGGCCTTGTATTACTGTGCAA--GGGTATAGCAGCAGCTGGTAC-----CTACTGGGGCCAGGGAACCCTGGTCACCGTCTCCTCAG	18T;21C	NA	NA	NA	NA	GAACAGTCTGAGAGCTGACGATACGGCCTTGTATTACTGT	NA	NA	NA	NA	NSLRADDTALYYC	Patient 1	Class 1
622	0	649	IGHV3-11	IGHJ6	ARDDTAMALDGGGYYYYYGMDV	GCGAGAGATGATACAGCTATGGCTCTAGATGGTGGTGGGTACTACTACTACTACGGTATGGACGTC	IGHD5-18	272	241	0	513	0.0001185	619	NA	4	1	2	NA	GAACAGCCTGAGAGCCGAGGACACGGCTGTGTATTACTGTGCGAGAGATGATACAGCTATGGCTCTAGATGGTGGTGGGTACTACTACTACTACGGTATGGACGTCTGGGGCCAAGGGACCACGGTCACCGTCTCCTCA	GAACAGCCTGAGAGCCGAGGACACGGCTGTGTATTACTGTGCGAGAGA-GATACAGCTATGG-----------------TACTACTACTACTACGGTATGGACGTCTGGGGCCAAGGGACCACGGTCACCGTCTCCTCA		NA	NA	NA	NA	GAACAGCCTGAGAGCCGAGGACACGGCTGTGTATTACTGT	NA	NA	NA	NA	NSLRAEDTAVYYC	Patient 1	Class 1
623	0	646	IGHV2-5	IGHJ5	AHRRRTMVRGNWFDP	GCACACAGACGAAGGACTATGGTTCGGGGCAACTGGTTCGACCCC	IGHD3-10	227	286	0	513	0.0001185	619	NA	1	1	2	NA	GGACCCTGTGGACACAGCCACATATTACTGTGCACACAGACGAAGGACTATGGTTCGGGGCAACTGGTTCGACCCCTGGGGCCAGGGAACCCTGGTCACCGTCTCCTCAG	GGACCCTGTGGACACAGCCACATATTACTGTGCACACAGAC-----ACTATGGTTCGGGGCAACTGGTTCGACCCCTGGGGCCAGGGAACCCTGGTCACCGTCTCCTCAG		NA	NA	NA	NA	GGACCCTGTGGACACAGCCACATATTACTGT	NA	NA	NA	NA	DPVDTATYYC	Patient 1	Class 1
624	0	652	IGHV3-21	IGHJ6	AGQQPAWYYGMDV	GCCGGGCAGCAGCCCGCATGGTACTACGGTATGGACGTC	IGHD6-13	271	241	0	512	0.00011826	624	NA	1	1	2	NA	GAACAGCCTGAGAGCCGAGGACACGGCTGTGTATTACTGTGCCGGGCAGCAGCCCGCATGGTACTACGGTATGGACGTCTGGGGCCAAGGGACCACGGTCACCGTCTCCTCA	GAACAGCCTGAGAGCCGAGGACACGGCTGTGTATTACTGTGC---GCAGCAGC--------TACTACGGTATGGACGTCTGGGGCCAAGGGACCACGGTCACCGTCTCCTCA		NA	NA	NA	NA	GAACAGCCTGAGAGCCGAGGACACGGCTGTGTATTACTGT	NA	NA	NA	NA	NSLRAEDTAVYYC	Patient 1	Class 1
625	0	659	IGHV4-34	IGHJ4	ARGGGIARTDY	GCGAGAGGCGGGGGTATAGCCAGGACTGACTAC	IGHD6-13	234	277	0	511	0.00011803	625	NA	1	1	2	NA	GAGCTCTGTGACCGCCGCGGACACGGCTGTGTATTACTGTGCGAGAGGCGGGGGTATAGCCAGGACTGACTACTGGGGCCAGGGAACCCTGGTCACCGTCTCCTCAG	GAGCTCTGTGACCGCCGCGGACACGGCTGTGTATTACTGTGCGAGAGG---GGGTATAGC------TGACTACTGGGGCCAGGGAACCCTGGTCACCGTCTCCTCAG		NA	NA	NA	NA	GAGCTCTGTGACCGCCGCGGACACGGCTGTGTATTACTGT	NA	NA	NA	NA	SSVTAADTAVYYC	Patient 1	Class 1
626	0	656	IGHV3-30	IGHJ2	ARGRYYDSSGYYPDWYFDL	GCGAGAGGAAGGTACTATGATAGTAGTGGTTATTACCCCGACTGGTACTTCGATCTC	IGHD3-22	302	209	0	511	0.00011803	625	NA	1	1	1	NA	GAACAGCCTGAGAGCTGAGGACACGGCTGTGTATTACTGTGCGAGAGGAAGGTACTATGATAGTAGTGGTTATTACCCCGACTGGTACTTCGATCTCTGGGGCCGTGGCACCCTGGTCACTGTCTCCTCAG	GAACAGCCTGAGAGCTGAGGACACGGCTGTGTATTACTGTGCGAGAG-----TACTATGATAGTAGTGGTTATTAC----ACTGGTACTTCGATCTCTGGGGCCGTGGCACCCTGGTCACTGTCTCCTCAG		NA	NA	NA	NA	GAACAGCCTGAGAGCTGAGGACACGGCTGTGTATTACTGT	NA	NA	NA	NA	NSLRAEDTAVYYC	Patient 1	Class 1
627	0	657	IGHV3-30	IGHJ1	AREEGVVPWGYFQH	GCGAGAGAGGAAGGGGTGGTCCCATGGGGATACTTCCAGCAC	IGHD2-15	281	230	0	511	0.00011803	625	NA	1	1	1	NA	GAACAGCCTGAGAGCTGAGGACACGGCTGTGTATTACTGTGCGAGAGAGGAAGGGGTGGTCCCATGGGGATACTTCCAGCACTGGGGCCAGGGCACCCTGGTCACCGTCTCCTCAG	GAACAGCCTGAGAGCTGAGGACACGGCTGTGTATTACTGTGCGAGAGA------GGTGGT---------ATACTTCCAGCACTGGGGCCAGGGCACCCTGGTCACCGTCTCCTCAG		NA	NA	NA	NA	GAACAGCCTGAGAGCTGAGGACACGGCTGTGTATTACTGT	NA	NA	NA	NA	NSLRAEDTAVYYC	Patient 1	Class 1
628	0	658	IGHV1-18	IGHJ6	ARDGYCSGGTCYDYYHYGMDV	GCGAGAGATGGATATTGTAGTGGTGGTACCTGCTACGACTACTACCACTACGGTATGGACGTC	IGHD2-15	246	265	0.026	511	0.00011803	625	NA	1	1	2	NA	GAGATCTGACGACACGGCCCTGTATTACTGTGCGAGAGATGGATATTGTAGTGGTGGTACCTGCTACGACTACTACCACTACGGTATGGACGTCTGGGGCCAAGGGACCACGGTCACCGTCTCCTCA	GAGATCTGACGACACGGCCGTGTATTACTGTGCGAGAGA-GGATATTGTAGTGGTGGTAGCTGCTAC-ACTACTACTACTACGGTATGGACGTCTGGGGCCAAGGGACCACGGTCACCGTCTCCTCA	11C	NA	NA	NA	NA	GAGATCTGACGACACGGCCCTGTATTACTGT	NA	NA	NA	NA	RSDDTALYYC	Patient 1	Class 1
629	0	653	IGHV3-23	IGHJ3	AKLPVRAARNAFDI	GCGAAACTTCCTGTAAGGGCAGCTCGTAATGCTTTTGATATC	IGHD6-6	270	241	0	511	0.00011803	625	NA	1	1	2	NA	GAACAGCCTGAGAGCCGAGGACACGGCCGTATATTACTGTGCGAAACTTCCTGTAAGGGCAGCTCGTAATGCTTTTGATATCTGGGGCCAAGGGACAATGGTCACCGTCTCTTCAG	GAACAGCCTGAGAGCCGAGGACACGGCCGTATATTACTGTGCGAAA------------GCAGCTCGT-ATGCTTTTGATATCTGGGGCCAAGGGACAATGGTCACCGTCTCTTCAG		NA	NA	NA	NA	GAACAGCCTGAGAGCCGAGGACACGGCCGTATATTACTGT	NA	NA	NA	NA	NSLRAEDTAVYYC	Patient 1	Class 1
630	0	655	IGHV1-46	IGHJ3	AQLVGANGDDAFDI	GCTCAGCTAGTGGGAGCTAACGGGGATGATGCTTTTGATATC	IGHD1-26	193	318	0	511	0.00011803	625	NA	3	1	2	NA	GAGATCTGAGGACACGGCCGTGTATTACTGTGCTCAGCTAGTGGGAGCTAACGGGGATGATGCTTTTGATATCTGGGGCCAAGGGACAATGGTCACCGTCTCTTCAG	GAGATCTGAGGACACGGCCGTGTATTACTGTGCT----TAGTGGGAGCTA-------TGATGCTTTTGATATCTGGGGCCAAGGGACAATGGTCACCGTCTCTTCAG		NA	NA	NA	NA	GAGATCTGAGGACACGGCCGTGTATTACTGT	NA	NA	NA	NA	RSEDTAVYYC	Patient 1	Class 1
631	0	654	IGHV4-39	IGHJ3	ARRGIGPYCSSTSCYDAHAFDI	GCGAGACGGGGAATCGGCCCATATTGTAGTAGTACCAGCTGCTATGACGCCCATGCTTTTGATATC	IGHD2-2	246	265	0	511	0.00011803	625	NA	1	1	2	NA	GAGCTCTGTGACCGCCGCAGACACGGCTGTGTATTACTGTGCGAGACGGGGAATCGGCCCATATTGTAGTAGTACCAGCTGCTATGACGCCCATGCTTTTGATATCTGGGGCCAAGGGACAATGGTCACCGTCTCTTCAG	GAGCTCTGTGACCGCCGCAGACACGGCTGTGTATTACTGTGCGAGAC-------------ATATTGTAGTAGTACCAGCTGCTATG------ATGCTTTTGATATCTGGGGCCAAGGGACAATGGTCACCGTCTCTTCAG		NA	NA	NA	NA	GAGCTCTGTGACCGCCGCAGACACGGCTGTGTATTACTGT	NA	NA	NA	NA	SSVTAADTAVYYC	Patient 1	Class 1
632	0	662	IGHV4-34	IGHJ4	ARGDYGDYLYYFDY	GCGAGAGGGGACTACGGTGACTACTTGTACTACTTTGACTAC	IGHD4-17	245	265	0	510	0.0001178	632	NA	1	1	2	NA	GAGCTCTGTGACCGCCGCGGACACGGCTGTGTATTACTGTGCGAGAGGGGACTACGGTGACTACTTGTACTACTTTGACTACTGGGGCCAGGGAACCCTGGTCACCGTCTCCTCAG	GAGCTCTGTGACCGCCGCGGACACGGCTGTGTATTACTGTGCGAGAGG-GACTACGGTGACTAC----ACTACTTTGACTACTGGGGCCAGGGAACCCTGGTCACCGTCTCCTCAG		NA	NA	NA	NA	GAGCTCTGTGACCGCCGCGGACACGGCTGTGTATTACTGT	NA	NA	NA	NA	SSVTAADTAVYYC	Patient 1	Class 1
633	0	661	IGHV3-30	IGHJ3	ARDGGGVWGSYRFEAFDI	GCGAGAGATGGGGGAGGCGTTTGGGGGAGTTATCGTTTTGAGGCTTTTGATATC	IGHD3-16	368	142	0.021	510	0.0001178	632	NA	1	2	2	NA	GAACAGTCTGAGAGCTGAGGACACGGCTGTGTATTACTGTGCGAGAGATGGGGGAGGCGTTTGGGGGAGTTATCGTTTTGAGGCTTTTGATATCTGGGGCCAAGGGACAATGGTCACCGTCTCTTCAG	GAACAGCCTGAGAGCTGAGGACACGGCTGTGTATTACTGTGCGAGAGA---------CGTTTGGGGGAGTTATCGTT-----GCTTTTGATATCTGGGGCCAAGGGACAATGGTCACCGTCTCTTCAG	33T	NA	NA	NA	NA	GAACAGTCTGAGAGCTGAGGACACGGCTGTGTATTACTGT	NA	NA	NA	NA	NSLRAEDTAVYYC	Patient 1	Class 1
634	0	660	IGHV1-46	IGHJ3	ARDQRLEPLQPNAFDI	GCGAGAGATCAGAGGCTGGAACCACTTCAGCCAAATGCTTTTGATATC	IGHD1-14	259	251	0	510	0.0001178	632	NA	1	1	2	NA	GAGATCTGAGGACACGGCCGTGTATTACTGTGCGAGAGATCAGAGGCTGGAACCACTTCAGCCAAATGCTTTTGATATCTGGGGCCAAGGGACAATGGTCACCGTCTCTTCAG	GAGATCTGAGGACACGGCCGTGTATTACTGTGCGAGAGA---------GGAACCAC---------ATGCTTTTGATATCTGGGGCCAAGGGACAATGGTCACCGTCTCTTCAG		NA	NA	NA	NA	GAGATCTGAGGACACGGCCGTGTATTACTGT	NA	NA	NA	NA	RSEDTAVYYC	Patient 1	Class 1
635	0	666	IGHV4-34	IGHJ3	ARGEQRKAFDI	GCGAGAGGCGAGCAGCGTAAGGCTTTTGATATC	IGHD6-25	237	272	0	509	0.00011757	635	NA	1	1	2	NA	GAGCTCTGTGACCGCCGCGGACACGGCTGTGTATTACTGTGCGAGAGGCGAGCAGCGTAAGGCTTTTGATATCTGGGGCCAAGGGACAATGGTCACCGTCTCTTCAG	GAGCTCTGTGACCGCCGCGGACACGGCTGTGTATTACTGTGCGAGAGG--AGCAGCG----GCTTTTGATATCTGGGGCCAAGGGACAATGGTCACCGTCTCTTCAG		NA	NA	NA	NA	GAGCTCTGTGACCGCCGCGGACACGGCTGTGTATTACTGT	NA	NA	NA	NA	SSVTAADTAVYYC	Patient 1	Class 1
636	0	668	IGHV3-74	IGHJ6	ARGRYCATSSCWGNYGMDV	GCAAGAGGTCGATATTGTGCTACCTCGAGCTGCTGGGGGAACTACGGTATGGACGTC	IGHD1-7	236	273	0.021	509	0.00011757	635	NA	1	1	2	NA	GAACAGTCTGAGAGCCGAGGACTCGGCTGTGTATTACTGTGCAAGAGGTCGATATTGTGCTACCTCGAGCTGCTGGGGGAACTACGGTATGGACGTCTGGGGCCAAGGGACCACGGTCACCGTCTCCTCA	GAACAGTCTGAGAGCCGAGGACACGGCTGTGTATTACTGTGCAAGAG------------------------------GGAACTACGGTATGGACGTCTGGGGCCAAGGGACCACGGTCACCGTCTCCTCA	17T	NA	NA	NA	NA	GAACAGTCTGAGAGCCGAGGACTCGGCTGTGTATTACTGT	NA	NA	NA	NA	NSLRAEDSAVYYC	Patient 1	Class 1
637	0	665	IGHV4-31	IGHJ5	ARVRLEYSNYKPNWFDP	GCGAGAGTCCGTCTCGAATACAGTAACTACAAACCCAACTGGTTCGACCCC	IGHD4-11	243	266	0.021	509	0.00011757	635	NA	1	1	2	NA	GAGCTCTGTGACTGCCGCGGACACGGCCGTATATTACTGTGCGAGAGTCCGTCTCGAATACAGTAACTACAAACCCAACTGGTTCGACCCCTGGGGCCAGGGAACCCTGGTCACCGTCTCCTCAG	GAGCTCTGTGACTGCCGCGGACACGGCCGTGTATTACTGTGCGAGAG-----------TACAGTAACTAC-----CAACTGGTTCGACCCCTGGGGCCAGGGAACCCTGGTCACCGTCTCCTCAG	9A	NA	NA	NA	NA	GAGCTCTGTGACTGCCGCGGACACGGCCGTATATTACTGT	NA	NA	NA	NA	SSVTAADTAVYYC	Patient 1	Class 1
638	0	667	IGHV3-11	IGHJ3	ARVFSEFWSGSDAFDI	GCGAGAGTCTTTTCGGAATTTTGGAGTGGTTCTGATGCTTTTGATATC	IGHD3-3	253	256	0	509	0.00011757	635	NA	4	1	2	NA	GAACAGCCTGAGAGCCGAGGACACGGCTGTGTATTACTGTGCGAGAGTCTTTTCGGAATTTTGGAGTGGTTCTGATGCTTTTGATATCTGGGGCCAAGGGACAATGGTCACCGTCTCTTCAG	GAACAGCCTGAGAGCCGAGGACACGGCTGTGTATTACTGTGCGAGAG-----------TTTTGGAGTGGTT-TGATGCTTTTGATATCTGGGGCCAAGGGACAATGGTCACCGTCTCTTCAG		NA	NA	NA	NA	GAACAGCCTGAGAGCCGAGGACACGGCTGTGTATTACTGT	NA	NA	NA	NA	NSLRAEDTAVYYC	Patient 1	Class 1
639	0	663	IGHV3-23	IGHJ4	AKDPSGPTVTALFDY	GCGAAAGATCCCTCCGGTCCTACGGTGACTGCCCTATTTGACTAC	IGHD4-17	279	230	0	509	0.00011757	635	NA	1	1	2	NA	GAACAGCCTGAGAGCCGAGGACACGGCCGTATATTACTGTGCGAAAGATCCCTCCGGTCCTACGGTGACTGCCCTATTTGACTACTGGGGCCAGGGAACCCTGGTCACCGTCTCCTCAG	GAACAGCCTGAGAGCCGAGGACACGGCCGTATATTACTGTGCGAAAGA-----------CTACGGTGACT------TTTGACTACTGGGGCCAGGGAACCCTGGTCACCGTCTCCTCAG		NA	NA	NA	NA	GAACAGCCTGAGAGCCGAGGACACGGCCGTATATTACTGT	NA	NA	NA	NA	NSLRAEDTAVYYC	Patient 1	Class 1
640	0	664	IGHV1-8	IGHJ3	ARGGYSYAPDAFDI	GCGAGAGGTGGATACAGCTATGCCCCTGATGCTTTTGATATC	IGHD5-18	225	284	0	509	0.00011757	635	NA	1	1	2	NA	GAGATCTGAGGACACGGCCGTGTATTACTGTGCGAGAGGTGGATACAGCTATGCCCCTGATGCTTTTGATATCTGGGGCCAAGGGACAATGGTCACCGTCTCTTCAG	GAGATCTGAGGACACGGCCGTGTATTACTGTGCGAGAGGTGGATACAGCTATG----TGATGCTTTTGATATCTGGGGCCAAGGGACAATGGTCACCGTCTCTTCAG		NA	NA	NA	NA	GAGATCTGAGGACACGGCCGTGTATTACTGT	NA	NA	NA	NA	RSEDTAVYYC	Patient 1	Class 1
641	0	670	IGHV3-11	IGHJ6	ARDGFAVGDV	GCGAGAGATGGATTCGCGGTGGGGGACGTC	IGHD5-24	198	310	0	508	0.00011734	641	NA	4	1	3	NA	GAACAGCCTGAGAGCCGAGGACACGGCTGTGTATTACTGTGCGAGAGATGGATTCGCGGTGGGGGACGTCTGGGGCAAAGGGACCACGGTCACCGTCTCCTCA	GAACAGCCTGAGAGCCGAGGACACGGCTGTGTATTACTGTGCGAGAGATGG------------GGACGTCTGGGGCAAAGGGACCACGGTCACCGTCTCCTCA		NA	NA	NA	NA	GAACAGCCTGAGAGCCGAGGACACGGCTGTGTATTACTGT	NA	NA	NA	NA	NSLRAEDTAVYYC	Patient 1	Class 1
642	0	669	IGHV4-31	IGHJ3	ARGVEYYDGSDDAFDI	GCGAGAGGGGTGGAGTACTATGATGGTAGCGATGATGCTTTTGATATC	IGHD3-22	299	209	0	508	0.00011734	641	NA	1	1	2	NA	GAGCTCTGTGACTGCCGCGGACACGGCCGTGTATTACTGTGCGAGAGGGGTGGAGTACTATGATGGTAGCGATGATGCTTTTGATATCTGGGGCCAAGGGACAATGGTCACCGTCTCTTCAG	GAGCTCTGTGACTGCCGCGGACACGGCCGTGTATTACTGTGCGAGAG--------TACTATGAT--------TGATGCTTTTGATATCTGGGGCCAAGGGACAATGGTCACCGTCTCTTCAG		NA	NA	NA	NA	GAGCTCTGTGACTGCCGCGGACACGGCCGTGTATTACTGT	NA	NA	NA	NA	SSVTAADTAVYYC	Patient 1	Class 1
643	0	673	IGHV1-2	IGHJ4	ARPEYYYDSSGYQGPFDY	GCGAGACCTGAGTATTACTATGATAGTAGTGGTTACCAAGGGCCTTTTGACTAC	IGHD3-22	267	240	0	507	0.00011711	643	NA	2	1	2	NA	GAGCAGGCTGAGATCTGACGACACGGCCGTGTATTACTGTGCGAGACCTGAGTATTACTATGATAGTAGTGGTTACCAAGGGCCTTTTGACTACTGGGGCCAGGGAACCCTGGTCACCGTCTCCTCAG	GAGCAGGCTGAGATCTGACGACACGGCCGTGTATTACTGTGCGAGA-----GTATTACTATGATAGTAGTGGTTA----------TTTGACTACTGGGGCCAGGGAACCCTGGTCACCGTCTCCTCAG		NA	NA	NA	NA	GAGCAGGCTGAGATCTGACGACACGGCCGTGTATTACTGT	NA	NA	NA	NA	SRLRSDDTAVYYC	Patient 1	Class 1
644	0	672	IGHV3-11	IGHJ3	ARGVGARDAFDI	GCGAGAGGCGTGGGAGCAAGGGATGCTTTTGATATC	IGHD1-26	228	279	0	507	0.00011711	643	NA	4	1	2	NA	GAACAGCCTGAGAGCCGAGGACACGGCTGTGTATTACTGTGCGAGAGGCGTGGGAGCAAGGGATGCTTTTGATATCTGGGGCCAAGGGACAATGGTCACCGTCTCTTCAG	GAACAGCCTGAGAGCCGAGGACACGGCTGTGTATTACTGTGCGAGAG--GTGGGAGC----GATGCTTTTGATATCTGGGGCCAAGGGACAATGGTCACCGTCTCTTCAG		NA	NA	NA	NA	GAACAGCCTGAGAGCCGAGGACACGGCTGTGTATTACTGT	NA	NA	NA	NA	NSLRAEDTAVYYC	Patient 1	Class 1
645	0	674	IGHV4-59	IGHJ4	ARDRYSGSYYDY	GCGAGAGACCGGTATAGTGGGAGCTACTACGACTAC	IGHD1-26	272	234	0	506	0.00011688	645	NA	1	1	2	NA	GAGCTCTGTGACCGCTGCGGACACGGCCGTGTATTACTGTGCGAGAGACCGGTATAGTGGGAGCTACTACGACTACTGGGGCCAGGGAACCCTGGTCACCGTCTCCTCAG	GAGCTCTGTGACCGCTGCGGACACGGCCGTGTATTACTGTGCGAGAGA--GGTATAGTGGGAGCTACTACGACTACTGGGGCCAGGGAACCCTGGTCACCGTCTCCTCAG		NA	NA	NA	NA	GAGCTCTGTGACCGCTGCGGACACGGCCGTGTATTACTGT	NA	NA	NA	NA	SSVTAADTAVYYC	Patient 1	Class 1
646	0	676	IGHV3-11	IGHJ4	ARGPGGSGWYNLPF	GCGAGAGGCCCCGGGGGCAGTGGCTGGTACAACCTTCCCTTC	IGHD6-19	289	217	0	506	0.00011688	645	NA	1	1	2	NA	GAACAGCCTGAGAGCCGAGGACACGGCCGTGTATTACTGTGCGAGAGGCCCCGGGGGCAGTGGCTGGTACAACCTTCCCTTCTGGGGCCAGGGAACCCTGGTCACCGTCTCCTCAG	GAACAGCCTGAGAGCCGAGGACACGGCCGTGTATTACTGTGCGAGAG---------GCAGTGGCTGGTAC-----------CTGGGGCCAGGGAACCCTGGTCACCGTCTCCTCAG		NA	NA	NA	NA	GAACAGCCTGAGAGCCGAGGACACGGCCGTGTATTACTGT	NA	NA	NA	NA	NSLRAEDTAVYYC	Patient 1	Class 1
647	0	675	IGHV3-23	IGHJ4	AKKQGTWLWYNNDY	GCGAAGAAGCAGGGGACTTGGCTATGGTATAATAATGACTAC	IGHD5-18	235	271	0	506	0.00011688	645	NA	1	1	2	NA	GAACAGCCTGAGAGCCGAGGACACGGCCGTATATTACTGTGCGAAGAAGCAGGGGACTTGGCTATGGTATAATAATGACTACTGGGGCCAGGGAACCCTGGTCACCGTCTCCTCAG	GAACAGCCTGAGAGCCGAGGACACGGCCGTATATTACTGTGCGAA---------------GCTATGGT-------TGACTACTGGGGCCAGGGAACCCTGGTCACCGTCTCCTCAG		NA	NA	NA	NA	GAACAGCCTGAGAGCCGAGGACACGGCCGTATATTACTGT	NA	NA	NA	NA	NSLRAEDTAVYYC	Patient 1	Class 1
648	0	678	IGHV3-30	IGHJ4	AKDLHNWNYGWGEWGADY	GCGAAAGATCTCCATAACTGGAACTACGGGTGGGGTGAATGGGGAGCTGACTAC	IGHD1-7	234	271	0	505	0.00011665	648	NA	2	1	2	NA	GAACAGCCTGAGAGCTGAGGACACGGCTGTGTATTACTGTGCGAAAGATCTCCATAACTGGAACTACGGGTGGGGTGAATGGGGAGCTGACTACTGGGGCCAGGGAACCCTGGTCACCGTCTCCTCAG	GAACAGCCTGAGAGCTGAGGACACGGCTGTGTATTACTGTGCGAAAGA-----ATAACTGGAACTAC--------------------TGACTACTGGGGCCAGGGAACCCTGGTCACCGTCTCCTCAG		NA	NA	NA	NA	GAACAGCCTGAGAGCTGAGGACACGGCTGTGTATTACTGT	NA	NA	NA	NA	NSLRAEDTAVYYC	Patient 1	Class 1
649	0	677	IGHV1-46	IGHJ6	ARDAGTPQTHYMDV	GCGAGAGATGCTGGGACACCCCAGACACACTACATGGACGTC	IGHD1-26	280	225	0	505	0.00011665	648	NA	1	1	3	NA	GAGATCTGAGGACACGGCCGTGTATTACTGTGCGAGAGATGCTGGGACACCCCAGACACACTACATGGACGTCTGGGGCAAAGGGACCACGGTCACCGTCTCCTCAG	GAGATCTGAGGACACGGCCGTGTATTACTGTGCGAGAGA---TGGGA------------ACTACATGGACGTCTGGGGCAAAGGGACCACGGTCACCGTCTCCTCAG		NA	NA	NA	NA	GAGATCTGAGGACACGGCCGTGTATTACTGT	NA	NA	NA	NA	RSEDTAVYYC	Patient 1	Class 1
650	0	490	IGHV3-23	IGHJ4	AKASLAYYYDSSGYSFDY	GCGAAAGCCTCGCTCGCTTATTACTATGATAGTAGTGGTTATTCATTTGACTAC	IGHD3-22	274	231	0	505	0.00011665	648	NA	1	1	2	NA	GAACAGCCTGAGAGCCGAGGACACGGCCGTATATTACTGTGCGAAAGCCTCGCTCGCTTATTACTATGATAGTAGTGGTTATTCATTTGACTACTGGGGCCAGGGAACCCTGGTCACCGTCTCCTCAG	GAACAGCCTGAGAGCCGAGGACACGGCCGTATATTACTGTGCGAAAG-----------TATTACTATGATAGTAGTGGTTATT--TTTGACTACTGGGGCCAGGGAACCCTGGTCACCGTCTCCTCAG		NA	NA	NA	NA	GAACAGCCTGAGAGCCGAGGACACGGCCGTATATTACTGT	NA	NA	NA	NA	NSLRAEDTAVYYC	Patient 1	Class 1
651	0	679	IGHV5-10-1	IGHJ3	ARGIYSGFMDFDI	GCGAGAGGGATTTATAGTGGGTTCATGGACTTTGATATC	IGHD1-26	250	255	0	505	0.00011665	648	NA	1	1	2	NA	GAAGGCCTCGGACACCGCCATGTATTACTGTGCGAGAGGGATTTATAGTGGGTTCATGGACTTTGATATCTGGGGCCAAGGGACAATGGTCACCGTCTCTTCAG	GAAGGCCTCGGACACCGCCATGTATTACTGTGCGAGA------TATAGTGGG---------TTTGATATCTGGGGCCAAGGGACAATGGTCACCGTCTCTTCAG		NA	NA	NA	NA	GAAGGCCTCGGACACCGCCATGTATTACTGT	NA	NA	NA	NA	KASDTAMYYC	Patient 1	Class 1
652	0	682	IGHV3-30	IGHJ4	AKVRSDDSSGYYGEIFDY	GCGAAAGTCCGATCAGATGATAGTAGTGGTTATTACGGGGAGATTTTTGACTAC	IGHD3-22	250	254	0	504	0.00011642	652	NA	2	1	2	NA	GAACAGCCTGAGAGCTGAGGACACGGCTGTGTATTACTGTGCGAAAGTCCGATCAGATGATAGTAGTGGTTATTACGGGGAGATTTTTGACTACTGGGGCCAGGGAACCCTGGTCACCGTCTCCTCAG	GAACAGCCTGAGAGCTGAGGACACGGCTGTGTATTACTGTGCGAAAG---------ATGATAGTAGTGGTTATTAC---------TTTGACTACTGGGGCCAGGGAACCCTGGTCACCGTCTCCTCAG		NA	NA	NA	NA	GAACAGCCTGAGAGCTGAGGACACGGCTGTGTATTACTGT	NA	NA	NA	NA	NSLRAEDTAVYYC	Patient 1	Class 1
653	0	683	IGHV3-30	IGHJ4	AKDLGRYYDSSGPTGY	GCGAAAGATCTAGGGAGGTACTATGATAGTAGTGGTCCTACGGGCTAC	IGHD3-22	201	303	0	504	0.00011642	652	NA	2	1	2	NA	GAACAGCCTGAGAGCTGAGGACACGGCTGTGTATTACTGTGCGAAAGATCTAGGGAGGTACTATGATAGTAGTGGTCCTACGGGCTACTGGGGCCAGGGAACCCTGGTCACCGTCTCCTCAG	GAACAGCCTGAGAGCTGAGGACACGGCTGTGTATTACTGTGCGAAAGA----------TACTATGATAGTAGTGGT--------CTACTGGGGCCAGGGAACCCTGGTCACCGTCTCCTCAG		NA	NA	NA	NA	GAACAGCCTGAGAGCTGAGGACACGGCTGTGTATTACTGT	NA	NA	NA	NA	NSLRAEDTAVYYC	Patient 1	Class 1
654	0	684	IGHV3-48	IGHJ6	ARDAYNVGDWYYYYMDV	GCGAGAGATGCCTACAATGTTGGAGACTGGTACTACTACTACATGGACGTC	IGHD5-24	233	271	0	504	0.00011642	652	NA	2	1	3	NA	GAACAGCCTGAGAGACGAGGACACGGCTGTGTATTACTGTGCGAGAGATGCCTACAATGTTGGAGACTGGTACTACTACTACATGGACGTCTGGGGCAAGGGGACCACGGTCACCGTCTCCTCAG	GAACAGCCTGAGAGACGAGGACACGGCTGTGTATTACTGTGCGAGAGATGGCTACAAT------------TACTACTACTACATGGACGTCTGGGGCAAAGGGACCACGGTCACCGTCTCCTCAG		NA	NA	NA	NA	GAACAGCCTGAGAGACGAGGACACGGCTGTGTATTACTGT	NA	NA	NA	NA	NSLRDEDTAVYYC	Patient 1	Class 1
655	0	681	IGHV3-9	IGHJ3	AKDISSATVTTPLGSAFDI	GCAAAAGATATCTCGTCGGCTACGGTGACTACTCCCCTAGGGTCTGCTTTTGATATC	IGHD4-17	271	233	0	504	0.00011642	652	NA	1	1	2	NA	GAACAGTCTGAGAGCTGAGGACACGGCCTTGTATTACTGTGCAAAAGATATCTCGTCGGCTACGGTGACTACTCCCCTAGGGTCTGCTTTTGATATCTGGGGCCAAGGGACAATGGTCACCGTCTCTTCAG	GAACAGTCTGAGAGCTGAGGACACGGCCTTGTATTACTGTGCAAAAGATA---------CTACGGTGACTAC------------TGCTTTTGATATCTGGGGCCAAGGGACAATGGTCACCGTCTCTTCAG		NA	NA	NA	NA	GAACAGTCTGAGAGCTGAGGACACGGCCTTGTATTACTGT	NA	NA	NA	NA	NSLRAEDTALYYC	Patient 1	Class 1
656	0	686	IGHV3-30	IGHJ3	ASICSGGSCLLRRGGDDAFDI	GCGAGTATCTGTAGTGGTGGTAGCTGCCTCCTAAGGCGGGGCGGGGATGATGCTTTTGATATC	IGHD2-15	283	220	0	503	0.00011619	656	NA	4	1	2	NA	GAACAGCCTGAGAGCTGAGGACACGGCTGTGTATTACTGTGCGAGTATCTGTAGTGGTGGTAGCTGCCTCCTAAGGCGGGGCGGGGATGATGCTTTTGATATCTGGGGCCAAGGGACAATGGTCACCGTCTCTTCAG	GAACAGCCTGAGAGCTGAGGACACGGCTGTGTATTACTGTGCGAG----TGTAGTGGTGGTAGCTGC--------------------TGATGCTTTTGATATCTGGGGCCAAGGGACAATGGTCACCGTCTCTTCAG		NA	NA	NA	NA	GAACAGCCTGAGAGCTGAGGACACGGCTGTGTATTACTGT	NA	NA	NA	NA	NSLRAEDTAVYYC	Patient 1	Class 1
657	0	685	IGHV1-46	IGHJ3	AREPVVPAARGYAFDI	GCGAGAGAGCCGGTAGTACCAGCTGCCAGAGGGTATGCTTTTGATATC	IGHD2-2	246	257	0	503	0.00011619	656	NA	1	1	2	NA	GAGATCTGAGGACACGGCCGTGTATTACTGTGCGAGAGAGCCGGTAGTACCAGCTGCCAGAGGGTATGCTTTTGATATCTGGGGCCAAGGGACAATGGTCACCGTCTCTTCAG	GAGATCTGAGGACACGGCCGTGTATTACTGTGCGAGAGA----GTAGTACCAGCTGC--------ATGCTTTTGATATCTGGGGCCAAGGGACAATGGTCACCGTCTCTTCAG		NA	NA	NA	NA	GAGATCTGAGGACACGGCCGTGTATTACTGT	NA	NA	NA	NA	RSEDTAVYYC	Patient 1	Class 1
658	0	689	IGHV3-30	IGHJ3	ARETIVVVPAAIRVSAFDI	GCGAGAGAGACAATTGTAGTAGTACCAGCTGCTATACGGGTATCTGCTTTTGATATC	IGHD2-2	251	251	0	502	0.00011595	658	NA	1	2	2	NA	GAACAGCCTGAGAGCTGAGGACACGGCTGTGTATTACTGTGCGAGAGAGACAATTGTAGTAGTACCAGCTGCTATACGGGTATCTGCTTTTGATATCTGGGGCCAAGGGACAATGGTCACCGTCTCTTCAG	GAACAGCCTGAGAGCTGAGGACACGGCTGTGTATTACTGTGCGAGAGA----ATTGTAGTAGTACCAGCTGCTATAC-------TGCTTTTGATATCTGGGGCCAAGGGACAATGGTCACCGTCTCTTCAG		NA	NA	NA	NA	GAACAGCCTGAGAGCTGAGGACACGGCTGTGTATTACTGT	NA	NA	NA	NA	NSLRAEDTAVYYC	Patient 1	Class 1
659	0	688	IGHV1-46	IGHJ5	ARSRQWLARGFDP	GCGAGATCGCGGCAGTGGCTGGCCAGGGGGTTCGACCCC	IGHD6-19	230	272	0	502	0.00011595	658	NA	2	1	2	NA	GAGATCTGAGGACACGGCCGTGTATTACTGTGCGAGATCGCGGCAGTGGCTGGCCAGGGGGTTCGACCCCTGGGGCCAGGGAACCCTGGTCACCGTCTCCTCAG	GAGATCTGAGGACACGGCCGTGTATTACTGTGCGAGA-----GCAGTGGCTGG------GGTTCGACCCCTGGGGCCAGGGAACCCTGGTCACCGTCTCCTCAG		NA	NA	NA	NA	GAGATCTGAGGACACGGCCGTGTATTACTGT	NA	NA	NA	NA	RSEDTAVYYC	Patient 1	Class 1
660	0	687	IGHV3-23	IGHJ6	AKDPAARRINYYYMDV	GCGAAAGATCCAGCTGCTAGGAGGATAAACTACTACTACATGGACGTC	IGHD2-2	241	261	0	502	0.00011595	658	NA	1	1	3	NA	GAACAGCCTGAGAGCCGAGGACACGGCCGTATATTACTGTGCGAAAGATCCAGCTGCTAGGAGGATAAACTACTACTACATGGACGTCTGGGGCAAAGGGACCACGGTCACCGTCTCCTCA	GAACAGCCTGAGAGCCGAGGACACGGCCGTATATTACTGTGCGAAAGA-CCAGCTGCTA---------ACTACTACTACATGGACGTCTGGGGCAAAGGGACCACGGTCACCGTCTCCTCA		NA	NA	NA	NA	GAACAGCCTGAGAGCCGAGGACACGGCCGTATATTACTGT	NA	NA	NA	NA	NSLRAEDTAVYYC	Patient 1	Class 1
661	0	692	IGHV3-48	IGHJ6	ARDHDFWSGFLLMDV	GCGAGAGACCACGATTTTTGGAGTGGTTTCTTGTTGATGGACGTC	IGHD3-3	225	276	0	501	0.00011572	661	NA	2	1	3	NA	GAACAGCCTGAGAGACGAGGACACGGCTGTGTATTACTGTGCGAGAGACCACGATTTTTGGAGTGGTTTCTTGTTGATGGACGTCTGGGGCAAAGGGACCACGGTCACCGTCTCCTCA	GAACAGCCTGAGAGACGAGGACACGGCTGTGTATTACTGTGCGAGAGA--ACGATTTTTGGAGTGGTT--------ATGGACGTCTGGGGCAAAGGGACCACGGTCACCGTCTCCTCA		NA	NA	NA	NA	GAACAGCCTGAGAGACGAGGACACGGCTGTGTATTACTGT	NA	NA	NA	NA	NSLRDEDTAVYYC	Patient 1	Class 1
662	0	691	IGHV3-11	IGHJ4	ARGNNWNYRRWGLDYFDY	GCGAGAGGAAATAACTGGAACTACCGGAGGTGGGGGCTGGACTACTTTGACTAC	IGHD1-7	296	205	0	501	0.00011572	661	NA	1	1	2	NA	GAACAGCCTGAGAGCCGAGGACACGGCCGTGTATTACTGTGCGAGAGGAAATAACTGGAACTACCGGAGGTGGGGGCTGGACTACTTTGACTACTGGGGCCAGGGAACCCTGGTCACCGTCTCCTCAG	GAACAGCCTGAGAGCCGAGGACACGGCCGTGTATTACTGTGCGAGAG---ATAACTGGAACTAC----------------ACTACTTTGACTACTGGGGCCAGGGAACCCTGGTCACCGTCTCCTCAG		NA	NA	NA	NA	GAACAGCCTGAGAGCCGAGGACACGGCCGTGTATTACTGT	NA	NA	NA	NA	NSLRAEDTAVYYC	Patient 1	Class 1
663	0	690	IGHV4-59	IGHJ4	ARGRKRFDY	GCGAGAGGGAGAAAAAGATTTGACTAC	IGHD1-26	275	226	0	501	0.00011572	661	NA	9	1	2	NA	GAGCTCTGTGACCGCTGCGGACACGGCCGTGTATTACTGTGCGAGAGGGAGAAAAAGATTTGACTACTGGGGCCAGGGAACCCTGGTCACCGTCTCCTCAG	GAGCTCTGTGACCGCTGCGGACACGGCCGTGTATTACTGTGCGAGAGGGAG-------TTTGACTACTGGGGCCAGGGAACCCTGGTCACCGTCTCCTCAG		NA	NA	NA	NA	GAGCTCTGTGACCGCTGCGGACACGGCCGTGTATTACTGT	NA	NA	NA	NA	SSVTAADTAVYYC	Patient 1	Class 1
664	0	695	IGHV1-18	IGHJ4	ARGRTYYDFWSGYPSDY	GCGAGAGGAAGGACGTATTACGATTTTTGGAGTGGTTACCCGAGCGACTAC	IGHD3-3	227	273	0	500	0.00011549	664	NA	1	1	2	NA	GAGATCTGACGACACGGCCGTGTATTACTGTGCGAGAGGAAGGACGTATTACGATTTTTGGAGTGGTTACCCGAGCGACTACTGGGGCCAGGGAACCCTGGTCACCGTCTCCTCAG	GAGATCTGACGACACGGCCGTGTATTACTGTGCGAGAG-------GTATTACGATTTTTGGAGTGGTTA-------GACTACTGGGGCCAGGGAACCCTGGTCACCGTCTCCTCAG		NA	NA	NA	NA	GAGATCTGACGACACGGCCGTGTATTACTGT	NA	NA	NA	NA	RSDDTAVYYC	Patient 1	Class 1
665	0	693	IGHV3-9	IGHJ4	AILYTRSLPIDY	GCAATCCTCTATACACGGTCCCTCCCCATTGACTAC	IGHD2-2	245	255	0	500	0.00011549	664	NA	1	2	2	NA	GAACAGTCTGAGAGCTGAGGACACGGCCTTGTATTACTGTGCAATCCTCTATACACGGTCCCTCCCCATTGACTACTGGGGCCAGGGAACCCTGGTCACCGTCTCCTCAG	GAACAGTCTGAGAGCTGAGGACACGGCCTTGTATTACTGTGCAA----CTATAC--------------TTGACTACTGGGGCCAGGGAACCCTGGTCACCGTCTCCTCAG		NA	NA	NA	NA	GAACAGTCTGAGAGCTGAGGACACGGCCTTGTATTACTGT	NA	NA	NA	NA	NSLRAEDTALYYC	Patient 1	Class 1
666	0	698	IGHV5-51	IGHJ3	ARLRHSGSPHDAFDI	GCGAGACTGAGGCATAGTGGGAGCCCCCATGATGCTTTTGATATC	IGHD1-26	241	258	0	499	0.00011526	666	NA	1	1	2	NA	GAAGGCCTCGGACACCGCCATGTATTACTGTGCGAGACTGAGGCATAGTGGGAGCCCCCATGATGCTTTTGATATCTGGGGCCAAGGGACAATGGTCACCGTCTCTTCAG	GAAGGCCTCGGACACCGCCATGTATTACTGTGCGAGAC------ATAGTGGGAGC-----TGATGCTTTTGATATCTGGGGCCAAGGGACAATGGTCACCGTCTCTTCAG		NA	NA	NA	NA	GAAGGCCTCGGACACCGCCATGTATTACTGT	NA	NA	NA	NA	KASDTAMYYC	Patient 1	Class 1
667	0	696	IGHV3-23	IGHJ3	AKHYYDSSGYAFDI	GCGAAACACTACTATGATAGTAGTGGTTATGCTTTTGATATC	IGHD3-22	244	255	0	499	0.00011526	666	NA	1	1	2	NA	GAACAGCCTGAGAGCCGAGGACACGGCCGTATATTACTGTGCGAAACACTACTATGATAGTAGTGGTTATGCTTTTGATATCTGGGGCCAAGGGACAATGGTCACCGTCTCTTCAG	GAACAGCCTGAGAGCCGAGGACACGGCCGTATATTACTGTGCGAAA---TACTATGATAGTAGTGGTTATGCTTTTGATATCTGGGGCCAAGGGACAATGGTCACCGTCTCTTCAG		NA	NA	NA	NA	GAACAGCCTGAGAGCCGAGGACACGGCCGTATATTACTGT	NA	NA	NA	NA	NSLRAEDTAVYYC	Patient 1	Class 1
668	0	701	IGHV3-30	IGHJ4	ARSLSYVLDY	GCGAGATCTCTCTCCTATGTTCTTGACTAC	IGHD3-10	249	249	0	498	0.00011503	668	NA	4	2	2	NA	GAACAGCCTGAGAGCTGAGGACACGGCTGTGTATTACTGTGCGAGATCTCTCTCCTATGTTCTTGACTACTGGGGCCAGGGAACCCTGGTCACCGTCTCCTCAG	GAACAGCCTGAGAGCTGAGGACACGGCTGTGTATTACTGTGCGAGA--------CTATGTTCTTGACTACTGGGGCCAGGGAACCCTGGTCACCGTCTCCTCAG		NA	NA	NA	NA	GAACAGCCTGAGAGCTGAGGACACGGCTGTGTATTACTGT	NA	NA	NA	NA	NSLRAEDTAVYYC	Patient 1	Class 1
669	0	700	IGHV3-30	IGHJ4	AKDLGTMVRGVIIRNQGDPPDY	GCGAAAGATCTGGGTACTATGGTTCGGGGAGTTATTATACGGAACCAAGGGGACCCTCCTGACTAC	IGHD3-10	242	256	0	498	0.00011503	668	NA	2	1	2	NA	GAACAGCCTGAGAGCTGAGGACACGGCTGTGTATTACTGTGCGAAAGATCTGGGTACTATGGTTCGGGGAGTTATTATACGGAACCAAGGGGACCCTCCTGACTACTGGGGCCAGGGAACCCTGGTCACCGTCTCCTCAG	GAACAGCCTGAGAGCTGAGGACACGGCTGTGTATTACTGTGCGAAAGA------TACTATGGTTCGGGGAGTTATTATA--------------------TGACTACTGGGGCCAGGGAACCCTGGTCACCGTCTCCTCAG		NA	NA	NA	NA	GAACAGCCTGAGAGCTGAGGACACGGCTGTGTATTACTGT	NA	NA	NA	NA	NSLRAEDTAVYYC	Patient 1	Class 1
670	0	699	IGHV4-39	IGHJ4	ARLAYYYDSSGYFDY	GCGAGACTCGCGTATTACTATGATAGTAGTGGTTACTTTGACTAC	IGHD3-22	257	241	0	498	0.00011503	668	NA	1	1	2	NA	GAGCTCTGTGACCGCCGCAGACACGGCTGTGTATTACTGTGCGAGACTCGCGTATTACTATGATAGTAGTGGTTACTTTGACTACTGGGGCCAGGGAACCCTGGTCACCGTCTCCTCAG	GAGCTCTGTGACCGCCGCAGACACGGCTGTGTATTACTGTGCGAGAC----GTATTACTATGATAGTAGTGGTTACTTTGACTACTGGGGCCAGGGAACCCTGGTCACCGTCTCCTCAG		NA	NA	NA	NA	GAGCTCTGTGACCGCCGCAGACACGGCTGTGTATTACTGT	NA	NA	NA	NA	SSVTAADTAVYYC	Patient 1	Class 1
671	0	702	IGHV1-18	IGHJ4	ARDTYYTDSGGYPVGN	GCGAGAGATACATATTACACTGATAGTGGTGGTTATCCCGTGGGCAAC	IGHD3-22	256	242	0.026	498	0.00011503	668	NA	1	1	2	NA	GAGATCTGACGACACGGCCGTGTATTACTGCGCGAGAGATACATATTACACTGATAGTGGTGGTTATCCCGTGGGCAACTGGGGCCAGGGAACCCTGGTCACCGTCTCCTCAG	GAGATCTGACGACACGGCCGTGTATTACTGTGCGAGAGA------------TGATAGTAGTGGTTAT----------ACTGGGGCCAGGGAACCCTGGTCACCGTCTCCTCAG	0C	NA	NA	NA	NA	GAGATCTGACGACACGGCCGTGTATTACTGC	NA	NA	NA	NA	RSDDTAVYYC	Patient 1	Class 1
672	0	703	IGHV1-2	IGHJ4	ARLGFRGVVAADY	GCGAGACTGGGTTTTCGGGGAGTGGTTGCCGCTGACTAC	IGHD3-10	299	199	0	498	0.00011503	668	NA	2	1	2	NA	GAGCAGGCTGAGATCTGACGACACGGCCGTGTATTACTGTGCGAGACTGGGTTTTCGGGGAGTGGTTGCCGCTGACTACTGGGGCCAGGGAACCCTGGTCACCGTCTCCTCAG	GAGCAGGCTGAGATCTGACGACACGGCCGTGTATTACTGTGCGAGA-------TTCGGGGAGT---------TGACTACTGGGGCCAGGGAACCCTGGTCACCGTCTCCTCAG		NA	NA	NA	NA	GAGCAGGCTGAGATCTGACGACACGGCCGTGTATTACTGT	NA	NA	NA	NA	SRLRSDDTAVYYC	Patient 1	Class 1
673	0	705	IGHV1-8	IGHJ6	ARGGRNNWNDGGYYYYYGMDV	GCGAGAGGTGGACGTAACAACTGGAACGACGGGGGTTACTACTACTACTACGGTATGGACGTC	IGHD1-1	267	230	0	497	0.0001148	673	NA	1	1	2	NA	GAGATCTGAGGACACGGCCGTGTATTACTGTGCGAGAGGTGGACGTAACAACTGGAACGACGGGGGTTACTACTACTACTACGGTATGGACGTCTGGGGCCAAGGGACCACGGTCACCGTCTCCTCA	GAGATCTGAGGACACGGCCGTGTATTACTGTGCGAGAGG--------ACAACTGGAACGAC-----TTACTACTACTACTACGGTATGGACGTCTGGGGCCAAGGGACCACGGTCACCGTCTCCTCA		NA	NA	NA	NA	GAGATCTGAGGACACGGCCGTGTATTACTGT	NA	NA	NA	NA	RSEDTAVYYC	Patient 1	Class 1
674	0	704	IGHV3-23	IGHJ6	AKQRGYSYGLPHYYMDV	GCGAAACAACGAGGATACAGCTATGGTCTACCCCACTACTACATGGACGTC	IGHD5-18	238	259	0	497	0.0001148	673	NA	1	1	3	NA	GAACAGCCTGAGAGCCGAGGACACGGCCGTATATTACTGTGCGAAACAACGAGGATACAGCTATGGTCTACCCCACTACTACATGGACGTCTGGGGCAAAGGGACCACGGTCACCGTCTCCTCAG	GAACAGCCTGAGAGCCGAGGACACGGCCGTATATTACTGTGCGAAA------GGATACAGCTATGGT-------ACTACTACATGGACGTCTGGGGCAAAGGGACCACGGTCACCGTCTCCTCAG		NA	NA	NA	NA	GAACAGCCTGAGAGCCGAGGACACGGCCGTATATTACTGT	NA	NA	NA	NA	NSLRAEDTAVYYC	Patient 1	Class 1
675	0	707	IGHV3-30	IGHJ6	AKDDCTNGVCYSTPYYYYGMDV	GCGAAAGATGACTGTACTAATGGTGTATGCTATTCGACTCCCTACTACTACTACGGTATGGACGTC	IGHD2-8	226	270	0	496	0.00011457	675	NA	2	1	2	NA	GAACAGCCTGAGAGCTGAGGACACGGCTGTGTATTACTGTGCGAAAGATGACTGTACTAATGGTGTATGCTATTCGACTCCCTACTACTACTACGGTATGGACGTCTGGGGCCAAGGGACCACGGTCACCGTCTCCTCA	GAACAGCCTGAGAGCTGAGGACACGGCTGTGTATTACTGTGCGAAAGA----TGTACTAATGGTGTATGCTAT--------CTACTACTACTACGGTATGGACGTCTGGGGCCAAGGGACCACGGTCACCGTCTCCTCA		NA	NA	NA	NA	GAACAGCCTGAGAGCTGAGGACACGGCTGTGTATTACTGT	NA	NA	NA	NA	NSLRAEDTAVYYC	Patient 1	Class 1
676	0	708	IGHV4-30-2	IGHJ4	ARDSASGYQFDY	GCGAGAGATTCCGCAAGTGGTTATCAGTTTGACTAC	IGHD3-22	244	252	0	496	0.00011457	675	NA	4	1	2	NA	GAGCTCTGTGACCGCCGCAGACACGGCCGTGTATTACTGTGCGAGAGATTCCGCAAGTGGTTATCAGTTTGACTACTGGGGCCAGGGAACCCTGGTCACCGTCTCCTCAG	GAGCTCTGTGACCGCCGCAGACACGGCCGTGTATTACTGTGCGAGAGA-------AGTGGTTAT---TTTGACTACTGGGGCCAGGGAACCCTGGTCACCGTCTCCTCAG		NA	NA	NA	NA	GAGCTCTGTGACCGCCGCAGACACGGCCGTGTATTACTGT	NA	NA	NA	NA	SSVTAADTAVYYC	Patient 1	Class 1
677	0	706	IGHV4-59	IGHJ3	ASRLETWDAFDI	GCGAGTCGCCTAGAGACCTGGGATGCTTTTGATATC	IGHD5-24	269	227	0	496	0.00011457	675	NA	1	1	2	NA	GAGCTCTGTGACCGCTGCGGACACGGCCGTGTATTACTGTGCGAGTCGCCTAGAGACCTGGGATGCTTTTGATATCTGGGGCCAAGGGACAATGGTCACCGTCTCTTCAG	GAGCTCTGTGACCGCTGCGGACACGGCCGTGTATTACTGTGCGAG-----TAGAGA-----GATGCTTTTGATATCTGGGGCCAAGGGACAATGGTCACCGTCTCTTCAG		NA	NA	NA	NA	GAGCTCTGTGACCGCTGCGGACACGGCCGTGTATTACTGT	NA	NA	NA	NA	SSVTAADTAVYYC	Patient 1	Class 1
678	0	454	IGHV3-11	IGHJ4	ARYEYSSSSVFDY	GCGAGATACGAGTATAGCAGCTCGTCCGTTTTTGACTAC	IGHD6-6	219	277	0	496	0.00011457	675	NA	4	1	2	NA	GAACAGCCTGAGAGCCGAGGACACGGCTGTGTATTACTGTGCGAGATACGAGTATAGCAGCTCGTCCGTTTTTGACTACTGGGGCCAGGGAACCCTGGTCACCGTCTCCTCAG	GAACAGCCTGAGAGCCGAGGACACGGCTGTGTATTACTGTGCGAGA---GAGTATAGCAGCTCGTCC---TTTGACTACTGGGGCCAGGGAACCCTGGTCACCGTCTCCTCAG		NA	NA	NA	NA	GAACAGCCTGAGAGCCGAGGACACGGCTGTGTATTACTGT	NA	NA	NA	NA	NSLRAEDTAVYYC	Patient 1	Class 1
679	0	709	IGHV3-11	IGHJ4	ARGRELLVGSGEYYFDY	GCGAGAGGGCGGGAGCTACTAGTTGGGTCGGGAGAGTACTACTTTGACTAC	IGHD1-26	186	309	0	495	0.00011434	679	NA	4	1	2	NA	GAACAGCCTGAGAGCCGAGGACACGGCTGTGTATTACTGTGCGAGAGGGCGGGAGCTACTAGTTGGGTCGGGAGAGTACTACTTTGACTACTGGGGCCAGGGAACCCTGGTCACCGTCTCCTCAG	GAACAGCCTGAGAGCCGAGGACACGGCTGTGTATTACTGTGCGAGAG---GGGAGCTACTA----------------ACTACTTTGACTACTGGGGCCAGGGAACCCTGGTCACCGTCTCCTCAG		NA	NA	NA	NA	GAACAGCCTGAGAGCCGAGGACACGGCTGTGTATTACTGT	NA	NA	NA	NA	NSLRAEDTAVYYC	Patient 1	Class 1
680	0	710	IGHV3-9	IGHJ3	AKGGRGYDFWSGQEAFDI	GCAAAAGGAGGGAGGGGCTACGATTTTTGGAGTGGCCAGGAGGCTTTTGATATC	IGHD3-3	226	268	0	494	0.00011411	680	NA	1	1	2	NA	GAACAGTCTGAGAGCTGAGGACACGGCCTTGTATTACTGTGCAAAAGGAGGGAGGGGCTACGATTTTTGGAGTGGCCAGGAGGCTTTTGATATCTGGGGCCAAGGGACAATGGTCACCGTCTCTTCAG	GAACAGTCTGAGAGCTGAGGACACGGCCTTGTATTACTGTGCAAAAG-----------TACGATTTTTGGAGTGG-------GCTTTTGATATCTGGGGCCAAGGGACAATGGTCACCGTCTCTTCAG		NA	NA	NA	NA	GAACAGTCTGAGAGCTGAGGACACGGCCTTGTATTACTGT	NA	NA	NA	NA	NSLRAEDTALYYC	Patient 1	Class 1
681	0	711	IGHV3-23	IGHJ4	AKDWDLNFDY	GCGAAAGATTGGGACCTCAACTTTGACTAC	IGHD1-26	248	246	0	494	0.00011411	680	NA	1	1	2	NA	GAACAGCCTGAGAGCCGAGGACACGGCCGTATATTACTGTGCGAAAGATTGGGACCTCAACTTTGACTACTGGGGCCAGGGAACCCTGGTCACCGTCTCCTCAG	GAACAGCCTGAGAGCCGAGGACACGGCCGTATATTACTGTGCGAAAGA-TGGGA-----ACTTTGACTACTGGGGCCAGGGAACCCTGGTCACCGTCTCCTCAG		NA	NA	NA	NA	GAACAGCCTGAGAGCCGAGGACACGGCCGTATATTACTGT	NA	NA	NA	NA	NSLRAEDTAVYYC	Patient 1	Class 1
682	0	715	IGHV3-74	IGHJ6	ARDSGYYGMDV	GCAAGAGATTCGGGCTACTACGGTATGGACGTC	IGHD3-10	211	282	0.021	493	0.00011388	682	NA	1	1	2	NA	GAACAGTCTCAGAGCCGAGGACACGGCTGTGTATTACTGTGCAAGAGATTCGGGCTACTACGGTATGGACGTCTGGGGCCAAGGGACCACGGTCACCGTCTCCTCA	GAACAGTCTGAGAGCCGAGGACACGGCTGTGTATTACTGTGCAAGAGATTCGGGCTACTACGGTATGGACGTCTGGGGCCAAGGGACCACGGTCACCGTCTCCTCA	30C	NA	NA	NA	NA	GAACAGTCTCAGAGCCGAGGACACGGCTGTGTATTACTGT	NA	NA	NA	NA	NSLRAEDTAVYYC	Patient 1	Class 1
683	0	714	IGHV3-11	IGHJ6	ASEVPYSSSSGGRYYYYGMDV	GCGAGTGAGGTCCCGTATAGCAGCTCGTCCGGAGGGAGGTACTACTACTACGGTATGGACGTC	IGHD6-6	274	219	0.021	493	0.00011388	682	NA	4	1	2	NA	GAACAGCCTGAGAGCCGAGGACACGGCTGTGTATTACTGTGCGAGTGAGGTCCCGTATAGCAGCTCGTCCGGAGGGAGGTACTACTACTACGGTATGGACGTCTGGGGCCAAGGGACCACGGTCACCGTCTCCTCA	GAACAGCCTGAGAGCCGAGGACACGGCTGTGTATTACTGTGCGAGAGA------GTATAGCAGCTCGTCC---------TACTACTACTACGGTATGGACGTCTGGGGCCAAGGGACCACGGTCACCGTCTCCTCA		NA	NA	NA	NA	GAACAGCCTGAGAGCCGAGGACACGGCTGTGTATTACTGT	NA	NA	NA	NA	NSLRAEDTAVYYC	Patient 1	Class 1
684	0	713	IGHV3-23	IGHJ4	AKGFGPGTGGGIDY	GCGAAGGGTTTTGGCCCTGGAACTGGGGGTGGGATTGACTAC	IGHD1-7	242	251	0	493	0.00011388	682	NA	1	1	2	NA	GAACAGCCTGAGAGCCGAGGACACGGCCGTATATTACTGTGCGAAGGGTTTTGGCCCTGGAACTGGGGGTGGGATTGACTACTGGGGCCAGGGAACCCTGGTCACCGTCTCCTCAG	GAACAGCCTGAGAGCCGAGGACACGGCCGTATATTACTGTGCGAA-----------CTGGAACT----------TTGACTACTGGGGCCAGGGAACCCTGGTCACCGTCTCCTCAG		NA	NA	NA	NA	GAACAGCCTGAGAGCCGAGGACACGGCCGTATATTACTGT	NA	NA	NA	NA	NSLRAEDTAVYYC	Patient 1	Class 1
685	0	718	IGHV3-30	IGHJ6	ARVSGSSEGSYYYYMDV	GCGAGAGTAAGTGGGAGCTCCGAGGGCTCATACTACTACTACATGGACGTC	IGHD1-26	212	280	0	492	0.00011364	685	NA	1	1	3	NA	GAACAGCCTGAGAGCTGAGGACACGGCTGTGTATTACTGTGCGAGAGTAAGTGGGAGCTCCGAGGGCTCATACTACTACTACATGGACGTCTGGGGCAAAGGGACCACGGTCACCGTCTCCTCA	GAACAGCCTGAGAGCTGAGGACACGGCTGTGTATTACTGTGCGAGAG--AGTGGGAGCT-----------TACTACTACTACATGGACGTCTGGGGCAAAGGGACCACGGTCACCGTCTCCTCA		NA	NA	NA	NA	GAACAGCCTGAGAGCTGAGGACACGGCTGTGTATTACTGT	NA	NA	NA	NA	NSLRAEDTAVYYC	Patient 1	Class 1
686	0	380	IGHV3-11	IGHJ6	ARVIAAAGTEYYYYYYGMDV	GCGAGAGTTATAGCAGCAGCTGGTACGGAATATTACTACTACTACTACGGTATGGACGTC	IGHD6-13	257	235	0	492	0.00011364	685	NA	4	1	2	NA	GAACAGCCTGAGAGCCGAGGACACGGCTGTGTATTACTGTGCGAGAGTTATAGCAGCAGCTGGTACGGAATATTACTACTACTACTACGGTATGGACGTCTGGGGCCAAGGGACCACGGTCACCGTCTCCTCA	GAACAGCCTGAGAGCCGAGGACACGGCTGTGTATTACTGTGCGAGAG-TATAGCAGCAGCTGGTAC-----ATTACTACTACTACTACGGTATGGACGTCTGGGGCCAAGGGACCACGGTCACCGTCTCCTCA		NA	NA	NA	NA	GAACAGCCTGAGAGCCGAGGACACGGCTGTGTATTACTGT	NA	NA	NA	NA	NSLRAEDTAVYYC	Patient 1	Class 1
687	0	717	IGHV3-11	IGHJ4	ARNTPMENFDF	GCGAGAAATACACCTATGGAGAATTTTGACTTC	IGHD5-18	262	230	0	492	0.00011364	685	NA	4	1	2	NA	GAACAGCCTGAGAGCCGAGGACACGGCTGTGTATTACTGTGCGAGAAATACACCTATGGAGAATTTTGACTTCTGGGGCCAGGGAACCCTGGTCACCGTCTCCTCAG	GAACAGCCTGAGAGCCGAGGACACGGCTGTGTATTACTGTGCGAGA-ATACAGCTATGG-----TTTGACTACTGGGGCCAGGGAACCCTGGTCACCGTCTCCTCAG		NA	NA	NA	NA	GAACAGCCTGAGAGCCGAGGACACGGCTGTGTATTACTGT	NA	NA	NA	NA	NSLRAEDTAVYYC	Patient 1	Class 1
688	0	719	IGHV3-30	IGHJ3	ARASDDDRSGAFDI	GCGAGAGCCAGCGACGATGATCGATCGGGCGCTTTTGATATC	IGHD2-2	235	256	0	491	0.00011341	688	NA	1	1	2	NA	GAACAGCCTGAGAGCTGAGGACACGGCTGTGTATTACTGTGCGAGAGCCAGCGACGATGATCGATCGGGCGCTTTTGATATCTGGGGCCAAGGGACAATGGTCACCGTCTCTTCAG	GAACAGCCTGAGAGCTGAGGACACGGCTGTGTATTACTGTGCGAGAGCCAGC------------------GCTTTTGATATCTGGGGCCAAGGGACAATGGTCACCGTCTCTTCAG		NA	NA	NA	NA	GAACAGCCTGAGAGCTGAGGACACGGCTGTGTATTACTGT	NA	NA	NA	NA	NSLRAEDTAVYYC	Patient 1	Class 1
689	0	720	IGHV1-2	IGHJ4	ARDIGIVVVPAAITFDY	GCGAGAGACATTGGTATTGTAGTAGTACCAGCTGCTATTACCTTTGACTAC	IGHD2-2	239	252	0	491	0.00011341	688	NA	2	1	2	NA	GAGCAGGCTGAGATCTGACGACACGGCCGTGTATTACTGTGCGAGAGACATTGGTATTGTAGTAGTACCAGCTGCTATTACCTTTGACTACTGGGGCCAGGGAACCCTGGTCACCGTCTCCTCAG	GAGCAGGCTGAGATCTGACGACACGGCCGTGTATTACTGTGCGAGAGA------TATTGTAGTAGTACCAGCTGCTAT---CTTTGACTACTGGGGCCAGGGAACCCTGGTCACCGTCTCCTCAG		NA	NA	NA	NA	GAGCAGGCTGAGATCTGACGACACGGCCGTGTATTACTGT	NA	NA	NA	NA	SRLRSDDTAVYYC	Patient 1	Class 1
690	0	721	IGHV5-10-1	IGHJ3	ATSEMATIGDAFDI	GCCACCTCAGAGATGGCTACAATTGGGGATGCTTTTGATATC	IGHD5-24	243	248	0	491	0.00011341	688	NA	1	1	2	NA	GAAGGCCTCGGACACCGCCATGTATTACTGTGCCACCTCAGAGATGGCTACAATTGGGGATGCTTTTGATATCTGGGGCCAAGGGACAATGGTCACCGTCTCTTCAG	GAAGGCCTCGGACACCGCCATGTATTACTGTGC------AGAGATGGCTACAATT---GATGCTTTTGATATCTGGGGCCAAGGGACAATGGTCACCGTCTCTTCAG		NA	NA	NA	NA	GAAGGCCTCGGACACCGCCATGTATTACTGT	NA	NA	NA	NA	KASDTAMYYC	Patient 1	Class 1
691	0	725	IGHV1-2	IGHJ3	ARDTEQWRAFDI	GCGAGAGATACCGAGCAGTGGCGAGCTTTTGATATC	IGHD6-19	224	266	0	490	0.00011318	691	NA	2	1	2	NA	GAGCAGGCTGAGATCTGACGACACGGCCGTGTATTACTGTGCGAGAGATACCGAGCAGTGGCGAGCTTTTGATATCTGGGGCCAAGGGACAATGGTCACCGTCTCTTCAG	GAGCAGGCTGAGATCTGACGACACGGCCGTGTATTACTGTGCGAGAGA-----AGCAGTGGC--GCTTTTGATATCTGGGGCCAAGGGACAATGGTCACCGTCTCTTCAG		NA	NA	NA	NA	GAGCAGGCTGAGATCTGACGACACGGCCGTGTATTACTGT	NA	NA	NA	NA	SRLRSDDTAVYYC	Patient 1	Class 1
692	0	722	IGHV4-59	IGHJ3	ARAPPYYDFWSGYPDAFDI	GCGAGAGCCCCCCCGTATTACGATTTTTGGAGTGGTTATCCGGATGCTTTTGATATC	IGHD3-3	143	347	0	490	0.00011318	691	NA	1	1	2	NA	GAGCTCTGTGACCGCTGCGGACACGGCCGTGTATTACTGTGCGAGAGCCCCCCCGTATTACGATTTTTGGAGTGGTTATCCGGATGCTTTTGATATCTGGGGCCAAGGGACAATGGTCACCGTCTCTTCAG	GAGCTCTGTGACCGCTGCGGACACGGCCGTGTATTACTGTGCGAGAG-------GTATTACGATTTTTGGAGTGGTTAT---GATGCTTTTGATATCTGGGGCCAAGGGACAATGGTCACCGTCTCTTCAG		NA	NA	NA	NA	GAGCTCTGTGACCGCTGCGGACACGGCCGTGTATTACTGT	NA	NA	NA	NA	SSVTAADTAVYYC	Patient 1	Class 1
693	0	726	IGHV5-51	IGHJ3	ARQPSIRQGAFDI	GCGAGACAGCCCTCTATCCGGCAGGGTGCTTTTGATATC		239	251	0	490	0.00011318	691	NA	1	NA	2	NA	GAAGGCCTCGGACACCGCCATGTATTACTGTGCGAGACAGCCCTCTATCCGGCAGGGTGCTTTTGATATCTGGGGCCAAGGGACAATGGTCACCGTCTCTTCAG	GAAGGCCTCGGACACCGCCATGTATTACTGTGCGAGACA------------------TGCTTTTGATATCTGGGGCCAAGGGACAATGGTCACCGTCTCTTCAG		NA	NA	NA	NA	GAAGGCCTCGGACACCGCCATGTATTACTGT	NA	NA	NA	NA	KASDTAMYYC	Patient 1	Class 1
694	0	723	IGHV4-59	IGHJ4	ARDGRGFDY	GCGAGAGACGGTAGGGGCTTTGACTAT	IGHD2-15	218	272	0	490	0.00011318	691	NA	1	1	2	NA	GAGCTCTGTGACCGCTGCGGACACGGCCGTGTATTACTGTGCGAGAGACGGTAGGGGCTTTGACTATTGGGGCCAGGGAACCCTGGTCACCGTCTCCTCAG	GAGCTCTGTGACCGCTGCGGACACGGCCGTGTATTACTGTGCGAGAGA-GGTAG---CTTTGACTACTGGGGCCAGGGAACCCTGGTCACCGTCTCCTCAG		NA	NA	NA	NA	GAGCTCTGTGACCGCTGCGGACACGGCCGTGTATTACTGT	NA	NA	NA	NA	SSVTAADTAVYYC	Patient 1	Class 1
695	0	724	IGHV1-18	IGHJ3	ARAITGTTLDAFDI	GCGAGAGCTATAACTGGAACTACGTTGGACGCTTTTGATATC	IGHD1-7	247	243	0	490	0.00011318	691	NA	1	1	2	NA	GAGATCTGACGACACGGCCGTGTATTACTGTGCGAGAGCTATAACTGGAACTACGTTGGACGCTTTTGATATCTGGGGCCAAGGGACAATGGTCACCGTCTCTTCAG	GAGATCTGACGACACGGCCGTGTATTACTGTGCGAGAG-TATAACTGGAACTAC-------GCTTTTGATATCTGGGGCCAAGGGACAATGGTCACCGTCTCTTCAG		NA	NA	NA	NA	GAGATCTGACGACACGGCCGTGTATTACTGT	NA	NA	NA	NA	RSDDTAVYYC	Patient 1	Class 1
696	0	731	IGHV4-34	IGHJ4	ARGDSSGYLDY	GCGAGAGGCGATAGTAGTGGTTATCTTGACTAC	IGHD3-22	228	261	0	489	0.00011295	696	NA	1	1	2	NA	GAGCTCTGTGACCGCCGCGGACACGGCTGTGTATTACTGTGCGAGAGGCGATAGTAGTGGTTATCTTGACTACTGGGGCCAGGGAACCCTGGTCACCGTCTCCTCAG	GAGCTCTGTGACCGCCGCGGACACGGCTGTGTATTACTGTGCGAGAGG-GATAGTAGTGGTTAT-TTGACTACTGGGGCCAGGGAACCCTGGTCACCGTCTCCTCAG		NA	NA	NA	NA	GAGCTCTGTGACCGCCGCGGACACGGCTGTGTATTACTGT	NA	NA	NA	NA	SSVTAADTAVYYC	Patient 1	Class 1
697	0	727	IGHV3-9	IGHJ3	AKDKLDISDIVVVPAAIPFDAFDI	GCAAAAGATAAGCTCGACATTTCGGATATTGTAGTAGTACCAGCTGCTATACCCTTTGATGCTTTTGATATC	IGHD2-2	269	220	0	489	0.00011295	696	NA	1	2	2	NA	GAACAGTCTGAGAGCTGAGGACACGGCCTTGTATTACTGTGCAAAAGATAAGCTCGACATTTCGGATATTGTAGTAGTACCAGCTGCTATACCCTTTGATGCTTTTGATATCTGGGGCCAAGGGACAATGGTCACCGTCTCTTCAG	GAACAGTCTGAGAGCTGAGGACACGGCCTTGTATTACTGTGCAAAAGATA-------------GGATATTGTAGTAGTACCAGCTGCTATACC---TGATGCTTTTGATATCTGGGGCCAAGGGACAATGGTCACCGTCTCTTCAG		NA	NA	NA	NA	GAACAGTCTGAGAGCTGAGGACACGGCCTTGTATTACTGT	NA	NA	NA	NA	NSLRAEDTALYYC	Patient 1	Class 1
698	0	728	IGHV4-31	IGHJ4	AREKDYYGSAFPDH	GCGAGAGAGAAGGATTACTATGGTTCGGCCTTTCCTGACCAC	IGHD3-10	291	198	0.042	489	0.00011295	696	NA	1	1	2	NA	GAGCTCTGTGACTGCCGCGGACACGGCCTTTTATTACTGTGCGAGAGAGAAGGATTACTATGGTTCGGCCTTTCCTGACCACTGGGGCCAGGGAACCCTGGTCACCGTCTCCTCAG	GAGCTCTGTGACTGCCGCGGACACGGCCGTGTATTACTGTGCGAGAGA-----ATTACTATGGTTCGG-------TGACTACTGGGGCCAGGGAACCCTGGTCACCGTCTCCTCAG	9T;11T	NA	NA	NA	NA	GAGCTCTGTGACTGCCGCGGACACGGCCTTTTATTACTGT	NA	NA	NA	NA	SSVTAADTAFYYC	Patient 1	Class 1
699	0	730	IGHV3-11	IGHJ2	ARPYGGVYWYFDL	GCGAGACCTTACGGAGGGGTCTACTGGTACTTCGATCTC	IGHD3-16	270	219	0	489	0.00011295	696	NA	1	1	1	NA	GAACAGCCTGAGAGCCGAGGACACGGCCGTGTATTACTGTGCGAGACCTTACGGAGGGGTCTACTGGTACTTCGATCTCTGGGGCCGTGGCACCCTGGTCACTGTCTCCTCAG	GAACAGCCTGAGAGCCGAGGACACGGCCGTGTATTACTGTGCGAGA--TTACG-------CTACTGGTACTTCGATCTCTGGGGCCGTGGCACCCTGGTCACTGTCTCCTCAG		NA	NA	NA	NA	GAACAGCCTGAGAGCCGAGGACACGGCCGTGTATTACTGT	NA	NA	NA	NA	NSLRAEDTAVYYC	Patient 1	Class 1
700	0	729	IGHV2-26	IGHJ5	ARNPDGSSGWYWFDP	GCACGGAACCCTGACGGGAGCAGTGGCTGGTACTGGTTCGACCCC	IGHD6-19	247	242	0	489	0.00011295	696	NA	1	1	2	NA	GGACCCTGTGGACACAGCCACATATTACTGTGCACGGAACCCTGACGGGAGCAGTGGCTGGTACTGGTTCGACCCCTGGGGCCAGGGAACCCTGGTCACCGTCTCCTCAG	GGACCCTGTGGACACAGCCACATATTACTGTGCACGGA-----------AGCAGTGGCTGGTACTGGTTCGACCCCTGGGGCCAGGGAACCCTGGTCACCGTCTCCTCAG		NA	NA	NA	NA	GGACCCTGTGGACACAGCCACATATTACTGT	NA	NA	NA	NA	DPVDTATYYC	Patient 1	Class 1
701	0	732	IGHV4-39	IGHJ6	ARHDVTMVRGLIDYYYMDV	GCGAGACATGATGTTACTATGGTTCGGGGACTTATAGACTACTACTACATGGACGTC	IGHD3-10	253	235	0	488	0.00011272	701	NA	1	1	3	NA	GAGCTCTGTGACCGCCGCAGACACGGCTGTGTATTACTGTGCGAGACATGATGTTACTATGGTTCGGGGACTTATAGACTACTACTACATGGACGTCTGGGGCAAAGGGACCACGGTCACCGTCTCCTCA	GAGCTCTGTGACCGCCGCAGACACGGCTGTGTATTACTGTGCGAGACA-----TTACTATGGTTCGGGGA-------ACTACTACTACATGGACGTCTGGGGCAAAGGGACCACGGTCACCGTCTCCTCA		NA	NA	NA	NA	GAGCTCTGTGACCGCCGCAGACACGGCTGTGTATTACTGT	NA	NA	NA	NA	SSVTAADTAVYYC	Patient 1	Class 1
702	0	734	IGHV4-39	IGHJ3	ARHPDGYCSSTSCYTGNAFDI	GCGAGACATCCCGATGGATATTGTAGTAGTACCAGCTGCTATACCGGCAATGCTTTTGATATC	IGHD2-2	254	233	0	487	0.00011249	702	NA	1	2	2	NA	GAGCTCTGTGACCGCCGCAGACACGGCTGTGTATTACTGTGCGAGACATCCCGATGGATATTGTAGTAGTACCAGCTGCTATACCGGCAATGCTTTTGATATCTGGGGCCAAGGGACAATGGTCACCGTCTCTTCAG	GAGCTCTGTGACCGCCGCAGACACGGCTGTGTATTACTGTGCGAGACA-------GGATATTGTAGTAGTACCAGCTGCTATACC----ATGCTTTTGATATCTGGGGCCAAGGGACAATGGTCACCGTCTCTTCAG		NA	NA	NA	NA	GAGCTCTGTGACCGCCGCAGACACGGCTGTGTATTACTGT	NA	NA	NA	NA	SSVTAADTAVYYC	Patient 1	Class 1
703	0	733	IGHV1-18	IGHJ3	ARYYYDSSGYYEDAFDI	GCGAGATATTACTATGATAGTAGTGGTTATTACGAGGATGCTTTTGATATC	IGHD3-22	232	255	0	487	0.00011249	702	NA	1	1	2	NA	GAGATCTGACGACACGGCCGTGTATTACTGTGCGAGATATTACTATGATAGTAGTGGTTATTACGAGGATGCTTTTGATATCTGGGGCCAAGGGACAATGGTCACCGTCTCTTCAG	GAGATCTGACGACACGGCCGTGTATTACTGTGCGAGATATTACTATGATAGTAGTGGTTATTAC---GATGCTTTTGATATCTGGGGCCAAGGGACAATGGTCACCGTCTCTTCAG		NA	NA	NA	NA	GAGATCTGACGACACGGCCGTGTATTACTGT	NA	NA	NA	NA	RSDDTAVYYC	Patient 1	Class 1
704	0	736	IGHV3-11	IGHJ3	ARGEVRGNDAFDI	GCGAGAGGGGAGGTACGAGGGAATGATGCTTTTGATATC	IGHD3-10	206	281	0	487	0.00011249	702	NA	1	1	2	NA	GAACAGCCTGAGAGCCGAGGACACGGCCGTGTATTACTGTGCGAGAGGGGAGGTACGAGGGAATGATGCTTTTGATATCTGGGGCCAAGGGACAATGGTCACCGTCTCTTCAG	GAACAGCCTGAGAGCCGAGGACACGGCCGTGTATTACTGTGCGAGAGGGGAG-----------TGATGCTTTTGATATCTGGGGCCAAGGGACAATGGTCACCGTCTCTTCAG		NA	NA	NA	NA	GAACAGCCTGAGAGCCGAGGACACGGCCGTGTATTACTGT	NA	NA	NA	NA	NSLRAEDTAVYYC	Patient 1	Class 1
705	0	738	IGHV3-49	IGHJ6	TRGSRYYYYYGMDV	ACTAGGGGCAGCCGCTACTACTACTACTACGGTATGGACGTC	IGHD6-25	293	194	0	487	0.00011249	702	NA	1	1	2	NA	GAACAGCCTGAAAACCGAGGACACAGCCGTGTATTACTGTACTAGGGGCAGCCGCTACTACTACTACTACGGTATGGACGTCTGGGGCCAAGGGACCACGGTCACCGTCTCCTCA	GAACAGCCTGAAAACCGAGGACACAGCCGTGTATTACTGTACTAG--GCAGCGGCTACTACTACTACTACGGTATGGACGTCTGGGGCCAAGGGACCACGGTCACCGTCTCCTCA		NA	NA	NA	NA	GAACAGCCTGAAAACCGAGGACACAGCCGTGTATTACTGT	NA	NA	NA	NA	NSLKTEDTAVYYC	Patient 1	Class 1
706	0	739	IGHV3-49	IGHJ3	TRSGYYDSRDAFDI	ACTAGATCAGGATACTATGATAGTCGTGATGCTTTTGATATC	IGHD3-22	236	251	0	487	0.00011249	702	NA	1	1	2	NA	GAACAGCCTGAAAACCGAGGACACAGCCGTGTATTACTGTACTAGATCAGGATACTATGATAGTCGTGATGCTTTTGATATCTGGGGCCAAGGGACAATGGTCACCGTCTCTTCAG	GAACAGCCTGAAAACCGAGGACACAGCCGTGTATTACTGTACTAGA------TACTATGATAGT--TGATGCTTTTGATATCTGGGGCCAAGGGACAATGGTCACCGTCTCTTCAG		NA	NA	NA	NA	GAACAGCCTGAAAACCGAGGACACAGCCGTGTATTACTGT	NA	NA	NA	NA	NSLKTEDTAVYYC	Patient 1	Class 1
707	0	737	IGHV3-15	IGHJ6	TTGDSVLLWFGELPDV	ACCACAGGAGACAGCGTATTACTATGGTTCGGGGAGTTACCGGACGTC	IGHD3-10	242	245	0	487	0.00011249	702	NA	1	1	3	NA	GAACAGCCTGAAAACCGAGGACACAGCCGTGTATTACTGTACCACAGGAGACAGCGTATTACTATGGTTCGGGGAGTTACCGGACGTCTGGGGCAAAGGGACCACGGTCACCGTCTCCTCA	GAACAGCCTGAAAACCGAGGACACAGCCGTGTATTACTGTACCACAG--------GTATTACTATGGTTCGGGGAGTTA--GGACGTCTGGGGCAAAGGGACCACGGTCACCGTCTCCTCA		NA	NA	NA	NA	GAACAGCCTGAAAACCGAGGACACAGCCGTGTATTACTGT	NA	NA	NA	NA	NSLKTEDTAVYYC	Patient 1	Class 1
708	0	735	IGHV3-11	IGHJ3	ARPRGYDPKRKPDAFDI	GCGAGGCCGAGGGGCTACGATCCAAAACGGAAGCCGGATGCTTTTGATATC	IGHD5-12	229	258	0	487	0.00011249	702	NA	4	1	2	NA	GAACAGCCTGAGAGCCGAGGACACGGCTGTGTATTACTGTGCGAGGCCGAGGGGCTACGATCCAAAACGGAAGCCGGATGCTTTTGATATCTGGGGCCAAGGGACAATGGTCACCGTCTCTTCAG	GAACAGCCTGAGAGCCGAGGACACGGCTGTGTATTACTGTGCGAG-------GGCTACGAT---------------GATGCTTTTGATATCTGGGGCCAAGGGACAATGGTCACCGTCTCTTCAG		NA	NA	NA	NA	GAACAGCCTGAGAGCCGAGGACACGGCTGTGTATTACTGT	NA	NA	NA	NA	NSLRAEDTAVYYC	Patient 1	Class 1
709	0	742	IGHV3-74	IGHJ6	ARGGNDCSSTSCYTDYFYYYGMDV	GCAAGAGGTGGGAACGATTGTAGTAGTACCAGCTGCTATACTGATTACTTCTACTACTACGGTATGGACGTC	IGHD2-2	232	254	0	486	0.00011226	709	NA	1	2	2	NA	GAACAGTCTGAGAGCCGAGGACACGGCTGTGTATTACTGTGCAAGAGGTGGGAACGATTGTAGTAGTACCAGCTGCTATACTGATTACTTCTACTACTACGGTATGGACGTCTGGGGCCAAGGGACCACGGTCACCGTCTCCTCA	GAACAGTCTGAGAGCCGAGGACACGGCTGTGTATTACTGTGCAAGAG---------ATTGTAGTAGTACCAGCTGCTATAC--ATTACTACTACTACTACGGTATGGACGTCTGGGGCCAAGGGACCACGGTCACCGTCTCCTCA		NA	NA	NA	NA	GAACAGTCTGAGAGCCGAGGACACGGCTGTGTATTACTGT	NA	NA	NA	NA	NSLRAEDTAVYYC	Patient 1	Class 1
710	0	740	IGHV3-23	IGHJ3	AKDGGVVTAIPSIGDAFDI	GCGAAAGATGGCGGGGTGGTGACTGCTATTCCGTCGATCGGCGATGCTTTTGATATC	IGHD2-21	237	249	0	486	0.00011226	709	NA	1	2	2	NA	GAACAGCCTGAGAGCCGAGGACACGGCCGTATATTACTGTGCGAAAGATGGCGGGGTGGTGACTGCTATTCCGTCGATCGGCGATGCTTTTGATATCTGGGGCCAAGGGACAATGGTCACCGTCTCTTCAG	GAACAGCCTGAGAGCCGAGGACACGGCCGTATATTACTGTGCGAAAGA------GGTGGTGACTGCTATTCC----------GATGCTTTTGATATCTGGGGCCAAGGGACAATGGTCACCGTCTCTTCAG		NA	NA	NA	NA	GAACAGCCTGAGAGCCGAGGACACGGCCGTATATTACTGT	NA	NA	NA	NA	NSLRAEDTAVYYC	Patient 1	Class 1
711	0	741	IGHV2-26	IGHJ4	ARAYCTIGVCYIQGRWDFDY	GCACGGGCCTATTGTACTATTGGTGTATGCTATATCCAAGGTCGTTGGGACTTTGACTAC	IGHD2-8	274	212	0	486	0.00011226	709	NA	1	1	2	NA	GGACCCTGTGGACACAGCCACATATTACTGTGCACGGGCCTATTGTACTATTGGTGTATGCTATATCCAAGGTCGTTGGGACTTTGACTACTGGGGCCAGGGAACCCTGGTCACCGTCTCCTCAG	GGACCCTGTGGACACAGCCACATATTACTGTGCACGG---TATTGTACTAATGGTGTATGCTATA---------------ACTTTGACTACTGGGGCCAGGGAACCCTGGTCACCGTCTCCTCAG		NA	NA	NA	NA	GGACCCTGTGGACACAGCCACATATTACTGT	NA	NA	NA	NA	DPVDTATYYC	Patient 1	Class 1
712	0	743	IGHV3-9	IGHJ6	AKDTIAVARYGMDV	GCAAAAGACACCATAGCAGTGGCTCGATATGGTATGGACGTC	IGHD6-19	239	246	0.021	485	0.00011203	712	NA	1	1	2	NA	GAACAGTCTGAGAGCTGAGGACACGGCCCTGTATTACTGTGCAAAAGACACCATAGCAGTGGCTCGATATGGTATGGACGTCTGGGGCCAAGGGACCACGGTCACCGTCTCCTCA	GAACAGTCTGAGAGCTGAGGACACGGCCTTGTATTACTGTGCAAAAGA----ATAGCAGTGGCT------GGTATGGACGTCTGGGGCCAAGGGACCACGGTCACCGTCTCCTCA	11C	NA	NA	NA	NA	GAACAGTCTGAGAGCTGAGGACACGGCCCTGTATTACTGT	NA	NA	NA	NA	NSLRAEDTALYYC	Patient 1	Class 1
713	0	745	IGHV3-11	IGHJ4	ARVVGSAGYCTNGVCYIDY	GCGAGAGTTGTAGGGAGCGCAGGATATTGTACTAATGGTGTATGCTACATTGACTAC	IGHD2-8	217	268	0	485	0.00011203	712	NA	4	1	2	NA	GAACAGCCTGAGAGCCGAGGACACGGCTGTGTATTACTGTGCGAGAGTTGTAGGGAGCGCAGGATATTGTACTAATGGTGTATGCTACATTGACTACTGGGGCCAGGGAACCCTGGTCACCGTCTCCTCAG	GAACAGCCTGAGAGCCGAGGACACGGCTGTGTATTACTGTGCGAGAG-------------AGGATATTGTACTAATGGTGTATGCTACTTTGACTACTGGGGCCAGGGAACCCTGGTCACCGTCTCCTCAG		NA	NA	NA	NA	GAACAGCCTGAGAGCCGAGGACACGGCTGTGTATTACTGT	NA	NA	NA	NA	NSLRAEDTAVYYC	Patient 1	Class 1
714	0	744	IGHV3-11	IGHJ3	AREGGSYFDYAFDI	GCGAGAGAGGGTGGGAGCTACTTCGACTATGCTTTTGATATC	IGHD1-26	207	278	0	485	0.00011203	712	NA	1	1	2	NA	GAACAGCCTGAGAGCCGAGGACACGGCCGTGTATTACTGTGCGAGAGAGGGTGGGAGCTACTTCGACTATGCTTTTGATATCTGGGGCCAAGGGACAATGGTCACCGTCTCTTCAG	GAACAGCCTGAGAGCCGAGGACACGGCCGTGTATTACTGTGCGAGAGA--GTGGGAGCTACT------ATGCTTTTGATATCTGGGGCCAAGGGACAATGGTCACCGTCTCTTCAG		NA	NA	NA	NA	GAACAGCCTGAGAGCCGAGGACACGGCCGTGTATTACTGT	NA	NA	NA	NA	NSLRAEDTAVYYC	Patient 1	Class 1
715	0	748	IGHV1-46	IGHJ6	ASSTYYYDSLPDYYYYMDV	GCGAGTTCCACGTATTACTATGATAGTCTCCCTGACTACTACTACTACATGGACGTC	IGHD3-22	259	225	0	484	0.0001118	715	NA	2	1	3	NA	GAGATCTGAGGACACGGCCGTGTATTACTGTGCGAGTTCCACGTATTACTATGATAGTCTCCCTGACTACTACTACTACATGGACGTCTGGGGCAAAGGGACCACGGTCACCGTCTCCTCAG	GAGATCTGAGGACACGGCCGTGTATTACTGTGCGAG------GTATTACTATGATAGT-------ACTACTACTACTACATGGACGTCTGGGGCAAAGGGACCACGGTCACCGTCTCCTCAG		NA	NA	NA	NA	GAGATCTGAGGACACGGCCGTGTATTACTGT	NA	NA	NA	NA	RSEDTAVYYC	Patient 1	Class 1
716	0	747	IGHV4-59	IGHJ3	ARYDRWDSSGYYPFGAFDI	GCGAGATATGATCGTTGGGATAGTAGTGGTTATTACCCTTTTGGTGCTTTTGATATC	IGHD3-22	286	198	0	484	0.0001118	715	NA	1	1	2	NA	GAGCTCTGTGACCGCTGCGGACACGGCCGTGTATTACTGTGCGAGATATGATCGTTGGGATAGTAGTGGTTATTACCCTTTTGGTGCTTTTGATATCTGGGGCCAAGGGACAATGGTCACCGTCTCTTCAG	GAGCTCTGTGACCGCTGCGGACACGGCCGTGTATTACTGTGCGAGA------------GATAGTAGTGGTTATTAC--------TGCTTTTGATATCTGGGGCCAAGGGACAATGGTCACCGTCTCTTCAG		NA	NA	NA	NA	GAGCTCTGTGACCGCTGCGGACACGGCCGTGTATTACTGT	NA	NA	NA	NA	SSVTAADTAVYYC	Patient 1	Class 1
717	0	473	IGHV3-15	IGHJ6	TTDFGIATNYYYYGMDV	ACCACAGATTTCGGTATAGCAACCAACTACTACTACTACGGTATGGACGTC	IGHD6-13	258	226	0	484	0.0001118	715	NA	1	1	2	NA	GAACAGCCTGAAAACCGAGGACACAGCCGTGTATTACTGTACCACAGATTTCGGTATAGCAACCAACTACTACTACTACGGTATGGACGTCTGGGGCCAAGGGACCACGGTCACCGTCTCCTCA	GAACAGCCTGAAAACCGAGGACACAGCCGTGTATTACTGTACCACAGA----GGTATAGCA----ACTACTACTACTACGGTATGGACGTCTGGGGCCAAGGGACCACGGTCACCGTCTCCTCA		NA	NA	NA	NA	GAACAGCCTGAAAACCGAGGACACAGCCGTGTATTACTGT	NA	NA	NA	NA	NSLKTEDTAVYYC	Patient 1	Class 1
718	0	751	IGHV4-34	IGHJ5	ARVSSGIPPLIGWFDP	GCGAGGGTTTCTTCGGGTATCCCTCCACTAATCGGCTGGTTCGACCCC	IGHD2-8	161	322	0	483	0.00011157	718	NA	1	1	2	NA	GAGCTCTGTGACCGCCGCGGACACGGCTGTGTATTACTGTGCGAGGGTTTCTTCGGGTATCCCTCCACTAATCGGCTGGTTCGACCCCTGGGGCCAGGGAACCCTGGTCACCGTCTCCTCAG	GAGCTCTGTGACCGCCGCGGACACGGCTGTGTATTACTGTGCGAG---------------------ACTAAT---CTGGTTCGACCCCTGGGGCCAGGGAACCCTGGTCACCGTCTCCTCAG		NA	NA	NA	NA	GAGCTCTGTGACCGCCGCGGACACGGCTGTGTATTACTGT	NA	NA	NA	NA	SSVTAADTAVYYC	Patient 1	Class 1
719	0	203	IGHV4-39	IGHJ3	ARDFPLYYDFWSGYSDDAFDI	GCGAGAGACTTCCCTCTTTATTACGATTTTTGGAGTGGTTATTCGGATGATGCTTTTGATATC	IGHD3-3	210	273	0.021	483	0.00011157	718	NA	6	1	2	NA	GATCTCTGTGACCGCCGCGGACACGGCCGTGTATTACTGTGCGAGAGACTTCCCTCTTTATTACGATTTTTGGAGTGGTTATTCGGATGATGCTTTTGATATCTGGGGCCAAGGGACAATGGTCACCGTCTCTTCAG	GAGCTCTGTGACCGCCGCGGACACGGCCGTGTATTACTGTGCGAGAGA----------TATTACGATTTTTGGAGTGGTTATT----TGATGCTTTTGATATCTGGGGCCAAGGGACAATGGTCACCGTCTCTTCAG	37T	NA	NA	NA	NA	GATCTCTGTGACCGCCGCGGACACGGCCGTGTATTACTGT	NA	NA	NA	NA	ISVTAADTAVYYC	Patient 1	Class 1
720	0	750	IGHV3-11	IGHJ3	ARWGELPYAFDI	GCGAGATGGGGGGAGCTACCCTATGCTTTTGATATC	IGHD1-26	218	265	0	483	0.00011157	718	NA	4	1	2	NA	GAACAGCCTGAGAGCCGAGGACACGGCTGTGTATTACTGTGCGAGATGGGGGGAGCTACCCTATGCTTTTGATATCTGGGGCCAAGGGACAATGGTCACCGTCTCTTCAG	GAACAGCCTGAGAGCCGAGGACACGGCTGTGTATTACTGTGCGAGA----GGGAGCTAC---ATGCTTTTGATATCTGGGGCCAAGGGACAATGGTCACCGTCTCTTCAG		NA	NA	NA	NA	GAACAGCCTGAGAGCCGAGGACACGGCTGTGTATTACTGT	NA	NA	NA	NA	NSLRAEDTAVYYC	Patient 1	Class 1
721	0	123	IGHV3-30	IGHJ4	AKGLTYYYDSSGYDY	GCGAAAGGCCTCACGTATTACTATGATAGTAGTGGTTACGACTAC	IGHD3-22	224	258	0	482	0.00011133	721	NA	2	1	2	NA	GAACAGCCTGAGAGCTGAGGACACGGCTGTGTATTACTGTGCGAAAGGCCTCACGTATTACTATGATAGTAGTGGTTACGACTACTGGGGCCAGGGAACCCTGGTCACCGTCTCCTCAG	GAACAGCCTGAGAGCTGAGGACACGGCTGTGTATTACTGTGCGAAAG-------GTATTACTATGATAGTAGTGGTTA-GACTACTGGGGCCAGGGAACCCTGGTCACCGTCTCCTCAG		NA	NA	NA	NA	GAACAGCCTGAGAGCTGAGGACACGGCTGTGTATTACTGT	NA	NA	NA	NA	NSLRAEDTAVYYC	Patient 1	Class 1
722	0	752	IGHV3-9	IGHJ3	AKDISYSYGFDAFDI	GCAAAAGATATCTCATACAGCTATGGTTTCGATGCTTTTGATATC	IGHD5-18	236	246	0	482	0.00011133	721	NA	1	1	2	NA	GAACAGTCTGAGAGCTGAGGACACGGCCTTGTATTACTGTGCAAAAGATATCTCATACAGCTATGGTTTCGATGCTTTTGATATCTGGGGCCAAGGGACAATGGTCACCGTCTCTTCAG	GAACAGTCTGAGAGCTGAGGACACGGCCTTGTATTACTGTGCAAAAGATA----ATACAGCTATGGTT--GATGCTTTTGATATCTGGGGCCAAGGGACAATGGTCACCGTCTCTTCAG		NA	NA	NA	NA	GAACAGTCTGAGAGCTGAGGACACGGCCTTGTATTACTGT	NA	NA	NA	NA	NSLRAEDTALYYC	Patient 1	Class 1
723	0	753	IGHV3-23	IGHJ4	AKDLPPAWSGYQHYFDY	GCGAAAGATCTCCCTCCCGCTTGGAGTGGTTACCAACACTACTTTGACTAC	IGHD3-3	253	229	0	482	0.00011133	721	NA	1	1	2	NA	GAACAGCCTGAGAGCCGAGGACACGGCCGTATATTACTGTGCGAAAGATCTCCCTCCCGCTTGGAGTGGTTACCAACACTACTTTGACTACTGGGGCCAGGGAACCCTGGTCACCGTCTCCTCAG	GAACAGCCTGAGAGCCGAGGACACGGCCGTATATTACTGTGCGAAAGA------------TTGGAGTGGTTA-----ACTACTTTGACTACTGGGGCCAGGGAACCCTGGTCACCGTCTCCTCAG		NA	NA	NA	NA	GAACAGCCTGAGAGCCGAGGACACGGCCGTATATTACTGT	NA	NA	NA	NA	NSLRAEDTAVYYC	Patient 1	Class 1
724	0	754	IGHV1-8	IGHJ6	ARGRYMDV	GCGAGAGGTCGGTACATGGACGTC		207	274	0	481	0.0001111	724	NA	1	NA	3	NA	GAGATCTGAGGACACGGCCGTGTATTACTGTGCGAGAGGTCGGTACATGGACGTCTGGGGCAAAGGGACCACGGTCACCGTCTCCTCA	GAGATCTGAGGACACGGCCGTGTATTACTGTGCGAGAGG----TACATGGACGTCTGGGGCAAAGGGACCACGGTCACCGTCTCCTCA		NA	NA	NA	NA	GAGATCTGAGGACACGGCCGTGTATTACTGT	NA	NA	NA	NA	RSEDTAVYYC	Patient 1	Class 1
725	0	755	IGHV4-34	IGHJ6	ARGGLRYATSLYYYYGMDV	GCGAGAGGGGGGTTGCGGTATGCGACTAGCCTTTACTACTACTACGGTATGGACGTC	IGHD2-8	250	231	0	481	0.0001111	724	NA	1	1	2	NA	GAGCTCTGTGACCGCCGCGGACACGGCTGTGTATTACTGTGCGAGAGGGGGGTTGCGGTATGCGACTAGCCTTTACTACTACTACGGTATGGACGTCTGGGGCCAAGGGACCACGGTCACCGTCTCCTCA	GAGCTCTGTGACCGCCGCGGACACGGCTGTGTATTACTGTGCGAGAGG---------GTATGC----------TACTACTACTACGGTATGGACGTCTGGGGCCAAGGGACCACGGTCACCGTCTCCTCA		NA	NA	NA	NA	GAGCTCTGTGACCGCCGCGGACACGGCTGTGTATTACTGT	NA	NA	NA	NA	SSVTAADTAVYYC	Patient 1	Class 1
726	0	756	IGHV4-30-2	IGHJ4	AAGRGYVLNY	GCGGCAGGAAGGGGCTACGTTCTAAACTAC	IGHD5-12	235	246	0.023	481	0.0001111	724	NA	4	1	2	NA	GAGCTCTGTGACCGCCGCAGACACGGCCCTGTATTACTGTGCGGCAGGAAGGGGCTACGTTCTAAACTACTGGGGCCAGGGAACCCTGGTCACCGTCTCCTCAG	GAGCTCTGTGACCGCCGCAGACACGGCCGTGTATTACTGTGCG---------GGCTACG------ACTACTGGGGCCAGGGAACCCTGGTCACCGTCTCCTCAG	11C	NA	NA	NA	NA	GAGCTCTGTGACCGCCGCAGACACGGCCCTGTATTACTGT	NA	NA	NA	NA	SSVTAADTALYYC	Patient 1	Class 1
727	0	757	IGHV3-23	IGHJ6	AKFLTDIVVVPAAIRIGYGMDV	GCGAAATTCTTAACCGACATTGTAGTAGTACCAGCTGCTATACGGATCGGGTACGGTATGGACGTC	IGHD2-2	241	239	0	480	0.00011087	727	NA	1	2	2	NA	GAACAGCCTGAGAGCCGAGGACACGGCCGTATATTACTGTGCGAAATTCTTAACCGACATTGTAGTAGTACCAGCTGCTATACGGATCGGGTACGGTATGGACGTCTGGGGCCAAGGGACCACGGTCACCGTCTCCTCA	GAACAGCCTGAGAGCCGAGGACACGGCCGTATATTACTGTGCGAAA------------ATTGTAGTAGTACCAGCTGCTATAC--------TACGGTATGGACGTCTGGGGCCAAGGGACCACGGTCACCGTCTCCTCA		NA	NA	NA	NA	GAACAGCCTGAGAGCCGAGGACACGGCCGTATATTACTGT	NA	NA	NA	NA	NSLRAEDTAVYYC	Patient 1	Class 1
728	0	758	IGHV3-11	IGHJ6	ARGQSYMDV	GCGAGAGGACAGTCCTACATGGACGTC	IGHD4-11	216	264	0	480	0.00011087	727	NA	4	1	3	NA	GAACAGCCTGAGAGCCGAGGACACGGCTGTGTATTACTGTGCGAGAGGACAGTCCTACATGGACGTCTGGGGCAAAGGGACCACGGTCACCGTCTCCTCA	GAACAGCCTGAGAGCCGAGGACACGGCTGTGTATTACTGTGCGAGAG-ACAGT-CTACATGGACGTCTGGGGCAAAGGGACCACGGTCACCGTCTCCTCA		NA	NA	NA	NA	GAACAGCCTGAGAGCCGAGGACACGGCTGTGTATTACTGT	NA	NA	NA	NA	NSLRAEDTAVYYC	Patient 1	Class 1
729	0	762	IGHV3-30	IGHJ6	AKSNHGVVGAYFRYYYYYYGMDV	GCGAAATCCAATCATGGGGTAGTAGGCGCGTATTTTCGTTATTACTACTACTACTACGGTATGGACGTC	IGHD3-22	268	211	0	479	0.00011064	729	NA	2	1	2	NA	GAACAGCCTGAGAGCTGAGGACACGGCTGTGTATTACTGTGCGAAATCCAATCATGGGGTAGTAGGCGCGTATTTTCGTTATTACTACTACTACTACGGTATGGACGTCTGGGGCCAAGGGACCACGGTCACCGTCTCCTCA	GAACAGCCTGAGAGCTGAGGACACGGCTGTGTATTACTGTGCGAAA-------------------------------GTTATTACTACTACTACTACGGTATGGACGTCTGGGGCCAAGGGACCACGGTCACCGTCTCCTCA		NA	NA	NA	NA	GAACAGCCTGAGAGCTGAGGACACGGCTGTGTATTACTGT	NA	NA	NA	NA	NSLRAEDTAVYYC	Patient 1	Class 1
730	0	764	IGHV3-66	IGHJ4	ARPQEQQFVYFDY	GCGAGACCCCAGGAGCAGCAGTTTGTCTACTTTGACTAC	IGHD6-13	207	272	0	479	0.00011064	729	NA	4	1	2	NA	GAACAGCCTGAGAGCCGAGGACACGGCTGTGTATTACTGTGCGAGACCCCAGGAGCAGCAGTTTGTCTACTTTGACTACTGGGGCCAGGGAACCCTGGTCACCGTCTCCTCAG	GAACAGCCTGAGAGCCGAGGACACGGCTGTGTATTACTGTGCGAGAC------AGCAGCAG-----CTACTTTGACTACTGGGGCCAGGGAACCCTGGTCACCGTCTCCTCAG		NA	NA	NA	NA	GAACAGCCTGAGAGCCGAGGACACGGCTGTGTATTACTGT	NA	NA	NA	NA	NSLRAEDTAVYYC	Patient 1	Class 1
731	0	763	IGHV1-18	IGHJ4	ARLFGRGSKD	GCGAGATTGTTTGGGAGGGGGAGCAAAGAC	IGHD3-16	235	244	0.027	479	0.00011064	729	NA	1	1	2	NA	GAGATCTGACGACACGGCCGTGTATTATTGTGCGAGATTGTTTGGGAGGGGGAGCAAAGACTGGGGCCAGGGAACCCTGGTCACCGTCTCCTCAG	GAGATCTGACGACACGGCCGTGTATTACTGTGCGAGA----------GGGGGAG-----ACTGGGGCCAGGGAACCCTGGTCACCGTCTCCTCAG	3T	NA	NA	NA	NA	GAGATCTGACGACACGGCCGTGTATTATTGT	NA	NA	NA	NA	RSDDTAVYYC	Patient 1	Class 1
732	0	760	IGHV3-11	IGHJ4	ATLGHRLTG	GCGACCCTCGGCCACAGGCTGACCGGG	IGHD6-19	226	253	0	479	0.00011064	729	NA	1	1	2	NA	GAACAGCCTGAGAGCCGAGGACACGGCCGTGTATTACTGTGCGACCCTCGGCCACAGGCTGACCGGGTGGGGCCAGGGAACCCTGGTCACCGTCTCCTCAG	GAACAGCCTGAGAGCCGAGGACACGGCCGTGTATTACTGTGCGA------------GGCTG------TGGGGCCAGGGAACCCTGGTCACCGTCTCCTCAG		NA	NA	NA	NA	GAACAGCCTGAGAGCCGAGGACACGGCCGTGTATTACTGT	NA	NA	NA	NA	NSLRAEDTAVYYC	Patient 1	Class 1
733	0	761	IGHV5-51	IGHJ2	ARPTNRPIFCTNGVCSNWYFDL	GCGAGACCCACCAATCGCCCCATTTTCTGTACTAATGGTGTATGCTCAAACTGGTACTTCGATCTC	IGHD2-8	289	190	0	479	0.00011064	729	NA	1	1	1	NA	GAAGGCCTCGGACACCGCCATGTATTACTGTGCGAGACCCACCAATCGCCCCATTTTCTGTACTAATGGTGTATGCTCAAACTGGTACTTCGATCTCTGGGGCCGTGGCACCCTGGTCACTGTCTCCTCAG	GAAGGCCTCGGACACCGCCATGTATTACTGTGCGAGAC--------------------TGTACTAATGGTGTATGCT---ACTGGTACTTCGATCTCTGGGGCCGTGGCACCCTGGTCACTGTCTCCTCAG		NA	NA	NA	NA	GAAGGCCTCGGACACCGCCATGTATTACTGT	NA	NA	NA	NA	KASDTAMYYC	Patient 1	Class 1
734	0	770	IGHV4-34	IGHJ2	ARGPRAGRMLYGGYFDL	GCGAGAGGCCCCCGGGCCGGGCGTATGCTATACGGAGGGTACTTCGATCTC	IGHD2-8	312	166	0	478	0.00011041	734	NA	1	1	1	NA	GAGCTCTGTGACCGCCGCGGACACGGCTGTGTATTACTGTGCGAGAGGCCCCCGGGCCGGGCGTATGCTATACGGAGGGTACTTCGATCTCTGGGGCCGTGGCACCCTGGTCACTGTCTCCTCAG	GAGCTCTGTGACCGCCGCGGACACGGCTGTGTATTACTGTGCGAGAGG--------------GTATGCTATAC----GGTACTTCGATCTCTGGGGCCGTGGCACCCTGGTCACTGTCTCCTCAG		NA	NA	NA	NA	GAGCTCTGTGACCGCCGCGGACACGGCTGTGTATTACTGT	NA	NA	NA	NA	SSVTAADTAVYYC	Patient 1	Class 1
735	0	767	IGHV6-1	IGHJ3	ARERDRMNDAFDI	GCAAGAGAACGCGACCGTATGAATGATGCTTTTGATATC	IGHD1-1	186	292	0	478	0.00011041	734	NA	1	1	2	NA	GAACTCTGTGACTCCCGAGGACACGGCTGTGTATTACTGTGCAAGAGAACGCGACCGTATGAATGATGCTTTTGATATCTGGGGCCAAGGGACAATGGTCACCGTCTCTTCAG	GAACTCTGTGACTCCCGAGGACACGGCTGTGTATTACTGTGCAAGAGAACG------------TGATGCTTTTGATATCTGGGGCCAAGGGACAATGGTCACCGTCTCTTCAG		NA	NA	NA	NA	GAACTCTGTGACTCCCGAGGACACGGCTGTGTATTACTGT	NA	NA	NA	NA	NSVTPEDTAVYYC	Patient 1	Class 1
736	0	766	IGHV4-59	IGHJ4	ARANYGDYAGVDY	GCGAGAGCGAACTACGGTGACTACGCCGGAGTTGACTAC	IGHD4-17	237	241	0	478	0.00011041	734	NA	1	1	2	NA	GAGCTCTGTGACCGCTGCGGACACGGCCGTGTATTACTGTGCGAGAGCGAACTACGGTGACTACGCCGGAGTTGACTACTGGGGCCAGGGAACCCTGGTCACCGTCTCCTCAG	GAGCTCTGTGACCGCTGCGGACACGGCCGTGTATTACTGTGCGAGAG---ACTACGGTGACTAC-------TTGACTACTGGGGCCAGGGAACCCTGGTCACCGTCTCCTCAG		NA	NA	NA	NA	GAGCTCTGTGACCGCTGCGGACACGGCCGTGTATTACTGT	NA	NA	NA	NA	SSVTAADTAVYYC	Patient 1	Class 1
737	0	768	IGHV3-23	IGHJ2	AKEFTDYSKFWWYFDV	GCGAAAGAGTTTACCGACTACAGTAAATTCTGGTGGTACTTCGATGTC	IGHD4-11	272	206	0.062	478	0.00011041	734	NA	1	1	1	NA	GAACAGCCTGAGAGCCGAAGACACGGCCCTATATTATTGTGCGAAAGAGTTTACCGACTACAGTAAATTCTGGTGGTACTTCGATGTCTGGGGCCGTGGCACCCTGGTCACTGTCTCCTCAG	GAACAGCCTGAGAGCCGAGGACACGGCCGTATATTACTGTGCGAAAGA-------GACTACAGTAA-------TGGTACTTCGATCTCTGGGGCCGTGGCACCCTGGTCACTGTCTCCTCAG	3T;11C;21A	NA	NA	NA	NA	GAACAGCCTGAGAGCCGAAGACACGGCCCTATATTATTGT	NA	NA	NA	NA	NSLRAEDTALYYC	Patient 1	Class 1
738	0	769	IGHV5-10-1	IGHJ4	ASGKSTVTTGLDY	GCGAGCGGCAAGTCGACGGTGACTACCGGTCTGGACTAC	IGHD4-17	214	264	0	478	0.00011041	734	NA	1	1	2	NA	GAAGGCCTCGGACACCGCCATGTATTACTGTGCGAGCGGCAAGTCGACGGTGACTACCGGTCTGGACTACTGGGGCCAGGGAACCCTGGTCACCGTCTCCTCAG	GAAGGCCTCGGACACCGCCATGTATTACTGTGCGAG----------ACGGTGACTAC-------GACTACTGGGGCCAGGGAACCCTGGTCACCGTCTCCTCAG		NA	NA	NA	NA	GAAGGCCTCGGACACCGCCATGTATTACTGT	NA	NA	NA	NA	KASDTAMYYC	Patient 1	Class 1
739	0	749	IGHV3-30	IGHJ4	AKDGWELLDYFDY	GCGAAAGATGGGTGGGAGCTACTGGACTACTTTGACTAC	IGHD1-26	253	225	0	478	0.00011041	734	NA	2	1	2	NA	GAACAGCCTGAGAGCTGAGGACACGGCTGTGTATTACTGTGCGAAAGATGGGTGGGAGCTACTGGACTACTTTGACTACTGGGGCCAGGGAACCCTGGTCACCGTCTCCTCAG	GAACAGCCTGAGAGCTGAGGACACGGCTGTGTATTACTGTGCGAAAGA---GTGGGAGCTACT--ACTACTTTGACTACTGGGGCCAGGGAACCCTGGTCACCGTCTCCTCAG		NA	NA	NA	NA	GAACAGCCTGAGAGCTGAGGACACGGCTGTGTATTACTGT	NA	NA	NA	NA	NSLRAEDTAVYYC	Patient 1	Class 1
740	0	772	IGHV1-46	IGHJ4	ARDGIVGATRFDY	GCTAGAGATGGTATAGTGGGAGCTACTAGGTTTGACTAC	IGHD1-26	253	224	0	477	0.00011018	740	NA	3	1	2	NA	GAGATCTGAGGACACGGCCGTGTATTACTGTGCTAGAGATGGTATAGTGGGAGCTACTAGGTTTGACTACTGGGGCCAGGGAACCCTGGTCACCGTCTCCTCAG	GAGATCTGAGGACACGGCCGTGTATTACTGTGCTAGAGA-GGTATAGTGGGAGCTACTA--TTTGACTACTGGGGCCAGGGAACCCTGGTCACCGTCTCCTCAG		NA	NA	NA	NA	GAGATCTGAGGACACGGCCGTGTATTACTGT	NA	NA	NA	NA	RSEDTAVYYC	Patient 1	Class 1
741	0	773	IGHV4-34	IGHJ4	ARGTGPYCGGDCYSSRYFDY	GCGAGAGGGACGGGTCCGTATTGTGGTGGTGACTGCTATTCGAGTAGATACTTTGACTAC	IGHD2-21	276	201	0	477	0.00011018	740	NA	1	2	2	NA	GAGCTCTGTGACCGCCGCGGACACGGCTGTGTATTACTGTGCGAGAGGGACGGGTCCGTATTGTGGTGGTGACTGCTATTCGAGTAGATACTTTGACTACTGGGGCCAGGGAACCCTGGTCACCGTCTCCTCAG	GAGCTCTGTGACCGCCGCGGACACGGCTGTGTATTACTGTGCGAGAGG----------TATTGTGGTGGTGACTGCTATTC-------TACTTTGACTACTGGGGCCAGGGAACCCTGGTCACCGTCTCCTCAG		NA	NA	NA	NA	GAGCTCTGTGACCGCCGCGGACACGGCTGTGTATTACTGT	NA	NA	NA	NA	SSVTAADTAVYYC	Patient 1	Class 1
742	0	771	IGHV4-39	IGHJ6	ASEAYCGGDCYGPKDDGMDV	GCGAGTGAGGCATATTGTGGTGGTGACTGCTATGGCCCTAAGGACGACGGTATGGACGTC	IGHD2-21	199	278	0.021	477	0.00011018	740	NA	2	2	2	NA	GAGCTCTGTGACCGCCGCAGACACGGCTGTGTATTACTGTGCGAGTGAGGCATATTGTGGTGGTGACTGCTATGGCCCTAAGGACGACGGTATGGACGTCTGGGGCCAAGGGACCACGGTCACCGTCTCCTCA	GAGCTCTGTGACCGCCGCAGACACGGCTGTGTATTACTGTGCGAGAGA-GCATATTGTGGTGGTGACTGCTAT-------------ACGGTATGGACGTCTGGGGCCAAGGGACCACGGTCACCGTCTCCTCA		NA	NA	NA	NA	GAGCTCTGTGACCGCCGCAGACACGGCTGTGTATTACTGT	NA	NA	NA	NA	SSVTAADTAVYYC	Patient 1	Class 1
743	0	776	IGHV3-11	IGHJ4	ARDPYYSFDY	GCGAGAGACCCTTATTACTCCTTTGACTAC	IGHD3-22	215	261	0	476	0.00010995	743	NA	4	1	2	NA	GAACAGCCTGAGAGCCGAGGACACGGCTGTGTATTACTGTGCGAGAGACCCTTATTACTCCTTTGACTACTGGGGCCAGGGAACCCTGGTCACCGTCTCCTCAG	GAACAGCCTGAGAGCCGAGGACACGGCTGTGTATTACTGTGCGAGAGA---TTATTACT-CTTTGACTACTGGGGCCAGGGAACCCTGGTCACCGTCTCCTCAG		NA	NA	NA	NA	GAACAGCCTGAGAGCCGAGGACACGGCTGTGTATTACTGT	NA	NA	NA	NA	NSLRAEDTAVYYC	Patient 1	Class 1
744	0	671	IGHV3-30	IGHJ6	ARTLQDIVVVPAANRTVYYYYGMDV	GCGAGAACCTTGCAGGATATTGTAGTAGTACCAGCTGCTAATAGGACGGTGTACTACTACTACGGTATGGACGTC	IGHD2-2	252	224	0	476	0.00010995	743	NA	4	1	2	NA	GAACAGCCTGAGAGCTGAGGACACGGCTGTGTATTACTGTGCGAGAACCTTGCAGGATATTGTAGTAGTACCAGCTGCTAATAGGACGGTGTACTACTACTACGGTATGGACGTCTGGGGCCAAGGGACCACGGTCACCGTCTCCTCA	GAACAGCCTGAGAGCTGAGGACACGGCTGTGTATTACTGTGCGAGA-------AGGATATTGTAGTAGTACCAGCTGCTA-----------TACTACTACTACGGTATGGACGTCTGGGGCCAAGGGACCACGGTCACCGTCTCCTCA		NA	NA	NA	NA	GAACAGCCTGAGAGCTGAGGACACGGCTGTGTATTACTGT	NA	NA	NA	NA	NSLRAEDTAVYYC	Patient 1	Class 1
745	0	775	IGHV1-2	IGHJ5	ARAGHIVVVIATYNWFDP	GCGAGAGCGGGCCATATTGTGGTGGTGATTGCTACTTACAACTGGTTCGACCCC	IGHD2-21	247	229	0	476	0.00010995	743	NA	2	1	2	NA	GAGCAGGCTGAGATCTGACGACACGGCCGTGTATTACTGTGCGAGAGCGGGCCATATTGTGGTGGTGATTGCTACTTACAACTGGTTCGACCCCTGGGGCCAGGGAACCCTGGTCACCGTCTCCTCAG	GAGCAGGCTGAGATCTGACGACACGGCCGTGTATTACTGTGCGAGAG-----CATATTGTGGTGGTGATTGCTA---ACAACTGGTTCGACCCCTGGGGCCAGGGAACCCTGGTCACCGTCTCCTCAG		NA	NA	NA	NA	GAGCAGGCTGAGATCTGACGACACGGCCGTGTATTACTGT	NA	NA	NA	NA	SRLRSDDTAVYYC	Patient 1	Class 1
746	0	774	IGHV4-34	IGHJ6	ARGKRAGYYSYMDV	GCGAGAGGCAAACGTGCGGGATACTACTCCTACATGGACGTC	IGHD5-18	253	223	0	476	0.00010995	743	NA	1	1	3	NA	GAGCTCTGTGACCGCCGCGGACACGGCTGTGTATTACTGTGCGAGAGGCAAACGTGCGGGATACTACTCCTACATGGACGTCTGGGGCAAAGGGACCACGGTCACCGTCTCCTCA	GAGCTCTGTGACCGCCGCGGACACGGCTGTGTATTACTGTGCGAGAGG----------GGATACTACTACTACATGGACGTCTGGGGCAAAGGGACCACGGTCACCGTCTCCTCA		NA	NA	NA	NA	GAGCTCTGTGACCGCCGCGGACACGGCTGTGTATTACTGT	NA	NA	NA	NA	SSVTAADTAVYYC	Patient 1	Class 1
747	0	381	IGHV3-30	IGHJ4	AKDEMYYYDSSGYSDY	GCGAAAGATGAGATGTATTACTATGATAGTAGTGGTTATTCTGACTAC	IGHD3-22	247	228	0	475	0.00010972	747	NA	2	1	2	NA	GAACAGCCTGAGAGCTGAGGACACGGCTGTGTATTACTGTGCGAAAGATGAGATGTATTACTATGATAGTAGTGGTTATTCTGACTACTGGGGCCAGGGAACCCTGGTCACCGTCTCCTCAG	GAACAGCCTGAGAGCTGAGGACACGGCTGTGTATTACTGTGCGAAAGA------GTATTACTATGATAGTAGTGGTTATT-TGACTACTGGGGCCAGGGAACCCTGGTCACCGTCTCCTCAG		NA	NA	NA	NA	GAACAGCCTGAGAGCTGAGGACACGGCTGTGTATTACTGT	NA	NA	NA	NA	NSLRAEDTAVYYC	Patient 1	Class 1
748	0	777	IGHV3-23	IGHJ4	AKDLRNTGPQWELLLGDAFDY	GCGAAAGATCTACGAAACACGGGACCCCAGTGGGAGCTACTTCTCGGGGATGCGTTTGACTAC	IGHD1-26	170	305	0	475	0.00010972	747	NA	1	1	2	NA	GAACAGCCTGAGAGCCGAGGACACGGCCGTATATTACTGTGCGAAAGATCTACGAAACACGGGACCCCAGTGGGAGCTACTTCTCGGGGATGCGTTTGACTACTGGGGCCAGGGAACCCTGGTCACCGTCTCCTCAG	GAACAGCCTGAGAGCCGAGGACACGGCCGTATATTACTGTGCGAAAGA--------------------AGTGGGAGCTACT-------------TTTGACTACTGGGGCCAGGGAACCCTGGTCACCGTCTCCTCAG		NA	NA	NA	NA	GAACAGCCTGAGAGCCGAGGACACGGCCGTATATTACTGT	NA	NA	NA	NA	NSLRAEDTAVYYC	Patient 1	Class 1
749	0	778	IGHV3-9	IGHJ4	AKDIGGSLRLSVDY	GCAAAAGATATAGGGGGGAGCTTACGCCTTTCGGTTGACTAC	IGHD1-26	252	222	0	474	0.00010949	749	NA	1	1	2	NA	GAACAGTCTGAGAGCTGAGGACACGGCCTTGTATTACTGTGCAAAAGATATAGGGGGGAGCTTACGCCTTTCGGTTGACTACTGGGGCCAGGGAACCCTGGTCACCGTCTCCTCAG	GAACAGTCTGAGAGCTGAGGACACGGCCTTGTATTACTGTGCAAAAGATA-----GGGAGCT------------TTGACTACTGGGGCCAGGGAACCCTGGTCACCGTCTCCTCAG		NA	NA	NA	NA	GAACAGTCTGAGAGCTGAGGACACGGCCTTGTATTACTGT	NA	NA	NA	NA	NSLRAEDTALYYC	Patient 1	Class 1
750	0	780	IGHV4-30-2	IGHJ4	ARGVVHGYRWIFDY	GCCAGAGGAGTGGTTCACGGATATCGCTGGATCTTTGACTAC	IGHD3-3	199	275	0	474	0.00010949	749	NA	1	1	2	NA	GAGCTCTGTGACCGCCGCGGACACGGCCGTGTATTACTGTGCCAGAGGAGTGGTTCACGGATATCGCTGGATCTTTGACTACTGGGGCCAGGGAACCCTGGTCACCGTCTCCTCAG	GAGCTCTGTGACCGCCGCGGACACGGCCGTGTATTACTGTGCCAGAGGAGTGGTT-----------------CTTTGACTACTGGGGCCAGGGAACCCTGGTCACCGTCTCCTCAG		NA	NA	NA	NA	GAGCTCTGTGACCGCCGCGGACACGGCCGTGTATTACTGT	NA	NA	NA	NA	SSVTAADTAVYYC	Patient 1	Class 1
751	0	779	IGHV3-23	IGHJ4	AKALRRDGYNSLGY	GCGAAAGCTCTACGTAGAGATGGCTACAATTCTCTAGGCTAC	IGHD5-24	233	241	0	474	0.00010949	749	NA	1	1	2	NA	GAACAGCCTGAGAGCCGAGGACACGGCCGTATATTACTGTGCGAAAGCTCTACGTAGAGATGGCTACAATTCTCTAGGCTACTGGGGCCAGGGAACCCTGGTCACCGTCTCCTCAG	GAACAGCCTGAGAGCCGAGGACACGGCCGTATATTACTGTGCGAAAG------GTAGAGATGGCTACAATT-------CTACTGGGGCCAGGGAACCCTGGTCACCGTCTCCTCAG		NA	NA	NA	NA	GAACAGCCTGAGAGCCGAGGACACGGCCGTATATTACTGT	NA	NA	NA	NA	NSLRAEDTAVYYC	Patient 1	Class 1
752	0	781	IGHV3-15	IGHJ4	TTGSYYDFWSGLGY	ACCACAGGCTCGTATTACGATTTTTGGAGTGGTCTGGGCTAC	IGHD3-3	241	232	0	473	0.00010926	752	NA	1	1	2	NA	GAACAGCCTGAAAACCGAGGACACAGCCGTGTATTACTGTACCACAGGCTCGTATTACGATTTTTGGAGTGGTCTGGGCTACTGGGGCCAGGGAACCCTGGTCACCGTCTCCTCAG	GAACAGCCTGAAAACCGAGGACACAGCCGTGTATTACTGTACCACAG----GTATTACGATTTTTGGAGTGGT-----CTACTGGGGCCAGGGAACCCTGGTCACCGTCTCCTCAG		NA	NA	NA	NA	GAACAGCCTGAAAACCGAGGACACAGCCGTGTATTACTGT	NA	NA	NA	NA	NSLKTEDTAVYYC	Patient 1	Class 1
753	0	782	IGHV5-51	IGHJ4	ARLYSGSYLDY	GCGAGACTGTATAGTGGGAGCTACCTTGACTAC	IGHD1-26	231	242	0	473	0.00010926	752	NA	1	1	2	NA	GAAGGCCTCGGACACCGCCATGTATTACTGTGCGAGACTGTATAGTGGGAGCTACCTTGACTACTGGGGCCAGGGAACCCTGGTCACCGTCTCCTCAG	GAAGGCCTCGGACACCGCCATGTATTACTGTGCGAGAC-GTATAGTGGGAGCTACTTTGACTACTGGGGCCAGGGAACCCTGGTCACCGTCTCCTCAG		NA	NA	NA	NA	GAAGGCCTCGGACACCGCCATGTATTACTGT	NA	NA	NA	NA	KASDTAMYYC	Patient 1	Class 1
754	0	784	IGHV3-74	IGHJ3	ARASSDYYDSSGRTWAFDI	GCAAGAGCCTCCAGCGATTACTATGATAGTAGTGGTCGGACCTGGGCTTTTGATATC	IGHD3-22	269	203	0	472	0.00010903	754	NA	1	1	2	NA	GAACAGTCTGAGAGCCGAGGACACGGCTGTGTATTACTGTGCAAGAGCCTCCAGCGATTACTATGATAGTAGTGGTCGGACCTGGGCTTTTGATATCTGGGGCCAAGGGACAATGGTCACCGTCTCTTCAG	GAACAGTCTGAGAGCCGAGGACACGGCTGTGTATTACTGTGCAAGAG---------ATTACTATGATAGTAGTGGT---------GCTTTTGATATCTGGGGCCAAGGGACAATGGTCACCGTCTCTTCAG		NA	NA	NA	NA	GAACAGTCTGAGAGCCGAGGACACGGCTGTGTATTACTGT	NA	NA	NA	NA	NSLRAEDTAVYYC	Patient 1	Class 1
755	0	759	IGHV3-11	IGHJ6	ARDMRGLLWFGELKYYYYMDV	GCGAGAGATATGCGAGGATTACTATGGTTCGGGGAGTTAAAATACTACTACTACATGGACGTC	IGHD3-10	209	263	0	472	0.00010903	754	NA	4	1	3	NA	GAACAGCCTGAGAGCCGAGGACACGGCTGTGTATTACTGTGCGAGAGATATGCGAGGATTACTATGGTTCGGGGAGTTAAAATACTACTACTACATGGACGTCTGGGGCAAAGGGACCACGGTCACCGTCTCCTCA	GAACAGCCTGAGAGCCGAGGACACGGCTGTGTATTACTGTGCGAGAGA---------ATTACTATGGTTCGGGGAGTTA---TACTACTACTACATGGACGTCTGGGGCAAAGGGACCACGGTCACCGTCTCCTCA		NA	NA	NA	NA	GAACAGCCTGAGAGCCGAGGACACGGCTGTGTATTACTGT	NA	NA	NA	NA	NSLRAEDTAVYYC	Patient 1	Class 1
756	0	783	IGHV3-9	IGHJ6	AKDYCSSTSCRNGMDV	GCAAAAGACTATTGTAGTAGTACCAGCTGCCGTAACGGTATGGACGTC	IGHD2-2	238	234	0	472	0.00010903	754	NA	1	1	2	NA	GAACAGTCTGAGAGCTGAGGACACGGCCTTGTATTACTGTGCAAAAGACTATTGTAGTAGTACCAGCTGCCGTAACGGTATGGACGTCTGGGGCCAAGGGACCACGGTCACCGTCTCCTCA	GAACAGTCTGAGAGCTGAGGACACGGCCTTGTATTACTGTGCAAAAGA-TATTGTAGTAGTACCAGCTGC----ACGGTATGGACGTCTGGGGCCAAGGGACCACGGTCACCGTCTCCTCA		NA	NA	NA	NA	GAACAGTCTGAGAGCTGAGGACACGGCCTTGTATTACTGT	NA	NA	NA	NA	NSLRAEDTALYYC	Patient 1	Class 1
757	0	785	IGHV3-74	IGHJ3	ARDPTPRYDFWPRDAFDI	GCAAGAGACCCCACTCCCCGTTACGATTTTTGGCCCAGAGATGCTTTTGATATC	IGHD3-3	226	246	0	472	0.00010903	754	NA	1	1	2	NA	GAACAGTCTGAGAGCCGAGGACACGGCTGTGTATTACTGTGCAAGAGACCCCACTCCCCGTTACGATTTTTGGCCCAGAGATGCTTTTGATATCTGGGGCCAAGGGACAATGGTCACCGTCTCTTCAG	GAACAGTCTGAGAGCCGAGGACACGGCTGTGTATTACTGTGCAAGAGA------------TTACGATTTTTGG------GATGCTTTTGATATCTGGGGCCAAGGGACAATGGTCACCGTCTCTTCAG		NA	NA	NA	NA	GAACAGTCTGAGAGCCGAGGACACGGCTGTGTATTACTGT	NA	NA	NA	NA	NSLRAEDTAVYYC	Patient 1	Class 1
758	0	789	IGHV3-30	IGHJ4	ATIEVPGRHYLDY	GCGACCATAGAAGTGCCTGGAAGACACTACCTTGACTAC	IGHD1-1	250	221	0.023	471	0.00010879	758	NA	10	1	2	NA	GAACAGCCTGCGAGCTGAGGACACGGCTGTGTATTACTGTGCGACCATAGAAGTGCCTGGAAGACACTACCTTGACTACTGGGGCCAGGGAACCCTGGTCACCGTCTCCTCAG	GAACAGCCTGAGAGCTGAGGACACGGCTGTGTATTACTGTGCGA------------CTGGAA---ACTACTTTGACTACTGGGGCCAGGGAACCCTGGTCACCGTCTCCTCAG	29C	NA	NA	NA	NA	GAACAGCCTGCGAGCTGAGGACACGGCTGTGTATTACTGT	NA	NA	NA	NA	NSLRAEDTAVYYC	Patient 1	Class 1
759	0	786	IGHV4-59	IGHJ5	ARVGSSGWFDP	GCGAGAGTGGGATCCAGCGGATGGTTCGACCCC	IGHD1-26	167	304	0	471	0.00010879	758	NA	1	1	2	NA	GAGCTCTGTGACCGCTGCGGACACGGCCGTGTATTACTGTGCGAGAGTGGGATCCAGCGGATGGTTCGACCCCTGGGGCCAGGGAACCCTGGTCACCGTCTCCTCAG	GAGCTCTGTGACCGCTGCGGACACGGCCGTGTATTACTGTGCGAGAGTGGGA---------TGGTTCGACCCCTGGGGCCAGGGAACCCTGGTCACCGTCTCCTCAG		NA	NA	NA	NA	GAGCTCTGTGACCGCTGCGGACACGGCCGTGTATTACTGT	NA	NA	NA	NA	SSVTAADTAVYYC	Patient 1	Class 1
760	0	787	IGHV1-2	IGHJ3	ARGGLYSYDSSGYYLEVFDI	GCGAGGGGGGGTCTTTATTCCTATGATAGTAGTGGTTATTACTTAGAAGTTTTTGATATC	IGHD3-22	191	280	0	471	0.00010879	758	NA	2	1	2	NA	GAGCAGGCTGAGATCTGACGACACGGCCGTGTATTACTGTGCGAGGGGGGGTCTTTATTCCTATGATAGTAGTGGTTATTACTTAGAAGTTTTTGATATCTGGGGCCAAGGGACAATGGTCACCGTCTCTTCAG	GAGCAGGCTGAGATCTGACGACACGGCCGTGTATTACTGTGCGAG---------------CTATGATAGTAGTGGTTATTACT-------TTTTGATATCTGGGGCCAAGGGACAATGGTCACCGTCTCTTCAG		NA	NA	NA	NA	GAGCAGGCTGAGATCTGACGACACGGCCGTGTATTACTGT	NA	NA	NA	NA	SRLRSDDTAVYYC	Patient 1	Class 1
761	0	788	IGHV3-11	IGHJ3	ARPQGPGRDDAFDI	GCGAGGCCGCAGGGACCCGGGAGGGATGATGCTTTTGATATC	IGHD1-26	324	147	0.022	471	0.00010879	758	NA	1	1	2	NA	GAACAGCCTGAGAGCCGAGGACACGGCCGTGTATCACTGTGCGAGGCCGCAGGGACCCGGGAGGGATGATGCTTTTGATATCTGGGGCCAAGGGACAATGGTCACCGTCTCTTCAG	GAACAGCCTGAGAGCCGAGGACACGGCCGTGTATTACTGTGCGAG-------------GGGAG---TGATGCTTTTGATATCTGGGGCCAAGGGACAATGGTCACCGTCTCTTCAG	5C	NA	NA	NA	NA	GAACAGCCTGAGAGCCGAGGACACGGCCGTGTATCACTGT	NA	NA	NA	NA	NSLRAEDTAVYHC	Patient 1	Class 1
762	0	796	IGHV4-30-2	IGHJ4	ARSAYLRLGELSNPWLFDY	GCCAGATCCGCATACTTACGTTTGGGGGAGTTATCGAATCCGTGGCTGTTTGACTAC	IGHD3-16	239	231	0	470	0.00010856	762	NA	5	2	2	NA	GAGCTCTGTGACTGCCGCAGACACGGCCGTGTATTACTGTGCCAGATCCGCATACTTACGTTTGGGGGAGTTATCGAATCCGTGGCTGTTTGACTACTGGGGCCAGGGAACCCTGGTCACCGTCTCCTCAG	GAGCTCTGTGACTGCCGCAGACACGGCCGTGTATTACTGTGCCAGA---------TTACGTTTGGGGGAGTTATCG------------TTTGACTACTGGGGCCAGGGAACCCTGGTCACCGTCTCCTCAG		NA	NA	NA	NA	GAGCTCTGTGACTGCCGCAGACACGGCCGTGTATTACTGT	NA	NA	NA	NA	SSVTAADTAVYYC	Patient 1	Class 1
763	0	795	IGHV3-11	IGHJ2	ARDREGCHFDL	GCGAGAGATAGGGAAGGGTGTCACTTCGATCTC	IGHD2-8	224	246	0	470	0.00010856	762	NA	4	1	1	NA	GAACAGCCTGAGAGCCGAGGACACGGCTGTGTATTACTGTGCGAGAGATAGGGAAGGGTGTCACTTCGATCTCTGGGGCCGTGGCACCCTGGTCACTGTCTCCTCAG	GAACAGCCTGAGAGCCGAGGACACGGCTGTGTATTACTGTGCGAGAGA--------GGTGT-ACTTCGATCTCTGGGGCCGTGGCACCCTGGTCACTGTCTCCTCAG		NA	NA	NA	NA	GAACAGCCTGAGAGCCGAGGACACGGCTGTGTATTACTGT	NA	NA	NA	NA	NSLRAEDTAVYYC	Patient 1	Class 1
764	0	793	IGHV3-11	IGHJ3	ARDLRITGTAGRTMNAFDI	GCGAGAGATCTCCGTATAACTGGAACTGCCGGCCGAACGATGAATGCTTTTGATATC	IGHD1-7	233	237	0	470	0.00010856	762	NA	4	1	2	NA	GAACAGCCTGAGAGCCGAGGACACGGCTGTGTATTACTGTGCGAGAGATCTCCGTATAACTGGAACTGCCGGCCGAACGATGAATGCTTTTGATATCTGGGGCCAAGGGACAATGGTCACCGTCTCTTCAG	GAACAGCCTGAGAGCCGAGGACACGGCTGTGTATTACTGTGCGAGAGA-----GTATAACTGGAACT----------------ATGCTTTTGATATCTGGGGCCAAGGGACAATGGTCACCGTCTCTTCAG		NA	NA	NA	NA	GAACAGCCTGAGAGCCGAGGACACGGCTGTGTATTACTGT	NA	NA	NA	NA	NSLRAEDTAVYYC	Patient 1	Class 1
765	0	794	IGHV3-11	IGHJ2	ARVDGAAVAGVWHWYLDL	GCGAGAGTGGATGGTGCGGCAGTGGCTGGTGTTTGGCACTGGTACCTCGATCTC	IGHD6-19	243	227	0.085	470	0.00010856	762	NA	4	1	1	NA	GAACAGCCTGAGAGTCGAGGACACGGCTCTATATTTCTGTGCGAGAGTGGATGGTGCGGCAGTGGCTGGTGTTTGGCACTGGTACCTCGATCTCTGGGGCCGTGGCACCCTGGTCACTGTCTCCTCAG	GAACAGCCTGAGAGCCGAGGACACGGCTGTGTATTACTGTGCGAGAG-----------GCAGTGGCTGGT-------ACTGGTACTTCGATCTCTGGGGCCGTGGCACCCTGGTCACTGTCTCCTCAG	4T;9A;11C;25T	NA	NA	NA	NA	GAACAGCCTGAGAGTCGAGGACACGGCTCTATATTTCTGT	NA	NA	NA	NA	NSLRVEDTALYFC	Patient 1	Class 1
766	0	792	IGHV3-23	IGHJ4	AKTPRQGYGVVIANFDY	GCGAAAACCCCTCGTCAAGGGTATGGAGTGGTTATTGCCAACTTTGACTAC	IGHD3-3	236	234	0.022	470	0.00010856	762	NA	1	1	2	NA	GAACAGCCTGAGCGCCGAGGACACGGCCGTATATTACTGTGCGAAAACCCCTCGTCAAGGGTATGGAGTGGTTATTGCCAACTTTGACTACTGGGGCCAGGGTACCCTGGTCACCGTCTCCTCAG	GAACAGCCTGAGAGCCGAGGACACGGCCGTATATTACTGTGCGAAA-----------------TGGAGTGGTTATT----ACTTTGACTACTGGGGCCAGGGAACCCTGGTCACCGTCTCCTCAG	27C	NA	NA	NA	NA	GAACAGCCTGAGCGCCGAGGACACGGCCGTATATTACTGT	NA	NA	NA	NA	NSLSAEDTAVYYC	Patient 1	Class 1
767	0	797	IGHV4-30-2	IGHJ6	ARDRGTVTTRRDYYYYGMDV	GCGAGAGATCGGGGTACAGTAACTACGCGGCGGGACTACTACTACTACGGTATGGACGTC	IGHD4-11	274	196	0	470	0.00010856	762	NA	4	1	2	NA	GAGCTCTGTGACCGCCGCAGACACGGCCGTGTATTACTGTGCGAGAGATCGGGGTACAGTAACTACGCGGCGGGACTACTACTACTACGGTATGGACGTCTGGGGCCAAGGGACCACGGTCACCGTCTCCTCA	GAGCTCTGTGACCGCCGCAGACACGGCCGTGTATTACTGTGCGAGAGA------TACAGTAACTAC--------ACTACTACTACTACGGTATGGACGTCTGGGGCCAAGGGACCACGGTCACCGTCTCCTCA		NA	NA	NA	NA	GAGCTCTGTGACCGCCGCAGACACGGCCGTGTATTACTGT	NA	NA	NA	NA	SSVTAADTAVYYC	Patient 1	Class 1
768	0	791	IGHV4-39	IGHJ6	ARDQSGYCSSTSCYSVDV	GCGAGAGATCAATCGGGATATTGTAGTAGTACCAGCTGCTATTCGGTAGACGTC	IGHD2-2	199	271	0	470	0.00010856	762	NA	6	1	3	NA	GAGCTCTGTGACCGCCGCGGACACGGCCGTGTATTACTGTGCGAGAGATCAATCGGGATATTGTAGTAGTACCAGCTGCTATTCGGTAGACGTCTGGGGCAAAGGGACCACGGTCACCGTCTCCTCA	GAGCTCTGTGACCGCCGCGGACACGGCCGTGTATTACTGTGCGAGAGA-------GGATATTGTAGTAGTACCAGCTGCTAT------GACGTCTGGGGCAAAGGGACCACGGTCACCGTCTCCTCA		NA	NA	NA	NA	GAGCTCTGTGACCGCCGCGGACACGGCCGTGTATTACTGT	NA	NA	NA	NA	SSVTAADTAVYYC	Patient 1	Class 1
769	0	798	IGHV1-46	IGHJ4	AYYCSSTSCYRQGDY	GCGTACTATTGTAGTAGTACCAGCTGCTATAGGCAGGGGGACTAC	IGHD2-2	218	251	0	469	0.00010833	769	NA	2	2	2	NA	GAGATCTGAGGACACGGCCGTGTATTACTGTGCGTACTATTGTAGTAGTACCAGCTGCTATAGGCAGGGGGACTACTGGGGCCAGGGAACCCTGGTCACCGTCTCCTCAG	GAGATCTGAGGACACGGCCGTGTATTACTGTGCG---TATTGTAGTAGTACCAGCTGCTATA--------GACTACTGGGGCCAGGGAACCCTGGTCACCGTCTCCTCAG		NA	NA	NA	NA	GAGATCTGAGGACACGGCCGTGTATTACTGT	NA	NA	NA	NA	RSEDTAVYYC	Patient 1	Class 1
770	0	800	IGHV3-11	IGHJ1	ARPRRDGYKGYFQH	GCGAGACCACGTAGAGATGGCTACAAGGGATACTTCCAGCAC	IGHD5-24	253	216	0	469	0.00010833	769	NA	1	1	1	NA	GAACAGCCTGAGAGCCGAGGACACGGCCGTGTATTACTGTGCGAGACCACGTAGAGATGGCTACAAGGGATACTTCCAGCACTGGGGCCAGGGCACCCTGGTCACCGTCTCCTCAG	GAACAGCCTGAGAGCCGAGGACACGGCCGTGTATTACTGTGCGAGA----GTAGAGATGGCTACAA---ATACTTCCAGCACTGGGGCCAGGGCACCCTGGTCACCGTCTCCTCAG		NA	NA	NA	NA	GAACAGCCTGAGAGCCGAGGACACGGCCGTGTATTACTGT	NA	NA	NA	NA	NSLRAEDTAVYYC	Patient 1	Class 1
771	0	801	IGHV5-10-1	IGHJ3	ARAFGSNYMYFDI	GCGAGAGCCTTCGGTAGTAACTATATGTATTTTGATATC	IGHD4-11	224	245	0	469	0.00010833	769	NA	1	1	2	NA	GAAGGCCTCGGACACCGCCATGTATTACTGTGCGAGAGCCTTCGGTAGTAACTATATGTATTTTGATATCTGGGGCCAAGGGACAATGGTCACCGTCTCTTCAG	GAAGGCCTCGGACACCGCCATGTATTACTGTGCGAGA---------AGTAACTA------TTTTGATATCTGGGGCCAAGGGACAATGGTCACCGTCTCTTCAG		NA	NA	NA	NA	GAAGGCCTCGGACACCGCCATGTATTACTGT	NA	NA	NA	NA	KASDTAMYYC	Patient 1	Class 1
772	0	799	IGHV4-34	IGHJ6	ARAQEIAAAGPGIMDV	GCGAGAGCCCAAGAAATAGCAGCAGCTGGTCCAGGGATCATGGACGTC	IGHD6-13	219	250	0	469	0.00010833	769	NA	1	1	3	NA	GAGCTCTGTGACCGCCGCGGACACGGCTGTGTATTACTGTGCGAGAGCCCAAGAAATAGCAGCAGCTGGTCCAGGGATCATGGACGTCTGGGGCAAAGGGACCACGGTCACCGTCTCCTCA	GAGCTCTGTGACCGCCGCGGACACGGCTGTGTATTACTGTGCGAGAG--------ATAGCAGCAGCTGGT--------CATGGACGTCTGGGGCAAAGGGACCACGGTCACCGTCTCCTCA		NA	NA	NA	NA	GAGCTCTGTGACCGCCGCGGACACGGCTGTGTATTACTGT	NA	NA	NA	NA	SSVTAADTAVYYC	Patient 1	Class 1
773	0	809	IGHV3-30	IGHJ4	ATDYSPEDGYNHGFDY	GCGACAGATTATTCCCCCGAGGATGGCTACAATCATGGTTTTGACTAC	IGHD5-24	255	213	0.021	468	0.0001081	773	NA	9	1	2	NA	GAACAGCCTGAGAGCTGAGGACACGGCTGTGTATTACTGTGCGACAGATTATTCCCCCGAGGATGGCTACAATCATGGTTTTGACTACTGGGGCCAGGGAACCCTGGTCACCGTCTCCTCAG	GAACAGCCTGAGAGCTGAGGACACGGCTGTGTATTACTGTGCGAGAGA-------------GATGGCTACAAT------TTTGACTACTGGGGCCAGGGAACCCTGGTCACCGTCTCCTCAG		NA	NA	NA	NA	GAACAGCCTGAGAGCTGAGGACACGGCTGTGTATTACTGT	NA	NA	NA	NA	NSLRAEDTAVYYC	Patient 1	Class 1
774	0	802	IGHV2-5	IGHJ4	AHSAAAGTDY	GCACACAGTGCAGCAGCTGGTACAGACTAC	IGHD6-13	266	202	0	468	0.0001081	773	NA	1	1	2	NA	GGACCCTGTGGACACAGCCACATATTACTGTGCACACAGTGCAGCAGCTGGTACAGACTACTGGGGCCAGGGAACCCTGGTCACCGTCTCCTCAG	GGACCCTGTGGACACAGCCACATATTACTGTGCACACAG-GCAGCAGCTGGTAC-GACTACTGGGGCCAGGGAACCCTGGTCACCGTCTCCTCAG		NA	NA	NA	NA	GGACCCTGTGGACACAGCCACATATTACTGT	NA	NA	NA	NA	DPVDTATYYC	Patient 1	Class 1
775	0	806	IGHV3-11	IGHJ6	ARDAQNRPGYSSGWYRGHYYYGMDV	GCGAGAGATGCCCAAAACCGCCCCGGGTATAGCAGTGGCTGGTACCGAGGGCACTACTACTACGGTATGGACGTC	IGHD6-19	252	216	0	468	0.0001081	773	NA	4	1	2	NA	GAACAGCCTGAGAGCCGAGGACACGGCTGTGTATTACTGTGCGAGAGATGCCCAAAACCGCCCCGGGTATAGCAGTGGCTGGTACCGAGGGCACTACTACTACGGTATGGACGTCTGGGGCCAAGGGACCACGGTCACCGTCTCCTCA	GAACAGCCTGAGAGCCGAGGACACGGCTGTGTATTACTGTGCGAGAGA----------------GGGTATAGCAGTGGCTGGTAC-------ACTACTACTACGGTATGGACGTCTGGGGCCAAGGGACCACGGTCACCGTCTCCTCA		NA	NA	NA	NA	GAACAGCCTGAGAGCCGAGGACACGGCTGTGTATTACTGT	NA	NA	NA	NA	NSLRAEDTAVYYC	Patient 1	Class 1
776	0	804	IGHV2-70	IGHJ4	ARIPNSSGWFDY	GCACGGATACCGAATAGCAGTGGCTGGTTTGACTAC	IGHD6-19	270	198	0	468	0.0001081	773	NA	1	1	2	NA	GGACCCTGTGGACACAGCCACGTATTACTGTGCACGGATACCGAATAGCAGTGGCTGGTTTGACTACTGGGGCCAGGGAACCCTGGTCACCGTCTCCTCAG	GGACCCTGTGGACACAGCCACGTATTACTGTGCACGGATAC---ATAGCAGTGGCTGGTTTGACTACTGGGGCCAGGGAACCCTGGTCACCGTCTCCTCAG		NA	NA	NA	NA	GGACCCTGTGGACACAGCCACGTATTACTGT	NA	NA	NA	NA	DPVDTATYYC	Patient 1	Class 1
777	0	810	IGHV1-18	IGHJ4	AGYSSGSPFDY	GCGGGATATAGTAGTGGTTCTCCCTTTGACTAC	IGHD3-22	225	243	0.027	468	0.0001081	773	NA	1	1	2	NA	GAGATCTGACGACACGGCCGTGTATTACTGTGCGGGATATAGTAGTGGTTCTCCCTTTGACTACTGGGGCCAGGGAACCCTGGTCACCGTCTCCTCAG	GAGATCTGACGACACGGCCGTGTATTACTGTGCGAGA-ATAGTAGTGGTT----CTTTGACTACTGGGGCCAGGGAACCCTGGTCACCGTCTCCTCAG		NA	NA	NA	NA	GAGATCTGACGACACGGCCGTGTATTACTGT	NA	NA	NA	NA	RSDDTAVYYC	Patient 1	Class 1
778	0	811	IGHV4-34	IGHJ5	ARGKRGGDRYDFWSGSRNWFDP	GCGAGAGGCAAGAGGGGGGGTGATAGATACGATTTTTGGAGTGGTTCAAGAAACTGGTTCGACCCC	IGHD3-3	258	210	0	468	0.0001081	773	NA	1	1	2	NA	GAGCTCTGTGACCGCCGCGGACACGGCTGTGTATTACTGTGCGAGAGGCAAGAGGGGGGGTGATAGATACGATTTTTGGAGTGGTTCAAGAAACTGGTTCGACCCCTGGGGCCAGGGAACCCTGGTCACCGTCTCCTCAG	GAGCTCTGTGACCGCCGCGGACACGGCTGTGTATTACTGTGCGAGAGG-------------------TACGATTTTTGGAGTGGTT-----AACTGGTTCGACCCCTGGGGCCAGGGAACCCTGGTCACCGTCTCCTCAG		NA	NA	NA	NA	GAGCTCTGTGACCGCCGCGGACACGGCTGTGTATTACTGT	NA	NA	NA	NA	SSVTAADTAVYYC	Patient 1	Class 1
779	0	808	IGHV5-51	IGHJ5	ARLIGVVVPAAIGSSLNWFDP	GCGAGACTAATTGGTGTAGTAGTACCAGCTGCTATTGGTTCCTCACTCAACTGGTTCGACCCC	IGHD2-2	218	250	0	468	0.0001081	773	NA	1	1	2	NA	GAAGGCCTCGGACACCGCCATGTATTACTGTGCGAGACTAATTGGTGTAGTAGTACCAGCTGCTATTGGTTCCTCACTCAACTGGTTCGACCCCTGGGGCCAGGGAACCCTGGTCACCGTCTCCTCAG	GAAGGCCTCGGACACCGCCATGTATTACTGTGCGAGAC-------TGTAGTAGTACCAGCTGCTAT------------CAACTGGTTCGACCCCTGGGGCCAGGGAACCCTGGTCACCGTCTCCTCAG		NA	NA	NA	NA	GAAGGCCTCGGACACCGCCATGTATTACTGT	NA	NA	NA	NA	KASDTAMYYC	Patient 1	Class 1
780	0	807	IGHV3-11	IGHJ6	ARAPDGGVYYYYMDV	GCGAGAGCGCCGGATGGTGGTGTGTACTACTACTACATGGACGTC	IGHD2-8	237	231	0	468	0.0001081	773	NA	1	2	3	NA	GAACAGCCTGAGAGCCGAGGACACGGCCGTGTATTACTGTGCGAGAGCGCCGGATGGTGGTGTGTACTACTACTACATGGACGTCTGGGGCAAAGGGACCACGGTCACCGTCTCCTCA	GAACAGCCTGAGAGCCGAGGACACGGCCGTGTATTACTGTGCGAGAG-------TGGTGGTGT-TACTACTACTACATGGACGTCTGGGGCAAAGGGACCACGGTCACCGTCTCCTCA		NA	NA	NA	NA	GAACAGCCTGAGAGCCGAGGACACGGCCGTGTATTACTGT	NA	NA	NA	NA	NSLRAEDTAVYYC	Patient 1	Class 1
781	0	349	IGHV3-9	IGHJ4	AKDIASHSSGWYGGFDY	GCAAAAGATATTGCGTCTCATAGCAGTGGCTGGTACGGGGGCTTTGACTAC	IGHD6-19	247	221	0	468	0.0001081	773	NA	1	1	2	NA	GAACAGTCTGAGAGCTGAGGACACGGCCTTGTATTACTGTGCAAAAGATATTGCGTCTCATAGCAGTGGCTGGTACGGGGGCTTTGACTACTGGGGCCAGGGAACCCTGGTCACCGTCTCCTCAG	GAACAGTCTGAGAGCTGAGGACACGGCCTTGTATTACTGTGCAAAAGATA---------ATAGCAGTGGCTGGTAC-----CTTTGACTACTGGGGCCAGGGAACCCTGGTCACCGTCTCCTCAG		NA	NA	NA	NA	GAACAGTCTGAGAGCTGAGGACACGGCCTTGTATTACTGT	NA	NA	NA	NA	NSLRAEDTALYYC	Patient 1	Class 1
782	0	805	IGHV3-11	IGHJ2	ARDIGYCSGGSCPSWFDL	GCGAGAGATATCGGATATTGTAGTGGTGGTAGCTGCCCCTCGTGGTTCGATCTC	IGHD2-15	238	230	0	468	0.0001081	773	NA	1	1	1	NA	GAACAGCCTGAGAGCCGAGGACACGGCCGTGTATTACTGTGCGAGAGATATCGGATATTGTAGTGGTGGTAGCTGCCCCTCGTGGTTCGATCTCTGGGGCCGTGGCACCCTGGTCACTGTCTCCTCAG	GAACAGCCTGAGAGCCGAGGACACGGCCGTGTATTACTGTGCGAGAGA----GGATATTGTAGTGGTGGTAGCTGC---------TTCGATCTCTGGGGCCGTGGCACCCTGGTCACTGTCTCCTCAG		NA	NA	NA	NA	GAACAGCCTGAGAGCCGAGGACACGGCCGTGTATTACTGT	NA	NA	NA	NA	NSLRAEDTAVYYC	Patient 1	Class 1
783	0	815	IGHV4-34	IGHJ5	ARGNYYGPNWFDP	GCGAGAGGCAATTACTATGGCCCCAACTGGTTCGACCCC	IGHD3-10	184	283	0	467	0.00010787	783	NA	1	1	2	NA	GAGCTCTGTGACCGCCGCGGACACGGCTGTGTATTACTGTGCGAGAGGCAATTACTATGGCCCCAACTGGTTCGACCCCTGGGGCCAGGGAACCCTGGTCACCGTCTCCTCAG	GAGCTCTGTGACCGCCGCGGACACGGCTGTGTATTACTGTGCGAGAGG--ATTACTATGG---CAACTGGTTCGACCCCTGGGGCCAGGGAACCCTGGTCACCGTCTCCTCAG		NA	NA	NA	NA	GAGCTCTGTGACCGCCGCGGACACGGCTGTGTATTACTGT	NA	NA	NA	NA	SSVTAADTAVYYC	Patient 1	Class 1
784	0	813	IGHV3-11	IGHJ4	ARDHGSRWYDDPHALDY	GCGAGAGATCATGGCAGCAGGTGGTACGACGACCCCCACGCCCTAGACTAC	IGHD6-13	237	230	0	467	0.00010787	783	NA	4	1	2	NA	GAACAGCCTGAGAGCCGAGGACACGGCTGTGTATTACTGTGCGAGAGATCATGGCAGCAGGTGGTACGACGACCCCCACGCCCTAGACTACTGGGGCCAGGGAACCCTGGTCACCGTCTCCTCAG	GAACAGCCTGAGAGCCGAGGACACGGCTGTGTATTACTGTGCGAGAGA-----GCAGCAGCTGGTAC------------------GACTACTGGGGCCAGGGAACCCTGGTCACCGTCTCCTCAG		NA	NA	NA	NA	GAACAGCCTGAGAGCCGAGGACACGGCTGTGTATTACTGT	NA	NA	NA	NA	NSLRAEDTAVYYC	Patient 1	Class 1
785	0	814	IGHV3-11	IGHJ6	ARDRVHDFWSGYGMDV	GCGAGAGATCGAGTGCACGATTTTTGGAGTGGCTACGGTATGGACGTC	IGHD3-3	217	250	0	467	0.00010787	783	NA	4	1	2	NA	GAACAGCCTGAGAGCCGAGGACACGGCTGTGTATTACTGTGCGAGAGATCGAGTGCACGATTTTTGGAGTGGCTACGGTATGGACGTCTGGGGCCAAGGGACCACGGTCACCGTCTCCTCA	GAACAGCCTGAGAGCCGAGGACACGGCTGTGTATTACTGTGCGAGAGA--------ACGATTTTTGGAGTGGCTACGGTATGGACGTCTGGGGCCAAGGGACCACGGTCACCGTCTCCTCA		NA	NA	NA	NA	GAACAGCCTGAGAGCCGAGGACACGGCTGTGTATTACTGT	NA	NA	NA	NA	NSLRAEDTAVYYC	Patient 1	Class 1
786	0	812	IGHV3-11	IGHJ3	ARPWELLQTGAFDI	GCGAGGCCCTGGGAGCTACTACAGACTGGGGCTTTTGATATC	IGHD1-26	263	204	0	467	0.00010787	783	NA	4	1	2	NA	GAACAGCCTGAGAGCCGAGGACACGGCTGTGTATTACTGTGCGAGGCCCTGGGAGCTACTACAGACTGGGGCTTTTGATATCTGGGGCCAAGGGACAATGGTCACCGTCTCTTCAG	GAACAGCCTGAGAGCCGAGGACACGGCTGTGTATTACTGTGCGAG----TGGGAGCTACTAC--------GCTTTTGATATCTGGGGCCAAGGGACAATGGTCACCGTCTCTTCAG		NA	NA	NA	NA	GAACAGCCTGAGAGCCGAGGACACGGCTGTGTATTACTGT	NA	NA	NA	NA	NSLRAEDTAVYYC	Patient 1	Class 1
787	0	816	IGHV3-23	IGHJ6	AKDLDSCSGGSCYQIYYYYYMDV	GCGAAAGATCTGGATAGTTGTAGTGGTGGTAGCTGCTACCAAATATACTACTACTACTACATGGACGTC	IGHD2-15	236	230	0	466	0.00010764	787	NA	1	1	3	NA	GAACAGCCTGAGAGCCGAGGACACGGCCGTATATTACTGTGCGAAAGATCTGGATAGTTGTAGTGGTGGTAGCTGCTACCAAATATACTACTACTACTACATGGACGTCTGGGGCAAAGGGACCACGGTCACCGTCTCCTCA	GAACAGCCTGAGAGCCGAGGACACGGCCGTATATTACTGTGCGAAAGA---------TTGTAGTGGTGGTAGCTGCTAC------TACTACTACTACTACATGGACGTCTGGGGCAAAGGGACCACGGTCACCGTCTCCTCA		NA	NA	NA	NA	GAACAGCCTGAGAGCCGAGGACACGGCCGTATATTACTGT	NA	NA	NA	NA	NSLRAEDTAVYYC	Patient 1	Class 1
788	0	819	IGHV3-43	IGHJ3	AKTNIRTMVRGVNDAFDI	GCAAAAACCAATATTCGTACTATGGTTCGGGGAGTTAATGATGCTTTTGATATC	IGHD3-10	237	229	0	466	0.00010764	787	NA	1	1	2	NA	GAACAGTCTGAGAACTGAGGACACCGCCTTGTATTACTGTGCAAAAACCAATATTCGTACTATGGTTCGGGGAGTTAATGATGCTTTTGATATCTGGGGCCAAGGGACAATGGTCACCGTCTCTTCAG	GAACAGTCTGAGAACTGAGGACACCGCCTTGTATTACTGTGCAAAA-----------TACTATGGTTCGGGGAGTTA-TGATGCTTTTGATATCTGGGGCCAAGGGACAATGGTCACCGTCTCTTCAG		NA	NA	NA	NA	GAACAGTCTGAGAACTGAGGACACCGCCTTGTATTACTGT	NA	NA	NA	NA	NSLRTEDTALYYC	Patient 1	Class 1
789	0	818	IGHV5-51	IGHJ4	ARRGTYYYDSSGYFFDY	GCGAGACGGGGGACGTATTACTATGATAGTAGTGGTTATTTCTTTGACTAC	IGHD3-22	262	204	0	466	0.00010764	787	NA	1	1	2	NA	GAAGGCCTCGGACACCGCCATGTATTACTGTGCGAGACGGGGGACGTATTACTATGATAGTAGTGGTTATTTCTTTGACTACTGGGGCCAGGGAACCCTGGTCACCGTCTCCTCAG	GAAGGCCTCGGACACCGCCATGTATTACTGTGCGAGAC-------GTATTACTATGATAGTAGTGGTTATT-CTTTGACTACTGGGGCCAGGGAACCCTGGTCACCGTCTCCTCAG		NA	NA	NA	NA	GAAGGCCTCGGACACCGCCATGTATTACTGT	NA	NA	NA	NA	KASDTAMYYC	Patient 1	Class 1
790	0	817	IGHV3-74	IGHJ6	ARSPEAGGWYYYYGMDV	GCAAGAAGCCCCGAAGCGGGTGGCTGGTACTACTACTACGGTATGGACGTC	IGHD6-19	215	251	0	466	0.00010764	787	NA	1	1	2	NA	GAACAGTCTGAGAGCCGAGGACACGGCTGTGTATTACTGTGCAAGAAGCCCCGAAGCGGGTGGCTGGTACTACTACTACGGTATGGACGTCTGGGGCCAAGGGACCACGGTCACCGTCTCCTCA	GAACAGTCTGAGAGCCGAGGACACGGCTGTGTATTACTGTGCAAGA-------------GTGGCTGGTACTACTACTACGGTATGGACGTCTGGGGCCAAGGGACCACGGTCACCGTCTCCTCA		NA	NA	NA	NA	GAACAGTCTGAGAGCCGAGGACACGGCTGTGTATTACTGT	NA	NA	NA	NA	NSLRAEDTAVYYC	Patient 1	Class 1
791	0	826	IGHV4-34	IGHJ5	ARGQRAGWFDP	GCGAGAGGCCAACGAGCTGGGTGGTTCGACCCC	IGHD6-13	223	242	0	465	0.00010741	791	NA	1	1	2	NA	GAGCTCTGTGACCGCCGCGGACACGGCTGTGTATTACTGTGCGAGAGGCCAACGAGCTGGGTGGTTCGACCCCTGGGGCCAGGGAACCCTGGTCACCGTCTCCTCAG	GAGCTCTGTGACCGCCGCGGACACGGCTGTGTATTACTGTGCGAGAGG------AGCTGG-TGGTTCGACCCCTGGGGCCAGGGAACCCTGGTCACCGTCTCCTCAG		NA	NA	NA	NA	GAGCTCTGTGACCGCCGCGGACACGGCTGTGTATTACTGT	NA	NA	NA	NA	SSVTAADTAVYYC	Patient 1	Class 1
792	0	825	IGHV5-51	IGHJ6	ARQGREGVVVTANRVYYGMDV	GCGAGACAAGGGAGAGAGGGTGTGGTGGTGACTGCTAATCGAGTGTACTACGGTATGGACGTC	IGHD2-21	268	197	0	465	0.00010741	791	NA	1	2	2	NA	GAAGGCCTCGGACACCGCCATGTATTACTGTGCGAGACAAGGGAGAGAGGGTGTGGTGGTGACTGCTAATCGAGTGTACTACGGTATGGACGTCTGGGGCCAAGGGACCACGGTCACCGTCTCCTCA	GAAGGCCTCGGACACCGCCATGTATTACTGTGCGAGACA------------TGTGGTGGTGACTGCTA--------TACTACGGTATGGACGTCTGGGGCCAAGGGACCACGGTCACCGTCTCCTCA		NA	NA	NA	NA	GAAGGCCTCGGACACCGCCATGTATTACTGT	NA	NA	NA	NA	KASDTAMYYC	Patient 1	Class 1
793	0	821	IGHV4-31	IGHJ4	AREYSSGRFDY	GCGAGAGAGTATAGCAGTGGCCGATTTGACTAC	IGHD6-19	267	198	0	465	0.00010741	791	NA	1	1	2	NA	GAGCTCTGTGACTGCCGCGGACACGGCCGTGTATTACTGTGCGAGAGAGTATAGCAGTGGCCGATTTGACTACTGGGGCCAGGGAACCCTGGTCACCGTCTCCTCAG	GAGCTCTGTGACTGCCGCGGACACGGCCGTGTATTACTGTGCGAGAGAGTATAGCAGTGGC---TTTGACTACTGGGGCCAGGGAACCCTGGTCACCGTCTCCTCAG		NA	NA	NA	NA	GAGCTCTGTGACTGCCGCGGACACGGCCGTGTATTACTGT	NA	NA	NA	NA	SSVTAADTAVYYC	Patient 1	Class 1
794	0	823	IGHV3-11	IGHJ6	AREGIVVVVAATYGMDV	GCGAGAGAAGGTATTGTAGTGGTGGTAGCTGCTACCTACGGTATGGACGTC	IGHD2-15	235	230	0	465	0.00010741	791	NA	4	1	2	NA	GAACAGCCTGAGAGCCGAGGACACGGCTGTGTATTACTGTGCGAGAGAAGGTATTGTAGTGGTGGTAGCTGCTACCTACGGTATGGACGTCTGGGGCCAAGGGACCACGGTCACCGTCTCCTCA	GAACAGCCTGAGAGCCGAGGACACGGCTGTGTATTACTGTGCGAGAGA---TATTGTAGTGGTGGTAGCTGCTACCTACGGTATGGACGTCTGGGGCCAAGGGACCACGGTCACCGTCTCCTCA		NA	NA	NA	NA	GAACAGCCTGAGAGCCGAGGACACGGCTGTGTATTACTGT	NA	NA	NA	NA	NSLRAEDTAVYYC	Patient 1	Class 1
795	0	822	IGHV1-2	IGHJ3	GRYSYGPNDAFDI	GGAAGATACAGCTATGGTCCCAATGATGCTTTTGATATC	IGHD5-18	254	211	0.043	465	0.00010741	791	NA	2	1	2	NA	GAGCAGGCTGAGATCTGACGACACGGCCGTGTATTACTGTGGAAGATACAGCTATGGTCCCAATGATGCTTTTGATATCTGGGGCCAAGGGACAATGGTCACCGTCTCTTCAG	GAGCAGGCTGAGATCTGACGACACGGCCGTGTATTACTGTGCGAGATACAGCTATGGT-----TGATGCTTTTGATATCTGGGGCCAAGGGACAATGGTCACCGTCTCTTCAG		NA	NA	NA	NA	GAGCAGGCTGAGATCTGACGACACGGCCGTGTATTACTGT	NA	NA	NA	NA	SRLRSDDTAVYYC	Patient 1	Class 1
796	0	820	IGHV3-23	IGHJ4	AKGGGIVVVPAYL	GCGAAAGGGGGAGGTATTGTAGTAGTACCAGCCTACCTT	IGHD2-2	198	267	0	465	0.00010741	791	NA	1	1	2	NA	GAACAGCCTGAGAGCCGAGGACACGGCCGTATATTACTGTGCGAAAGGGGGAGGTATTGTAGTAGTACCAGCCTACCTTTGGGGCCAGGGAACCCTGGTCACCGTCTCCTCAG	GAACAGCCTGAGAGCCGAGGACACGGCCGTATATTACTGTGCGAAAG-------TATTGTAGTAGTACCAGC-------TGGGGCCAGGGAACCCTGGTCACCGTCTCCTCAG		NA	NA	NA	NA	GAACAGCCTGAGAGCCGAGGACACGGCCGTATATTACTGT	NA	NA	NA	NA	NSLRAEDTAVYYC	Patient 1	Class 1
797	0	278	IGHV3-74	IGHJ3	AREAGYCSGTSCYPAFDI	GCAAGAGAGGCGGGATATTGTAGTGGTACCAGCTGCTATCCTGCTTTTGATATC	IGHD2-2	211	253	0	464	0.00010718	797	NA	1	1	2	NA	GAACAGTCTGAGAGCCGAGGACACGGCTGTGTATTACTGTGCAAGAGAGGCGGGATATTGTAGTGGTACCAGCTGCTATCCTGCTTTTGATATCTGGGGCCAAGGGACAATGGTCACCGTCTCTTCAG	GAACAGTCTGAGAGCCGAGGACACGGCTGTGTATTACTGTGCAAGAGA----GGATATTGTAGTAGTACCAGCTGCTAT--TGCTTTTGATATCTGGGGCCAAGGGACAATGGTCACCGTCTCTTCAG		NA	NA	NA	NA	GAACAGTCTGAGAGCCGAGGACACGGCTGTGTATTACTGT	NA	NA	NA	NA	NSLRAEDTAVYYC	Patient 1	Class 1
798	0	829	IGHV3-30	IGHJ4	AKEGITMIVVGIGDYFDY	GCGAAAGAAGGAATTACTATGATAGTAGTAGGGATTGGGGACTACTTTGACTAC	IGHD3-22	246	218	0	464	0.00010718	797	NA	2	1	2	NA	GAACAGCCTGAGAGCTGAGGACACGGCTGTGTATTACTGTGCGAAAGAAGGAATTACTATGATAGTAGTAGGGATTGGGGACTACTTTGACTACTGGGGCCAGGGAACCCTGGTCACCGTCTCCTCAG	GAACAGCCTGAGAGCTGAGGACACGGCTGTGTATTACTGTGCGAAAGA----ATTACTATGATAGTAGT-----------ACTACTTTGACTACTGGGGCCAGGGAACCCTGGTCACCGTCTCCTCAG		NA	NA	NA	NA	GAACAGCCTGAGAGCTGAGGACACGGCTGTGTATTACTGT	NA	NA	NA	NA	NSLRAEDTAVYYC	Patient 1	Class 1
799	0	828	IGHV3-11	IGHJ4	ARGRLGATIWEFDY	GCGAGAGGTCGGCTAGGGGCTACGATTTGGGAGTTTGACTAC	IGHD5-12	244	220	0.021	464	0.00010718	797	NA	4	1	2	NA	GAACAGCCTGAGAGCCGAGGACACGGCTGTGTATTTCTGTGCGAGAGGTCGGCTAGGGGCTACGATTTGGGAGTTTGACTACTGGGGCCAGGGAACCCTGGTCACCGTCTCCTCAG	GAACAGCCTGAGAGCCGAGGACACGGCTGTGTATTACTGTGCGAGAG----------GGCTACGATT------TTTGACTACTGGGGCCAGGGAACCCTGGTCACCGTCTCCTCAG	4T	NA	NA	NA	NA	GAACAGCCTGAGAGCCGAGGACACGGCTGTGTATTTCTGT	NA	NA	NA	NA	NSLRAEDTAVYFC	Patient 1	Class 1
800	0	827	IGHV3-23	IGHJ6	AKEGVVPAASYYYGMDV	GCGAAAGAAGGAGTAGTACCAGCTGCCTCCTACTACTACGGTATGGACGTC	IGHD2-2	202	262	0	464	0.00010718	797	NA	1	1	2	NA	GAACAGCCTGAGAGCCGAGGACACGGCCGTATATTACTGTGCGAAAGAAGGAGTAGTACCAGCTGCCTCCTACTACTACGGTATGGACGTCTGGGGCCAAGGGACCACGGTCACCGTCTCCTCA	GAACAGCCTGAGAGCCGAGGACACGGCCGTATATTACTGTGCGAAAGA---AGTAGTACCAGCTGC---CTACTACTACGGTATGGACGTCTGGGGCCAAGGGACCACGGTCACCGTCTCCTCA		NA	NA	NA	NA	GAACAGCCTGAGAGCCGAGGACACGGCCGTATATTACTGT	NA	NA	NA	NA	NSLRAEDTAVYYC	Patient 1	Class 1
801	0	831	IGHV4-39	IGHJ2	AREDYYDSSGYLDWYFDL	GCGAGAGAGGATTACTATGATAGTAGTGGTTATCTCGACTGGTACTTCGATCTC	IGHD3-22	222	242	0	464	0.00010718	797	NA	2	1	1	NA	GAGCTCTGTGACCGCCGCAGACACGGCTGTGTATTACTGTGCGAGAGAGGATTACTATGATAGTAGTGGTTATCTCGACTGGTACTTCGATCTCTGGGGCCGTGGCACCCTGGTCACTGTCTCCTCAG	GAGCTCTGTGACCGCCGCAGACACGGCTGTGTATTACTGTGCGAGAGA--ATTACTATGATAGTAGTGGTTAT----ACTGGTACTTCGATCTCTGGGGCCGTGGCACCCTGGTCACTGTCTCCTCAG		NA	NA	NA	NA	GAGCTCTGTGACCGCCGCAGACACGGCTGTGTATTACTGT	NA	NA	NA	NA	SSVTAADTAVYYC	Patient 1	Class 1
802	0	830	IGHV5-10-1	IGHJ4	ARGFWSGPNYFDY	GCGAGAGGGTTTTGGAGTGGTCCAAACTACTTTGACTAC	IGHD3-3	255	209	0	464	0.00010718	797	NA	1	1	2	NA	GAAGGCCTCGGACACCGCCATGTATTACTGTGCGAGAGGGTTTTGGAGTGGTCCAAACTACTTTGACTACTGGGGCCAGGGAACCCTGGTCACCGTCTCCTCAG	GAAGGCCTCGGACACCGCCATGTATTACTGTGCGAGA---TTTTGGAGTGGT----ACTACTTTGACTACTGGGGCCAGGGAACCCTGGTCACCGTCTCCTCAG		NA	NA	NA	NA	GAAGGCCTCGGACACCGCCATGTATTACTGT	NA	NA	NA	NA	KASDTAMYYC	Patient 1	Class 1
803	0	832	IGHV2-5	IGHJ3	AHVFHDYVWGSYRDDAFDI	GCACACGTTTTTCATGATTACGTTTGGGGGAGTTATCGGGATGATGCTTTTGATATC	IGHD3-16	285	178	0	463	0.00010695	803	NA	1	2	2	NA	GGACCCTGTGGACACAGCCACATATTACTGTGCACACGTTTTTCATGATTACGTTTGGGGGAGTTATCGGGATGATGCTTTTGATATCTGGGGCCAAGGGACAATGGTCACCGTCTCTTCAG	GGACCCTGTGGACACAGCCACATATTACTGTGCACAC-------ATGATTACGTTTGGGGGAGTTATCG---TGATGCTTTTGATATCTGGGGCCAAGGGACAATGGTCACCGTCTCTTCAG		NA	NA	NA	NA	GGACCCTGTGGACACAGCCACATATTACTGT	NA	NA	NA	NA	DPVDTATYYC	Patient 1	Class 1
804	0	803	IGHV1-46	IGHJ4	ARDLGYGFDY	GCTAGAGATCTAGGCTATGGTTTTGACTAC	IGHD5-18	251	212	0	463	0.00010695	803	NA	3	1	2	NA	GAGATCTGAGGACACGGCCGTGTATTACTGTGCTAGAGATCTAGGCTATGGTTTTGACTACTGGGGCCAGGGAACCCTGGTCACCGTCTCCTCAG	GAGATCTGAGGACACGGCCGTGTATTACTGTGCTAGAGA-----GCTATGGTTTTGACTACTGGGGCCAGGGAACCCTGGTCACCGTCTCCTCAG		NA	NA	NA	NA	GAGATCTGAGGACACGGCCGTGTATTACTGT	NA	NA	NA	NA	RSEDTAVYYC	Patient 1	Class 1
805	0	836	IGHV3-11	IGHJ4	ARTRQGNYFDY	GCGAGAACTAGGCAGGGTAATTACTTTGACTAT	IGHD1-7	243	220	0.022	463	0.00010695	803	NA	4	1	2	NA	GAACAACCTGAGAGCCGAGGACACGGCTGTGTATTACTGTGCGAGAACTAGGCAGGGTAATTACTTTGACTATTGGGGCCAGGGAACCCTGGTCACCGTCTCCTCAG	GAACAGCCTGAGAGCCGAGGACACGGCTGTGTATTACTGTGCGAGAACTA-----------TACTTTGACTACTGGGGCCAGGGAACCCTGGTCACCGTCTCCTCAG	34A	NA	NA	NA	NA	GAACAACCTGAGAGCCGAGGACACGGCTGTGTATTACTGT	NA	NA	NA	NA	NNLRAEDTAVYYC	Patient 1	Class 1
806	0	838	IGHV3-11	IGHJ4	ARGGGDY	GCGAGAGGTGGTGGGGACTAC	IGHD2-15	172	291	0	463	0.00010695	803	NA	4	1	2	NA	GAACAGCCTGAGAGCCGAGGACACGGCTGTGTATTACTGTGCGAGAGGTGGTGGGGACTACTGGGGCCAGGGAACCCTGGTCACCGTCTCCTCAG	GAACAGCCTGAGAGCCGAGGACACGGCTGTGTATTACTGTGCGAGAGGTGGTGG-GACTACTGGGGCCAGGGAACCCTGGTCACCGTCTCCTCAG		NA	NA	NA	NA	GAACAGCCTGAGAGCCGAGGACACGGCTGTGTATTACTGT	NA	NA	NA	NA	NSLRAEDTAVYYC	Patient 1	Class 1
807	0	833	IGHV3-23	IGHJ6	AKDQVPSSSRGYYYYGMDV	GCGAAAGATCAGGTCCCGAGCTCGTCGAGGGGCTACTACTACTACGGTATGGACGTC	IGHD6-6	246	217	0	463	0.00010695	803	NA	1	1	2	NA	GAACAGCCTGAGAGCCGAGGACACGGCCGTATATTACTGTGCGAAAGATCAGGTCCCGAGCTCGTCGAGGGGCTACTACTACTACGGTATGGACGTCTGGGGCCAAGGGACCACGGTCACCGTCTCCTCA	GAACAGCCTGAGAGCCGAGGACACGGCCGTATATTACTGTGCGAAAGA----------AGCTCGTC------CTACTACTACTACGGTATGGACGTCTGGGGCCAAGGGACCACGGTCACCGTCTCCTCA		NA	NA	NA	NA	GAACAGCCTGAGAGCCGAGGACACGGCCGTATATTACTGT	NA	NA	NA	NA	NSLRAEDTAVYYC	Patient 1	Class 1
808	0	834	IGHV3-23	IGHJ6	AKDHFGVVGAVWDV	GCGAAAGATCACTTTGGAGTGGTTGGGGCTGTATGGGACGTC	IGHD3-3	227	236	0	463	0.00010695	803	NA	1	1	2	NA	GAACAGCCTGAGAGCCGAGGACACGGCCGTATATTACTGTGCGAAAGATCACTTTGGAGTGGTTGGGGCTGTATGGGACGTCTGGGGCCAAGGGACCACGGTCACCGTCTCCTCA	GAACAGCCTGAGAGCCGAGGACACGGCCGTATATTACTGTGCGAAAGA----TTTGGAGTGGTT-----------GGACGTCTGGGGCCAAGGGACCACGGTCACCGTCTCCTCA		NA	NA	NA	NA	GAACAGCCTGAGAGCCGAGGACACGGCCGTATATTACTGT	NA	NA	NA	NA	NSLRAEDTAVYYC	Patient 1	Class 1
809	0	835	IGHV4-39	IGHJ3	ARDAVVPAAVIALNAFDI	GCGAGAGACGCCGTAGTACCAGCTGCCGTTATAGCGCTAAATGCTTTTGATATC	IGHD2-2	279	184	0	463	0.00010695	803	NA	6	1	2	NA	GAGCTCTGTGACCGCCGCGGACACGGCCGTGTATTACTGTGCGAGAGACGCCGTAGTACCAGCTGCCGTTATAGCGCTAAATGCTTTTGATATCTGGGGCCAAGGGACAATGGTCACCGTCTCTTCAG	GAGCTCTGTGACCGCCGCGGACACGGCCGTGTATTACTGTGCGAGAGA----GTAGTACCAGCTGC--------------ATGCTTTTGATATCTGGGGCCAAGGGACAATGGTCACCGTCTCTTCAG		NA	NA	NA	NA	GAGCTCTGTGACCGCCGCGGACACGGCCGTGTATTACTGT	NA	NA	NA	NA	SSVTAADTAVYYC	Patient 1	Class 1
810	0	841	IGHV2-26	IGHJ2	AQIRFARLLPHWYFDL	GCACAGATACGTTTCGCCCGTTTATTACCCCACTGGTACTTCGATCTC	IGHD3-16	248	214	0.024	462	0.00010672	810	NA	1	1	1	NA	GGACCCTGTGGACACAGCCACATATTACTGTGCACAGATACGTTTCGCCCGTTTATTACCCCACTGGTACTTCGATCTCTGGGGCCGTGGCACCCTGGTCACTGTCTCCTCAG	GGACCCTGTGGACACAGCCACATATTACTGTGCACGGATACGTTT-----------------ACTGGTACTTCGATCTCTGGGGCCGTGGCACCCTGGTCACTGTCTCCTCAG		NA	NA	NA	NA	GGACCCTGTGGACACAGCCACATATTACTGT	NA	NA	NA	NA	DPVDTATYYC	Patient 1	Class 1
811	0	839	IGHV3-23	IGHJ4	AKTLAGIFASDY	GCGAAAACACTAGCAGGGATTTTTGCTTCTGACTAC	IGHD3-3	247	215	0	462	0.00010672	810	NA	1	1	2	NA	GAACAGCCTGAGAGCCGAGGACACGGCCGTATATTACTGTGCGAAAACACTAGCAGGGATTTTTGCTTCTGACTACTGGGGCCAGGGAACCCTGGTCACCGTCTCCTCAG	GAACAGCCTGAGAGCCGAGGACACGGCCGTATATTACTGTGCGAAA-----------GATTTTTG----TGACTACTGGGGCCAGGGAACCCTGGTCACCGTCTCCTCAG		NA	NA	NA	NA	GAACAGCCTGAGAGCCGAGGACACGGCCGTATATTACTGT	NA	NA	NA	NA	NSLRAEDTAVYYC	Patient 1	Class 1
812	0	840	IGHV3-13	IGHJ3	ARATRGFEAFDI	GCAAGAGCCACAAGGGGATTTGAGGCTTTTGATATC	IGHD3-10	207	255	0	462	0.00010672	810	NA	1	1	2	NA	GAACAGCCTGAGAGCCGGGGACACGGCTGTGTATTACTGTGCAAGAGCCACAAGGGGATTTGAGGCTTTTGATATCTGGGGCCAAGGGACAATGGTCACCGTCTCTTCAG	GAACAGCCTGAGAGCCGGGGACACGGCTGTGTATTACTGTGCAAGAG------GGGGA------GCTTTTGATATCTGGGGCCAAGGGACAATGGTCACCGTCTCTTCAG		NA	NA	NA	NA	GAACAGCCTGAGAGCCGGGGACACGGCTGTGTATTACTGT	NA	NA	NA	NA	NSLRAGDTAVYYC	Patient 1	Class 1
813	0	844	IGHV3-30	IGHJ6	AKDKLELRPYYYYYMDV	GCGAAAGATAAACTGGAACTACGACCCTACTACTACTACTACATGGACGTC	IGHD1-7	262	199	0	461	0.00010648	813	NA	2	1	3	NA	GAACAGCCTGAGAGCTGAGGACACGGCTGTGTATTACTGTGCGAAAGATAAACTGGAACTACGACCCTACTACTACTACTACATGGACGTCTGGGGCAAAGGGACCACGGTCACCGTCTCCTCAG	GAACAGCCTGAGAGCTGAGGACACGGCTGTGTATTACTGTGCGAAAGA--AACTGGAACTAC----CTACTACTACTACTACATGGACGTCTGGGGCAAAGGGACCACGGTCACCGTCTCCTCAG		NA	NA	NA	NA	GAACAGCCTGAGAGCTGAGGACACGGCTGTGTATTACTGT	NA	NA	NA	NA	NSLRAEDTAVYYC	Patient 1	Class 1
814	0	842	IGHV3-23	IGHJ3	AKGYMLGAFPYYDEPTDAFDI	GCGAAAGGCTATATGCTTGGAGCTTTCCCTTACTATGATGAACCAACGGATGCTTTTGATATC	IGHD3-22	255	206	0	461	0.00010648	813	NA	1	1	2	NA	GAACAGCCTGAGAGCCGAGGACACGGCCGTATATTACTGTGCGAAAGGCTATATGCTTGGAGCTTTCCCTTACTATGATGAACCAACGGATGCTTTTGATATCTGGGGCCAAGGGACAATGGTCACCGTCTCTTCAG	GAACAGCCTGAGAGCCGAGGACACGGCCGTATATTACTGTGCGAAAG----------------------TTACTATGAT---------GATGCTTTTGATATCTGGGGCCAAGGGACAATGGTCACCGTCTCTTCAG		NA	NA	NA	NA	GAACAGCCTGAGAGCCGAGGACACGGCCGTATATTACTGT	NA	NA	NA	NA	NSLRAEDTAVYYC	Patient 1	Class 1
815	0	843	IGHV3-23	IGHJ6	AKVRGYYDSSGYDGMDV	GCGAAAGTCAGAGGTTACTATGATAGTAGTGGTTATGACGGTATGGACGTC	IGHD3-22	212	249	0	461	0.00010648	813	NA	1	1	2	NA	GAACAGCCTGAGAGCCGAGGACACGGCCGTATATTACTGTGCGAAAGTCAGAGGTTACTATGATAGTAGTGGTTATGACGGTATGGACGTCTGGGGCCAAGGGACCACGGTCACCGTCTCCTCA	GAACAGCCTGAGAGCCGAGGACACGGCCGTATATTACTGTGCGAAAG-------TTACTATGATAGTAGTGGTTAT-ACGGTATGGACGTCTGGGGCCAAGGGACCACGGTCACCGTCTCCTCA		NA	NA	NA	NA	GAACAGCCTGAGAGCCGAGGACACGGCCGTATATTACTGT	NA	NA	NA	NA	NSLRAEDTAVYYC	Patient 1	Class 1
816	0	847	IGHV1-46	IGHJ6	ARFQGPHYDFWSALKWYYYYGMDV	GCGAGATTCCAGGGCCCACATTACGATTTTTGGAGTGCCCTAAAGTGGTACTACTACTACGGTATGGACGTC	IGHD3-3	254	206	0	460	0.00010625	816	NA	2	1	2	NA	GAGATCTGAGGACACGGCCGTGTATTACTGTGCGAGATTCCAGGGCCCACATTACGATTTTTGGAGTGCCCTAAAGTGGTACTACTACTACGGTATGGACGTCTGGGGCCAAGGGACCACGGTCACCGTCTCCTCA	GAGATCTGAGGACACGGCCGTGTATTACTGTGCGAGA-------------ATTACGATTTTTGGAGTG-----------TACTACTACTACGGTATGGACGTCTGGGGCCAAGGGACCACGGTCACCGTCTCCTCA		NA	NA	NA	NA	GAGATCTGAGGACACGGCCGTGTATTACTGT	NA	NA	NA	NA	RSEDTAVYYC	Patient 1	Class 1
817	0	846	IGHV2-5	IGHJ5	AHSATRITIFGVVMGLNWFDP	GCACACAGTGCCACCCGTATTACGATTTTTGGAGTGGTTATGGGACTCAACTGGTTCGACCCC	IGHD3-3	208	252	0	460	0.00010625	816	NA	1	1	2	NA	GGACCCTGTGGACACAGCCACATATTACTGTGCACACAGTGCCACCCGTATTACGATTTTTGGAGTGGTTATGGGACTCAACTGGTTCGACCCCTGGGGCCAGGGAACCCTGGTCACCGTCTCCTCAG	GGACCCTGTGGACACAGCCACATATTACTGTGCACACAG--------GTATTACGATTTTTGGAGTGGTTAT------CAACTGGTTCGACCCCTGGGGCCAGGGAACCCTGGTCACCGTCTCCTCAG		NA	NA	NA	NA	GGACCCTGTGGACACAGCCACATATTACTGT	NA	NA	NA	NA	DPVDTATYYC	Patient 1	Class 1
818	0	851	IGHV4-34	IGHJ3	ARTHDAFDI	GCGAGAACGCATGATGCTTTTGATATC	IGHD1-1	237	222	0.065	459	0.00010602	818	NA	10	1	2	NA	GAGTTCTGTGGCCGCCGCGGACACGGCCGTATATTACTGTGCGAGAACGCATGATGCTTTTGATATCTGGGGCCAAGGGACAATGGTCACCGTCTCTTCAG	GAGCTCTGTGACCGCCGCGGACACGGCCGTGTATTACTGTGCGAGAACG--TGATGCTTTTGATATCTGGGGCCAAGGGACAATGGTCACCGTCTCTTCAG	9A;29G;36T	NA	NA	NA	NA	GAGTTCTGTGGCCGCCGCGGACACGGCCGTATATTACTGT	NA	NA	NA	NA	SSVAAADTAVYYC	Patient 1	Class 1
819	0	849	IGHV3-9	IGHJ6	AKDKGSHYHYYMDV	GCAAAAGATAAGGGGAGCCACTACCACTACTACATGGACGTC	IGHD1-26	223	236	0	459	0.00010602	818	NA	1	1	3	NA	GAACAGTCTGAGAGCTGAGGACACGGCCTTGTATTACTGTGCAAAAGATAAGGGGAGCCACTACCACTACTACATGGACGTCTGGGGCAAAGGGACCACGGTCACCGTCTCCTCA	GAACAGTCTGAGAGCTGAGGACACGGCCTTGTATTACTGTGCAAAAGATA--GGGAGCTACTACTACTACTACATGGACGTCTGGGGCAAAGGGACCACGGTCACCGTCTCCTCA		NA	NA	NA	NA	GAACAGTCTGAGAGCTGAGGACACGGCCTTGTATTACTGT	NA	NA	NA	NA	NSLRAEDTALYYC	Patient 1	Class 1
820	0	853	IGHV3-49	IGHJ4	TRDQTYYGSGSYYYDY	ACTAGAGATCAAACCTACTATGGTTCGGGGAGTTATTACTATGACTAC	IGHD3-10	242	217	0	459	0.00010602	818	NA	1	1	2	NA	GAACAGCCTGAAAACCGAGGACACAGCCGTGTATTACTGTACTAGAGATCAAACCTACTATGGTTCGGGGAGTTATTACTATGACTACTGGGGCCAGGGAACCCTGGTCACCGTCTCCTCAG	GAACAGCCTGAAAACCGAGGACACAGCCGTGTATTACTGTACTAGAGA-------TACTATGGTTCGGGGAGTTATTACTTTGACTACTGGGGCCAGGGAACCCTGGTCACCGTCTCCTCAG		NA	NA	NA	NA	GAACAGCCTGAAAACCGAGGACACAGCCGTGTATTACTGT	NA	NA	NA	NA	NSLKTEDTAVYYC	Patient 1	Class 1
821	0	850	IGHV3-23	IGHJ4	AKAPYYYGSGSVSQADY	GCGAAAGCCCCGTATTACTATGGTTCGGGTTCCGTCTCCCAGGCTGACTAC	IGHD3-10	200	259	0	459	0.00010602	818	NA	1	1	2	NA	GAACAGCCTGAGAGCCGAGGACACGGCCGTATATTACTGTGCGAAAGCCCCGTATTACTATGGTTCGGGTTCCGTCTCCCAGGCTGACTACTGGGGCCAGGGAACCCTGGTCACCGTCTCCTCAG	GAACAGCCTGAGAGCCGAGGACACGGCCGTATATTACTGTGCGAAAG----GTATTACTATGGTTCGGG---------------TGACTACTGGGGCCAGGGAACCCTGGTCACCGTCTCCTCAG		NA	NA	NA	NA	GAACAGCCTGAGAGCCGAGGACACGGCCGTATATTACTGT	NA	NA	NA	NA	NSLRAEDTAVYYC	Patient 1	Class 1
822	0	852	IGHV4-30-2	IGHJ6	AREPGLYYDILADPPYYYYGMDV	GCGAGAGAGCCCGGTCTGTATTACGATATTTTGGCCGACCCCCCTTACTACTACTACGGTATGGACGTC	IGHD3-9	212	247	0	459	0.00010602	818	NA	4	1	2	NA	GAGCTCTGTGACCGCCGCAGACACGGCCGTGTATTACTGTGCGAGAGAGCCCGGTCTGTATTACGATATTTTGGCCGACCCCCCTTACTACTACTACGGTATGGACGTCTGGGGCCAAGGGACCACGGTCACCGTCTCCTCA	GAGCTCTGTGACCGCCGCAGACACGGCCGTGTATTACTGTGCGAGAGA---------GTATTACGATATTTTG------------TACTACTACTACGGTATGGACGTCTGGGGCCAAGGGACCACGGTCACCGTCTCCTCA		NA	NA	NA	NA	GAGCTCTGTGACCGCCGCAGACACGGCCGTGTATTACTGT	NA	NA	NA	NA	SSVTAADTAVYYC	Patient 1	Class 1
823	0	848	IGHV5-10-1	IGHJ2	ARRTTVVANTLRYWYFDL	GCGAGGCGAACTACGGTGGTAGCTAACACGCTGCGCTACTGGTACTTCGATCTC	IGHD4-23	267	192	0	459	0.00010602	818	NA	1	1	1	NA	GAAGGCCTCGGACACCGCCATGTATTACTGTGCGAGGCGAACTACGGTGGTAGCTAACACGCTGCGCTACTGGTACTTCGATCTCTGGGGCCGTGGCACCCTGGTCACTGTCTCCTCAG	GAAGGCCTCGGACACCGCCATGTATTACTGTGCGAG----ACTACGGTGGTA--------------CTACTGGTACTTCGATCTCTGGGGCCGTGGCACCCTGGTCACTGTCTCCTCAG		NA	NA	NA	NA	GAAGGCCTCGGACACCGCCATGTATTACTGT	NA	NA	NA	NA	KASDTAMYYC	Patient 1	Class 1
824	0	861	IGHV3-48	IGHJ4	ARNGYYDSSGYYPSDY	GCGAGGAACGGTTACTATGATAGTAGTGGTTATTACCCATCTGACTAC	IGHD3-22	243	215	0	458	0.00010579	824	NA	3	1	2	NA	GAACAGCCTGAGAGCCGAGGACACGGCTGTTTATTACTGTGCGAGGAACGGTTACTATGATAGTAGTGGTTATTACCCATCTGACTACTGGGGCCAGGGAACCCTGGTCACCGTCTCCTCAG	GAACAGCCTGAGAGCCGAGGACACGGCTGTTTATTACTGTGCGAG------TTACTATGATAGTAGTGGTTATTAC-----TGACTACTGGGGCCAGGGAACCCTGGTCACCGTCTCCTCAG		NA	NA	NA	NA	GAACAGCCTGAGAGCCGAGGACACGGCTGTTTATTACTGT	NA	NA	NA	NA	NSLRAEDTAVYYC	Patient 1	Class 1
825	0	860	IGHV1-18	IGHJ4	ARATYYYDSRRADY	GCGAGAGCAACGTATTACTATGATAGTAGGCGGGCTGACTAC	IGHD3-22	227	231	0	458	0.00010579	824	NA	1	1	2	NA	GAGATCTGACGACACGGCCGTGTATTACTGTGCGAGAGCAACGTATTACTATGATAGTAGGCGGGCTGACTACTGGGGCCAGGGAACCCTGGTCACCGTCTCCTCAG	GAGATCTGACGACACGGCCGTGTATTACTGTGCGAGAG----GTATTACTATGATAGTAG------TGACTACTGGGGCCAGGGAACCCTGGTCACCGTCTCCTCAG		NA	NA	NA	NA	GAGATCTGACGACACGGCCGTGTATTACTGT	NA	NA	NA	NA	RSDDTAVYYC	Patient 1	Class 1
826	0	857	IGHV3-9	IGHJ4	AKDGNRGNVDTAMVPFDY	GCAAAAGATGGCAATCGGGGCAACGTGGATACAGCTATGGTTCCCTTTGACTAC	IGHD5-18	226	232	0	458	0.00010579	824	NA	1	1	2	NA	GAACAGTCTGAGAGCTGAGGACACGGCCTTGTATTACTGTGCAAAAGATGGCAATCGGGGCAACGTGGATACAGCTATGGTTCCCTTTGACTACTGGGGCCAGGGAACCCTGGTCACCGTCTCCTCAG	GAACAGTCTGAGAGCTGAGGACACGGCCTTGTATTACTGTGCAAAAGAT---------------GTGGATACAGCTATGGTT--CTTTGACTACTGGGGCCAGGGAACCCTGGTCACCGTCTCCTCAG		NA	NA	NA	NA	GAACAGTCTGAGAGCTGAGGACACGGCCTTGTATTACTGT	NA	NA	NA	NA	NSLRAEDTALYYC	Patient 1	Class 1
827	0	856	IGHV4-59	IGHJ3	ARGEDYDYVWGSYRYKIRGAFDI	GCGAGAGGGGAGGATTATGATTACGTTTGGGGGAGTTATCGTTATAAGATCCGGGGTGCTTTTGATATC	IGHD3-16	261	197	0	458	0.00010579	824	NA	9	2	2	NA	GAGCTCTGTGACCGCTGCGGACACGGCCGTGTATTACTGTGCGAGAGGGGAGGATTATGATTACGTTTGGGGGAGTTATCGTTATAAGATCCGGGGTGCTTTTGATATCTGGGGCCAAGGGACAATGGTCACCGTCTCTTCAG	GAGCTCTGTGACCGCTGCGGACACGGCCGTGTATTACTGTGCGAGAGG-----ATTATGATTACGTTTGGGGGAGTTATCGTTATA----------TGCTTTTGATATCTGGGGCCAAGGGACAATGGTCACCGTCTCTTCAG		NA	NA	NA	NA	GAGCTCTGTGACCGCTGCGGACACGGCCGTGTATTACTGT	NA	NA	NA	NA	SSVTAADTAVYYC	Patient 1	Class 1
[truncated: 99,026 more rows]
