# Supplementary material for: Severe Neuro-COVID is associated with peripheral immune signatures, autoimmunity and neurodegeneration: a prospective cross-sectional study
Source: Nat Commun. 2022 Nov 9;13:6777. doi: 10.1038/s41467-022-34068-0 (PMC9645766; doi:10.1038/s41467-022-34068-0)
Supplement: Supplementary file 12 — Supplementary Data 9 [file 41467_2022_34068_MOESM12_ESM.xlsx]

## Sheet: Sheet1
Study ID
MRI field force
DWI lesions
Gray matter	Yes/no
If yes – quantification
White matte	Yes/no
If yes – quantification
Temporal lobe	Yes/no
If yes – quantification
Periventricular region	Yes/no
If yes – quantification
Basal ganglia	Yes/no
If yes – quantification
Corpus callosum	Yes/no
If yes – quantification
Brain stem	Yes/no
If yes – quantification
Cerebellum/cerebellar peduncles	Yes/no
If yes – quantification
DWI lesions	Homogeneous/heterogeneous
Majority of DWI lesions	Hypointense/isointense/hyperintense in ADC
Additional remarks
FLAIR/T2w imaging lesions
White matter	Yes/no
If yes - quantification
Semioval center	Yes/no
If yes – quantification
Temporal lobe	Yes/no
If yes – quantification
Mesiotemporal region	Yes/no
If yes – quantification
Periventricular region	Yes/no
If yes – quantification
Basal ganglia	Yes/no
If yes – quantification
Corpus callosum	Yes/no
If yes – quantification
Brain stem	Yes/no
If yes – quantification
Cerebellum/cerebellar peduncles	Yes/no
Additional remarks
SWI imaging lesions
Periventricular region	Yes/no
If yes – quantification
Basal ganglia	Yes/no
If yes – quantification
Thalamus	Yes/no
If yes - quantification
Internal capsule	Yes/no
If yes – quantification
External capsule	Yes/no
If yes – quantification
Corpus callosum	Yes/no
If yes – quantification
Brain stem	Yes/no
If yes – quantification
Cerebellum/cerebellar peduncles	Yes/no
If yes – quantification
Frontal lobe	Yes/no
If yes – quantification
Temporal lobe	Yes/no
If yes – quantification
Parietal lobe	Yes/no
If yes – quantification
Occipital lobe	Yes/no
If yes – quantification
Insula	Yes/no
If yes – quantification
Majority of SWI lesions	Microhemorrhagic (< 10mm), macrohemorrhagic foci
Laterality	Unilateral/bilateral
Other remarks
Gadolinium enhanced T1w imaging
Thrombosis signal	Yes/no
Meningeal/leptomeningeal enhancement	Yes/no
If yes	Focal/diffuse, supratentorial/infratentorial
Parenchymal enhancement	Yes/no
If yes - quantification
Olfactory bulbus imaging
Signal alterations on FLAIR/T2w imaging	Yes/no
Signal alterations on T1w imaging	Yes/no
Signal alterations on T1w gadolinium enhanced imaging	Yes/no
MRI: magnetic resonance imaging
DWI: diffusion weighted imaging
ADC: apparent diffusion coefficient
FLAIR: fluid attenuated inversion recovery
T2w: T2-weighted
SWI: susceptibility-weighted imaging
T1w: T1-weighted
