# Supplementary material for: Severe Neuro-COVID is associated with peripheral immune signatures, autoimmunity and neurodegeneration: a prospective cross-sectional study
Source: Nat Commun. 2022 Nov 9;13:6777. doi: 10.1038/s41467-022-34068-0 (PMC9645766; doi:10.1038/s41467-022-34068-0)
Supplement: Supplementary file 13 — Supplementary Data 10 [file 41467_2022_34068_MOESM13_ESM.xlsx]

## Sheet: Sheet1
Structures	Control (mean)	Control (sd)	Patient (mean)	Patient (sd)	t stat	pval uncor	pval
							corr
Right Accumbens Area	0.399	0.056	0.377	0.064	1.355	0.159	0.397
Left Accumbens Area	0.434	0.063	0.414	0.064	1.208	0.191	0.397
Right Amygdala	0.864	0.124	0.857	0.106	-1.039	0.231	0.397
Left Amygdala	0.874	0.103	0.858	0.112	-0.667	0.317	0.397
Brain Stem	18.131	2.146	17.696	1.724	0.46	0.357	0.397
Right Caudate	3.122	0.427	2.883	0.484	1.572	0.116	0.34
Left Caudate	2.962	0.451	2.734	0.48	1.375	0.154	0.397
Right Cerebellum Exterior	47.606	5.393	45.845	5.015	0.67	0.317	0.397
Left Cerebellum Exterior	47.333	5.407	45.774	5.532	0.732	0.303	0.397
Right Cerebellum White Matter	14.661	2.021	14.579	1.819	0.477	0.354	0.397
Left Cerebellum White Matter	14.991	2.07	14.65	1.888	0.841	0.278	0.397
Right Cerebral White Matter	220.382	28.536	218.779	30.965	1.199	0.193	0.397
Left Cerebral White Matter	217.331	28.198	215.791	27.589	0.994	0.242	0.397
CSF	1.474	0.602	1.335	0.523	-0.865	0.272	0.397
Right Hippocampus	3.321	0.388	3.36	0.349	-2.227	0.035	0.297
Left Hippocampus	3.134	0.308	3.142	0.303	-1.672	0.099	0.327
Right Inf Lat Vent	0.697	0.302	0.923	0.754	-2.132	0.043	0.297
Left Inf Lat Vent	0.651	0.305	0.709	0.467	-1.245	0.183	0.397
Right Lateral Ventricle	16.625	11.184	13.942	9.038	-0.489	0.352	0.397
Left Lateral Ventricle	18.341	11.564	16.196	11.378	-0.671	0.316	0.397
Right Pallidum	1.575	0.182	1.537	0.177	0.602	0.331	0.397
Left Pallidum	1.576	0.188	1.535	0.167	0.339	0.375	0.397
Right Putamen	3.926	0.51	3.721	0.502	1.973	0.058	0.315
Left Putamen	3.958	0.515	3.768	0.517	1.296	0.171	0.397
Right Thalamus Proper	6.982	0.797	6.92	0.769	-0.18	0.391	0.397
Left Thalamus Proper	7.32	0.832	7.223	0.819	-0.331	0.376	0.397
Right Ventral DC	4.612	0.442	4.561	0.411	0.329	0.376	0.397
Left Ventral DC	4.841	0.467	4.777	0.441	0.004	0.397	0.397
Optic Chiasm	0.077	0.007	0.075	0.009	-0.124	0.394	0.397
Cerebellar Vermal Lobules I_V	4.72	0.546	4.548	0.469	0.784	0.291	0.397
Cerebellar Vermal Lobules VI_VII	2.231	0.21	2.157	0.223	0.828	0.281	0.397
Cerebellar Vermal Lobules VIII_X	2.673	0.319	2.608	0.29	0.453	0.358	0.397
Left Basal Forebrain	0.39	0.042	0.378	0.043	0.941	0.254	0.397
Right Basal Forebrain	0.4	0.044	0.38	0.044	1.632	0.106	0.34
Right Anterior Cingulate Gyrus	4.178	0.466	4.045	0.527	0.831	0.28	0.397
Left Anterior Cingulate Gyrus	4.838	0.585	4.622	0.654	1.423	0.144	0.388
Right Anterior Insula	4.146	0.47	3.824	0.432	1.893	0.068	0.315
Left Anterior Insula	4.335	0.421	4.058	0.487	1.087	0.219	0.397
Right Anterior Orbital Gyrus	1.859	0.259	1.815	0.299	0.972	0.247	0.397
LeftA Anterior Orbital Gyrus	1.643	0.237	1.609	0.231	0.86	0.273	0.397
Right Angular Gyrus	10.208	1.363	10.111	1.304	-1.103	0.216	0.397
Left Angular Gyrus	9.164	1.18	9.136	1.095	-0.251	0.385	0.397
Right Calcarine Cortex	3.392	0.443	3.267	0.458	-0.516	0.347	0.397
Left Calcarine Cortex	3.266	0.438	3.149	0.487	-0.795	0.289	0.397
Right Central Operculum	4.005	0.43	3.693	0.471	2.137	0.042	0.297
Left Central Operculum	4.141	0.436	3.86	0.527	1.813	0.078	0.315
Right Cuneus	4.796	0.56	4.727	0.626	-0.41	0.365	0.397
Left Cuneus	4.646	0.581	4.409	0.67	0.436	0.361	0.397
Right Entorhinal Area	1.712	0.253	1.672	0.225	-0.296	0.38	0.397
Left Entorhinal Area	1.685	0.196	1.639	0.218	-0.109	0.395	0.397
Right Frontal Operculum	2.027	0.264	1.843	0.26	2.288	0.031	0.297
Left Frontal Operculum	2.037	0.228	1.933	0.287	1.277	0.175	0.397
Right Frontal Pole	3.996	0.452	3.844	0.465	1.542	0.122	0.34
Left Frontal Pole	3.723	0.423	3.618	0.446	0.85	0.276	0.397
Right Fusiform Gyrus	7.609	0.979	7.408	0.869	-0.049	0.397	0.397
Left Fusiform Gyrus	7.422	0.852	7.173	0.881	0.765	0.296	0.397
Right Gyrus Rectus	2.152	0.253	2.115	0.334	0.965	0.249	0.397
Left Gyrus Rectus	2.146	0.24	2.148	0.315	0.336	0.375	0.397
Right Inferior Occipital Gyrus	6.444	0.878	6.419	0.897	-1.685	0.097	0.327
Left Inferior Occipital Gyrus	6.345	0.938	6.164	0.785	-0.008	0.397	0.397
Right Inferior Temporal Gyrus	11.568	1.516	11.219	1.379	0.857	0.274	0.397
Left Inferior Temporal Gyrus	11.352	1.317	10.902	1.29	1.816	0.078	0.315
Right Lingual Gyrus	8.326	0.897	7.871	1.004	0.577	0.336	0.397
Left Lingual Gyrus	7.661	0.833	7.301	0.969	-0.056	0.397	0.397
Right Lateral Orbital Gyrus	2.371	0.299	2.273	0.32	1.531	0.124	0.34
Left Lateral Orbital Gyrus	2.526	0.314	2.454	0.331	0.633	0.324	0.397
Right Middle Cingulate Gyrus	4.683	0.581	4.703	0.829	-0.071	0.396	0.397
Left Middle Cingulate Gyrus	4.811	0.594	4.832	0.791	-0.024	0.397	0.397
Right Medial Frontal Cortex	1.889	0.234	1.78	0.29	2.222	0.036	0.297
Left Medial Frontal Cortex	1.906	0.237	1.838	0.288	1.202	0.192	0.397
Right Middle Frontal Gyrus	18.939	2.25	18.425	2.59	2.062	0.049	0.315
Left Middle Frontal Gyrus	19.269	2.169	18.924	2.49	1.546	0.121	0.34
Right Middle Occipital Gyrus	5.009	0.632	4.976	0.72	-1.999	0.056	0.315
Left Middle Occipital Gyrus	6.038	0.895	6.035	0.806	-1.728	0.09	0.327
Right Media lOrbital Gyrus	3.951	0.458	3.856	0.562	1.291	0.172	0.397
Left Medial Orbital Gyrus	4.098	0.473	4.053	0.529	0.741	0.301	0.397
Right Postcentral Gyrus Medial Segment	1.139	0.148	1.059	0.153	1.94	0.062	0.315
Left Postcentral Gyrus Medial Segment	1.184	0.18	1.102	0.159	2.313	0.029	0.297
Right Precentral Gyrus Medial Segment	2.667	0.355	2.51	0.347	2.213	0.036	0.297
Left Precentral Gyrus Medial Segment	2.714	0.371	2.524	0.375	3.237	0.003	0.19
Right Superior Frontal Gyrus Medial Segment	8.277	1.092	7.843	1.165	2.659	0.013	0.275
Left Superior Frontal Gyrus Medial Segment	7.376	0.873	7.006	0.98	2.246	0.034	0.297
Right Middle Temporal Gyrus	14.124	1.811	13.701	1.794	0.515	0.347	0.397
Left Middle Temporal Gyrus	13.853	1.849	13.321	1.564	1.719	0.092	0.327
Right Occipital Pole	2.665	0.41	2.664	0.508	-1.773	0.084	0.315
Left Occipital Pole	3.137	0.437	3.102	0.451	-1.789	0.081	0.315
Right Occipital Fusiform Gyrus	4.355	0.493	4.152	0.593	0.297	0.38	0.397
Left Occipital Fusiform Gyrus	4.38	0.523	4.182	0.582	0.694	0.311	0.397
Right Opercular Part Of The Inferior Frontal Gyrus	3.578	0.48	3.238	0.45	3.023	0.005	0.228
Left Opercular Part Of The Inferior FrontalGyrus	3.416	0.393	3.314	0.424	1.057	0.226	0.397
Right Orbital Part Of The Inferior Frontal Gyrus	1.612	0.19	1.531	0.217	1.677	0.098	0.327
Left Orbital Part Of The Inferior Frontal Gyrus	1.602	0.18	1.549	0.238	0.754	0.298	0.397
Right Posterior Cingulate Gyrus	4.056	0.466	4.034	0.534	-0.735	0.302	0.397
Left Posterior Cingulate Gyrus	4.433	0.488	4.4	0.56	-0.838	0.279	0.397
Right Precuneus	10.839	1.148	10.586	1.41	0.164	0.392	0.397
Left Precuneus	10.794	1.158	10.622	1.457	-0.151	0.393	0.397
Right Parahippocampal Gyrus	2.974	0.329	2.933	0.323	-0.772	0.294	0.397
Left Parahippocampal Gyrus	3.204	0.293	3.163	0.331	-0.573	0.337	0.397
Right Posterior Insula	2.371	0.292	2.164	0.285	2.362	0.026	0.297
Left Posterior Insula	2.332	0.242	2.175	0.28	1.266	0.178	0.397
Right Parietal Operculum	2.256	0.29	2.048	0.354	1.82	0.077	0.315
Left Parietal Operculum	2.475	0.333	2.276	0.368	1.41	0.147	0.388
Right Postcentral Gyrus	10.984	1.546	10.299	1.287	2.398	0.024	0.297
Left Postcentral Gyrus	12.119	1.319	11.738	1.448	0.569	0.337	0.397
Right Posterior Orbital Gyrus	2.393	0.291	2.253	0.279	1.783	0.082	0.315
Left Posterior Orbital Gyrus	2.556	0.319	2.464	0.291	1.575	0.115	0.34
Right Planum Polare	2.101	0.238	1.946	0.228	2.331	0.028	0.297
Left Planum Polare	2.327	0.244	2.178	0.259	2.15	0.041	0.297
Right Precentral Gyrus	12.895	1.575	12.222	1.515	2.617	0.015	0.275
Left Precentral Gyrus	13.296	1.589	12.59	1.454	3.238	0.003	0.19
Right Planum Temporale	1.931	0.268	1.773	0.255	1.892	0.068	0.315
Left Planum Temporale	2.103	0.266	1.966	0.318	1.876	0.07	0.315
Right Subcallosal Area	1.18	0.115	1.134	0.14	1.306	0.169	0.397
Left Subcallosal Area	1.225	0.116	1.193	0.134	1.226	0.187	0.397
Right Superior Frontal Gyrus	14.897	1.879	14.673	1.942	1.876	0.07	0.315
Left Superior Frontal Gyrus	15.093	1.9	14.614	1.939	1.867	0.071	0.315
Right Supplementary Motor Cortex	5.461	0.713	5.243	0.712	2.698	0.012	0.275
Left Supplementary Motor Cortex	5.569	0.733	5.243	0.806	2.914	0.007	0.228
Right Supramarginal Gyrus	8.28	1.163	8.021	1.034	0.073	0.396	0.397
Left Supramarginal Gyrus	9.156	0.959	8.824	1.058	1.099	0.216	0.397
Right Superior Occipital Gyrus	4.173	0.505	4.072	0.661	-0.779	0.292	0.397
Left Superior Occipital Gyrus	3.622	0.463	3.457	0.54	-0.326	0.377	0.397
Right Superior Parietal Lobule	10.662	1.085	10.436	1.401	0.103	0.395	0.397
Left Superior Parietal Lobule	10.929	1.255	10.504	1.435	0.302	0.379	0.397
Right Superior Temporal Gyrus	7.505	1.002	7.195	0.893	0.734	0.303	0.397
Left Superior Temporal Gyrus	7.31	0.917	7.062	0.814	1.588	0.113	0.34
Right Temporal Pole	8.071	0.974	7.801	0.961	0.824	0.282	0.397
Left Temporal Pole	7.815	0.871	7.643	1.027	0.682	0.314	0.397
Right Triangular Part Of The Inferior Frontal Gyrus	3.725	0.488	3.491	0.524	2.02	0.053	0.315
Left Triangular Part Of The Inferior Frontal Gyrus	4.017	0.511	3.909	0.622	0.686	0.313	0.397
Right Transverse Temporal Gyrus	1.522	0.188	1.407	0.203	1.599	0.111	0.34
Left Transverse Temporal Gyrus	1.65	0.212	1.567	0.271	0.915	0.26	0.397
