# Supplementary material for: Severe Neuro-COVID is associated with peripheral immune signatures, autoimmunity and neurodegeneration: a prospective cross-sectional study
Source: Nat Commun. 2022 Nov 9;13:6777. doi: 10.1038/s41467-022-34068-0 (PMC9645766; doi:10.1038/s41467-022-34068-0)
Supplement: Supplementary file 16 — Source Data [file 41467_2022_34068_MOESM16_ESM.xlsx]

## Sheet: Figure 2a
CSF_leukocytes	CSF_lactate	CSF_protein	CSF_blood_albumin_ratio	CSF_glucose	CSF_leukocytes_log	CSF_protein_log	CSF_blood_albumin_ratio_log	CSF_lactate_log	stageGroup
4.05349	1.60478	298.869	4.15163	3.2138	0.674915	2.49535	0.581931	0.203728	healthy control
3.04541	1.50186	229.714	2.28197	3.24069	-0.113987	2.50983	0.624995	0.188091	healthy control
2.2636	1.76416	257.902	4.00105	7.17184	-0.366285	2.57559	0.754255	0.255721	healthy control
2.97472	1.45943	113.547	1.86263	3.46219	0.0716283	2.38964	0.556167	0.175293	healthy control
2.16346	1.45804	431.358	7.67171	2.91842	0.397638	2.64785	0.892458	0.161436	healthy control
2.03892	1.98346	538.758	8.76553	4.76624	0.317252	2.72743	0.939377	0.296666	healthy control
0.813062	1.35194	262.391	3.1094	3.30194	-0.11134	2.41045	0.514982	0.133452	healthy control
3.4801	1.34461	130.415	1.41667	3.32388	0.00712581	2.37488	0.556923	0.146662	healthy control
1.49338	1.5178	488.827	7.83193	2.73229	0.121447	2.66993	0.879671	0.18244	healthy control
0.395762	1.65929	450.943	6.36916	3.31695	-0.410162	2.64483	0.801439	0.219713	healthy control
2.57869	1.33023	363.844	6.81249	3.49856	-0.406501	2.64219	0.896539	0.141214	healthy control
1.93116	1.55678	424.773	6.77425	3.71989	0.427287	2.66302	0.83525	0.18748	healthy control
2.41311	1.10061	11.1291	-0.115484	3.44217	-0.385368	2.17796	0.294786	0.062867	healthy control
1.07846	1.36665	363.495	6.12893	2.83195	0.0313782	2.55347	0.785995	0.137331	healthy control
0.231422	1.52915	427.189	7.03692	3.35948	-0.389187	2.63714	0.850151	0.18378	healthy control
3.51964	1.22781	205.153	1.88007	3.18959	0.00207916	2.46646	0.595969	0.1142	healthy control
3.21355	1.48789	85.1552	-0.544364	2.50814	-0.206201	2.29515	0.36769	0.182853	healthy control
3.4109	1.67403	140.624	1.05573	2.8839	0.0159574	2.39495	0.519207	0.229053	healthy control
3.27472	1.35943	316.547	4.96263	3.36219	0.176364	2.63177	0.820475	0.145329	healthy control
3.0282	1.76667	689.071	12.196	2.76889	-0.182545	2.83271	1.06443	0.24939	healthy control
1e+06	1.79659	277.744	6.37225	3.69303	5.99897	2.44302	0.804114	0.254372	healthy control
3.70199	1.30533	320.484	5.52294	3.35181	0.244441	2.62278	0.847319	0.131061	healthy control
2.67846	1.76665	218.495	2.72893	2.93195	0.421349	2.33438	0.456936	0.246476	healthy control
2.96978	1.26153	93.7043	1.8797	3.36648	0.0722591	2.35711	0.557439	0.113699	healthy control
5.01421	1.19396	505.546	8.05091	2.88768	0.705757	2.70234	0.904829	0.0775881	healthy control
13.8909	1.11885	395.906	5.04046	2.83443	1.11551	2.57986	0.706762	0.057778	inflammatory control
77.9846	1.90657	505.493	6.25336	3.1134	1.89462	2.70526	0.796365	0.280485	inflammatory control
11.2848	1.37894	565.909	7.31603	2.65298	1.00897	2.72332	0.845807	0.14416	inflammatory control
175.721	2.56983	1477.31	27.2216	2.07532	2.21235	3.11563	1.35893	0.396349	inflammatory control
26.8812	1.52918	465.765	5.60395	2.89642	1.38382	2.71806	0.83855	0.195294	inflammatory control
11.557	1.68829	372.14	6.53038	3.08419	1.13932	2.61042	0.81293	0.225755	inflammatory control
92.0625	3.42214	601.746	10.1595	1.8861	1.97376	2.8264	1.0553	0.533434	inflammatory control
79.5752	1.80417	849.378	15.088	3.24136	1.84064	2.89001	1.11223	0.254094	inflammatory control
77.1193	4.09798	4505.93	65.8632	0.836807	1.88742	3.60585	1.78456	0.606242	inflammatory control
1.19091	1.51885	475.906	7.34046	2.83443	0.0170268	2.65868	0.853977	0.182717	inflammatory control
0.907944	1.93913	739.938	12.518	3.27984	0.0531419	2.87922	1.11004	0.289074	inflammatory control
52.2042	2.14071	422.057	8.53084	3.48305	1.73155	2.63444	0.93845	0.332956	inflammatory control
37.8724	1.32673	490.498	7.4045	2.4505	1.55549	2.67348	0.858746	0.126803	inflammatory control
120.867	1.6775	882.394	21.6967	3.39501	2.08045	2.95042	1.32219	0.232863	inflammatory control
27.9457	1.47423	360.13	5.74465	2.58028	1.34943	2.60184	0.810992	0.179251	inflammatory control
75.8576	1.2817	517.709	7.03084	3.40359	1.87495	2.76552	0.918643	0.124827	inflammatory control
13.0257	1.26772	194.15	1.9045	2.77104	1.00206	2.46218	0.596215	0.124728	inflammatory control
5.13562	1.46352	1015.83	17.0703	3.26246	0.418569	2.97144	1.18115	0.177978	inflammatory control
10.1218	1.49693	422.853	7.35463	0.534664	0.919953	2.70421	0.93691	0.186836	inflammatory control
34.244	1.69627	650.21	10.2569	2.38835	1.50161	2.78708	0.982542	0.227912	inflammatory control
3.4072	1.9756	507.742	7.76853	3.18711	0.0164306	2.73239	0.922031	0.293138	inflammatory control
282.93	1.47834	375.966	6.0163	3.20077	2.48477	2.68748	0.8859	0.18028	inflammatory control
719.123	4.14774	1719.08	32.5753	1.89337	2.8411	3.22059	1.48688	0.609465	inflammatory control
2.87705	1.55226	393.924	5.98475	3.50663	0.507054	2.60676	0.776704	0.189875	inflammatory control
3.62869	1.95783	874.852	16.9128	4.12203	0.660175	2.9834	1.28948	0.296902	inflammatory control
									II
3.69541	1.64947	438.722		3.76416	0.651659	2.67133		0.215992	II
16.2775	2.77075	712.883	17.0168	5.49963	1.14082	2.86142	1.20894	0.433608	III
1.00432	1.79816	173.862		4.39625	0.0408407	2.24		0.254788	II
9.52458	2.25571	201.995	5.06299	6.7853	0.811314	2.46239	0.790992	0.340675	II
2.26381	1.81786	217.579	2.4886	7.3712	0.288549	2.32044	0.463611	0.255981	I
1.48623	1.51332	1179.48	23.3202	3.1783	-0.0206653	3.01532	1.27285	0.181016	III
6.52458	1.96571	230.995	5.16299	4.8853	0.57284	2.4945	0.795899	0.287802	I
	1.46715	233.284	3.81431	3.45338		2.36421	0.588232	0.16716	I
	2.16318	536.051	18.1361	7.07814		2.72405	1.16303	0.319901	III
1.90547	2.42018	338.017		7.98198	0.334284	2.53711		0.387175	III
14.5246	1.52571	196.995	3.76299	4.0853	1.04284	2.45661	0.72157	0.192827	I
5.52458	1.81571	496.995		5.3853	0.451417	2.71292		0.257701	I
									II
4.49987	1.45621	95.7839	2.94837	3.40674	0.285429	2.32102	0.672411	0.175854	I
6.43809	1.26247	248.756	3.96181	3.56032	0.583879	2.52125	0.737992	0.123343	I
									I
8.36395	2.26399	511.122	9.61794	3.32462	0.765887	2.73919	0.995043	0.348261	III
21.1897	2.95938	567.946		2.7355	1.30007	2.73471		0.461609	III
5.58636	2.60945	44.023	-0.45045	4.83172	0.443532	2.22337	0.374683	0.394521	II
									III
1.06611	2.1419	283.89		6.54267	0.0329553	2.44793		0.329048	III
4.4628	1.90197	349.967		5.73889	0.29016	2.61212		0.27692	III
4.9549	1.56917	257.44	4.05581	5.83912	0.713327	2.414	0.602667	0.195388	III
	1.77823			3.89247				0.252438	I
3.09211	1.34954	202.8	3.25709	3.16038	0.056646	2.50239	0.69813	0.144403	I
0.720126	1.79896	397.934	6.86689	3.84273	0.0771135	2.62567	0.842852	0.256687	I
5.53694	1.74045	181.601		3.27459	0.44984	2.43721		0.24152	I
1.54714	1.6025	238.455	4.46453	4.09276	0.380019	2.40804	0.578901	0.199991	I
1.55949		212.061	4.22184		0.378442	2.35288	0.544688		I
3.54714	1.6025	261.455	5.06453	3.69276	0.670584	2.45049	0.660571	0.199991	I
									I
2.96854	1.22206	49.7438	1.48397	3.76755	0.0724168	2.27393	0.508069	0.100265	II
									I
1.54714	1.7525	295.455	5.86453	3.89276	0.380019	2.5065	0.749972	0.243897	I
3.43809		399.756	3.16181	5.36032	0.0124879	2.65409	0.688305		III
3.43809		392.756	5.36181		0.0124879	2.64876	0.813243		III
1.95619	1.56731	195.138	3.02666	3.37827	-0.967399	2.50522	0.673975	0.205399	III
5.12789	2.04564	995.918	13.7582	2.58908	0.691247	2.98368	1.11939	0.307881	III
101.549	8.1452	11823.2		6.66387	1.95298	3.96093		0.860611	III

## Sheet: Figure 2c
BSA IgG																																BSA IgA
	NeuroCOVID_all_chronological						NeuroCOVID_1					NeuroCOVID_2					NeuroCOVID_3					HD					Inflamm.						NeuroCOVID_all_chronological						NeuroCOVID_1					NeuroCOVID_2					NeuroCOVID_3
Plasma	Repl. 1	Repl. 2	Repl. 3	Average		Plasma	Repl. 1	Repl. 2	Repl. 3	Average	Plasma	Repl. 1	Repl. 2	Repl. 3	Average	Plasma	Repl. 1	Repl. 2	Repl. 3	Average	Plasma	Repl. 1	Repl. 2	Repl. 3	Average	Plasma	Repl. 1	Repl. 2	Repl. 3	Average		Plasma	Repl. 1	Repl. 2	Repl. 3	Average		Plasma	Repl. 1	Repl. 2	Repl. 3	Average	Plasma	Repl. 1	Repl. 2	Repl. 3	Average	Plasma	Repl. 1
S01	0.375567	0.327867	0.291567	0.331667		S06	0.162567	0.218467	0.189167	0.190067	S01	0.375567	0.327867	0.291567	0.331667	S03	0.253567	0.220667	0.265767	0.246667	S4927	0.278033	0.282933	0.253833	0.2716	S4943	0.4588	0.4445	0.4587	0.454		S01	0.3524	0.3374	0.3566	0.3488		S06	0.0825	0.0763	0.0669	0.0752333	S01	0.3524	0.3374	0.3566	0.3488	S03	0.0813
S02	0.203867	0.146667	0.177367	0.175967		S08	0.268367	0.267467	0.260267	0.265367	S02	0.203867	0.146667	0.177367	0.175967	S07	0.532167	0.495267	0.547667	0.525033	S5050	0.171333	0.159533	0.176333	0.169067	S4948	0.2079	0.1629	0.2021	0.190967		S02	0.0884	0.0945	0.1018	0.0949		S08	0.1674	0.1749	0.173	0.171767	S02	0.0884	0.0945	0.1018	0.0949	S07	0.14
S03	0.253567	0.220667	0.265767	0.246667		S09	0.304767	0.370867	0.339667	0.338433	S04	0.211967	0.274867	0.191167	0.226	S10	0.684767	0.785767	0.778767	0.749767	S5052	0.126633	0.150233	0.165233	0.147367	S4995	0.2659	0.3011	0.2449	0.270633		S03	0.0813	0.0595	0.0729	0.0712333		S09	0.2415	0.2443	0.194	0.2266	S04	-0.0043	-0.0275	-0.0113	-0.0143667	S10	0.418
S04	0.211967	0.274867	0.191167	0.226		S12	0.240567	0.244367	0.246467	0.2438	S05	0.268467	0.386467	0.302467	0.319133	S11	0.334167	0.334767	0.325867	0.3316	S5062	0.0999333	0.131133	0.105333	0.112133	S5003	0.1695	0.2081	0.1754	0.184333		S04	-0.0043	-0.0275	-0.0113	-0.0143667		S12	0.1837	0.1796	0.1611	0.1748	S05	0.1886	0.1302	0.1387	0.1525	S11	0.392
S05	0.268467	0.386467	0.302467	0.319133		S13	0.379167	0.347667	0.278467	0.3351	S14	0.644067	0.685267	0.698167	0.675833	S18	0.173667	0.162067	0.188167	0.174633	S5092	0.162433	0.169133	0.187833	0.173133	S5011	0.1763	0.1964	0.1776	0.183433		S05	0.1886	0.1302	0.1387	0.1525		S13	0.1369	0.1214	0.1664	0.141567	S14	0.5749	0.6356	0.5875	0.599333	S18	-0.0154
S06	0.162567	0.218467	0.189167	0.190067		S15	0.403067	0.372367	0.463067	0.412833	S20	0.336067	0.359367	0.309767	0.335067	S19	0.234367	0.199867	0.167867	0.2007	S5119	0.124533	0.122733	0.112433	0.1199	S5071	0.3399	0.355	0.3397	0.344867		S06	0.0825	0.0763	0.0669	0.0752333		S15	0.1873	0.1577	0.2124	0.1858	S20	0.2424	0.221	0.2614	0.2416	S19	0.2407
S07	0.532167	0.495267	0.547667	0.525033		S16	0.323467	0.313967	0.306267	0.314567	S33	0.220233	0.207033	0.214733	0.214	S21	0.199467	0.175667	0.188667	0.187933	S5184	0.0991333	0.0995333	0.138133	0.112267	S5097	0.2993	0.3158	0.3114	0.308833		S07	0.14	0.1099	0.1156	0.121833		S16	0.2557	0.2326	0.2311	0.2398	S33	0.408867	0.366967	0.362567	0.379467	S21	0.2394
S08	0.268367	0.267467	0.260267	0.265367		S17	0.120867	0.136567	0.194467	0.150633						S22	0.342067	0.348767	0.393967	0.3616	S5199	0.336133	0.332333	0.339533	0.336	S5108	0.3531	0.374	0.3184	0.3485		S08	0.1674	0.1749	0.173	0.171767		S17	-0.009	0.0337	0.057	0.0272333						S22	0.2486
S09	0.304767	0.370867	0.339667	0.338433		S25	0.9589	0.9769	0.951	0.962267						S23	0.5518	0.578	0.6044	0.578067	S5204	0.179633	0.192033	0.222833	0.198167	S5112	0.3757	0.3675	0.3455	0.3629		S09	0.2415	0.2443	0.194	0.2266		S25	0.473	0.4625	0.4737	0.469733						S23	0.5204
S10	0.684767	0.785767	0.778767	0.749767		S26	0.2367	0.2008	0.1964	0.2113						S24	0.2599	0.2042	0.2602	0.241433	S5235	0.233533	0.222933	0.250733	0.235733	S5150	0.3351	0.3417	0.2991	0.3253		S10	0.418	0.4091	0.3545	0.393867		S26	0.1175	0.085	0.0944	0.0989667						S24	0.1193
S11	0.334167	0.334767	0.325867	0.3316		S27	0.3049	0.305	0.3199	0.309933						S36	0.121833	0.136333	0.0862333	0.1148	S5244	0.0933333	0.119433	0.129833	0.1142	S5152	0.2664	0.2989	0.262	0.275767		S11	0.392	0.3889	0.4004	0.393767		S27	0.2698	0.2449	0.2106	0.241767						S36	0.0509667
S12	0.240567	0.244367	0.246467	0.2438		S28	0.3134	0.3006	0.3235	0.3125						S37	0.169233	0.170333	0.140033	0.159867	S5272	0.207233	0.145733	0.171533	0.174833	S5157	0.177	0.1799	0.1793	0.178733		S12	0.1837	0.1796	0.1611	0.1748		S28	0.2425	0.2446	0.1931	0.226733						S37	0.508167
S13	0.379167	0.347667	0.278467	0.3351		S29	0.2138	0.263	0.2207	0.2325						S38	0.133533	0.156733	0.122333	0.137533	S5563	0.171733	0.209233	0.215633	0.198867	S5539	0.2552	0.2165	0.2023	0.224667		S13	0.1369	0.1214	0.1664	0.141567		S29	0.3211	0.2882	0.2738	0.294367						S38	0.140467
S14	0.644067	0.685267	0.698167	0.675833		S30	0.2162	0.1968	0.1982	0.203733						S39	0.227633	0.229933	0.232933	0.230167	S5690	0.241533	0.267833	0.277733	0.262367	S5652	0.2172	0.1964	0.1873	0.2003		S14	0.5749	0.6356	0.5875	0.599333		S30	0.0986	0.0724	0.0719	0.0809667						S39	0.434967
S15	0.403067	0.372367	0.463067	0.412833		S31	0.229	0.199	0.1771	0.2017						S40	0.142133	0.188233	0.159133	0.163167	S5765	0.235733	0.227933	0.214533	0.226067	S5688	0.2167	0.2249	0.2323	0.224633		S15	0.1873	0.1577	0.2124	0.1858		S31	0.0421	0.0283	0.0252	0.0318667						S40	0.0668667
S16	0.323467	0.313967	0.306267	0.314567		S32	0.2081	0.1964	0.1721	0.1922											S5787	0.191133	0.170533	0.221733	0.194467	S5705	0.181267	0.205167	0.143667	0.1767		S16	0.2557	0.2326	0.2311	0.2398		S32	0.4111	0.362	0.3546	0.3759
S17	0.120867	0.136567	0.194467	0.150633		S34	0.0989333	0.0896333	0.111533	0.100033											S5814	0.115133	0.133133	0.132933	0.127067	S5831	0.250267	0.207867	0.196567	0.218233		S17	-0.009	0.0337	0.057	0.0272333		S34	-0.0323333	-0.0203333	-0.0168333	-0.0231667
S18	0.173667	0.162067	0.188167	0.174633		S35	0.135433	0.103033	0.145233	0.1279											S5850	0.167233	0.153233	0.124033	0.148167	S6063	0.274667	0.261467	0.266767	0.267633		S18	-0.0154	0.0015	0.0069	-0.00233333		S35	0.0319667	0.0171667	0.0273667	0.0255
S19	0.234367	0.199867	0.167867	0.2007																	S5867	0.162233	0.100533	0.138133	0.133633	S6423	0.717667	0.680767	0.711567	0.703333		S19	0.2407	0.2685	0.2623	0.257167
S20	0.336067	0.359367	0.309767	0.335067																	S5904	0.269933	0.253633	0.258633	0.260733	S6427	0.202067	0.151067	0.165667	0.172933		S20	0.2424	0.221	0.2614	0.2416
S21	0.199467	0.175667	0.188667	0.187933																	S5977	0.209233	0.181133	0.192433	0.194267	S5987	0.150967	0.128467	0.140367	0.139933		S21	0.2394	0.2227	0.2393	0.2338
S22	0.342067	0.348767	0.393967	0.3616																	S6235	0.125733	0.128133	0.159533	0.1378	S6514	0.223567	0.175767	0.201667	0.200333		S22	0.2486	0.2481	0.2821	0.2596
S23	0.5518	0.578	0.6044	0.578067																	S6346	0.175733	0.151533	0.164433	0.1639	S6516	0.256767	0.248867	0.214067	0.2399		S23	0.5204	0.5231	0.6533	0.5656
S24	0.2599	0.2042	0.2602	0.241433																	S6424	0.160333	0.169833	0.194233	0.1748	S6697	0.227767	0.236267	0.238067	0.234033		S24	0.1193	0.122	0.1158	0.119033
S25	0.9589	0.9769	0.951	0.962267																	S6440	0.5605	0.5958	0.4589	0.5384	S6698	0.192567	0.201367	0.201367	0.198433		S25	0.473	0.4625	0.4737	0.469733
S26	0.2367	0.2008	0.1964	0.2113																												S26	0.1175	0.085	0.0944	0.0989667
S27	0.3049	0.305	0.3199	0.309933																												S27	0.2698	0.2449	0.2106	0.241767
S28	0.3134	0.3006	0.3235	0.3125																												S28	0.2425	0.2446	0.1931	0.226733
S29	0.2138	0.263	0.2207	0.2325																												S29	0.3211	0.2882	0.2738	0.294367
S30	0.2162	0.1968	0.1982	0.203733																												S30	0.0986	0.0724	0.0719	0.0809667
S31	0.229	0.199	0.1771	0.2017																												S31	0.0421	0.0283	0.0252	0.0318667
S32	0.2081	0.1964	0.1721	0.1922																												S32	0.4111	0.362	0.3546	0.3759
S33	0.220233	0.207033	0.214733	0.214																												S33	0.408867	0.366967	0.362567	0.379467
S34	0.0989333	0.0896333	0.111533	0.100033																												S34	-0.0323333	-0.0203333	-0.0168333	-0.0231667
S35	0.135433	0.103033	0.145233	0.1279																												S35	0.0319667	0.0171667	0.0273667	0.0255
S36	0.121833	0.136333	0.0862333	0.1148																												S36	0.0509667	0.0448667	0.0566667	0.0508333
S37	0.169233	0.170333	0.140033	0.159867																												S37	0.508167	0.462467	0.481467	0.484033
S38	0.133533	0.156733	0.122333	0.137533																												S38	0.140467	0.134267	0.119167	0.1313
S39	0.227633	0.229933	0.232933	0.230167																												S39	0.434967	0.395967	0.414467	0.415133
S40	0.142133	0.188233	0.159133	0.163167																												S40	0.0668667	0.0955667	0.0753667	0.0792667
dsDNA IgG																																dsDNA IgA
	NeuroCOVID_all_chronological						NeuroCOVID_1					NeuroCOVID_2					NeuroCOVID_3					HD					Inflamm.						NeuroCOVID_all_chronological						NeuroCOVID_1					NeuroCOVID_2					NeuroCOVID_3
CSF	Repl. 1	Repl. 2	Repl. 3	Average		CSF	Repl. 1	Repl. 2	Repl. 3	Average	CSF	Repl. 1	Repl. 2	Repl. 3	Average	CSF	Repl. 1	Repl. 2	Repl. 3	Average	CSF	Repl. 1	Repl. 2	Repl. 3	Average	CSF	Repl. 1	Repl. 2	Repl. 3	Average		CSF	Repl. 1	Repl. 2	Repl. 3	Average		CSF	Repl. 1	Repl. 2	Repl. 3	Average	CSF	Repl. 1	Repl. 2	Repl. 3	Average	CSF	Repl. 1
C02	0.0814	0.0347	0.0342	0.05		C06	0.0178	-0.0082	-0.0339	-0.01	C02	0.0814	0.0347	0.0342	0.05	C03	0.1573	0.1125	0.1127	0.13	C4927	0.117833	0.0798333	0.0713333	0.09	C4943	0.159733	0.180433	0.158433	0.17		C02	-0.0721	-0.1089	-0.1069	-0.1		C06	-0.0953	-0.1375		-0.12	C02	-0.0721	-0.1089	-0.1069	-0.1	C03	-0.0168
C03	0.1573	0.1125	0.1127	0.13		C08	0.0402	0.0094	-0.0116	0.01	C04	-0.0063	-0.0294	-0.0304	-0.02	C07	0.2875	0.2353	0.2553	0.26	C5050	0.143133	0.0975333	0.0900333	0.11	C4948	0.305233	0.298533	0.293033	0.3		C03	-0.0168	-0.0372	-0.0404	-0.03		C08	-0.1316	-0.1674	-0.1684	-0.16	C04	-0.1293	-0.162	-0.1539	-0.15	C07	-0.0284
C04	-0.0063	-0.0294	-0.0304	-0.02		C09	0.008	-0.0174	-0.0368	-0.02	C05	0.0018	-0.0073	-0.0521	-0.02	C10	0.0995	0.0501		0.07	C5052	0.173633	0.111633	0.118233	0.13	C4995	0.266233	0.261733	0.256233	0.26		C04	-0.1293	-0.162	-0.1539	-0.15		C09	-0.1463	-0.175	-0.1813	-0.17	C05	-0.1543	-0.1913	-0.193	-0.18	C10	-0.1128
C05	0.0018	-0.0073	-0.0521	-0.02		C12	0.0559	0.0217		0.04	C20	0.0258	0.045	0.0722	0.05	C11	0.0492	0.0245		0.04	C5062	0.155933	0.111133	0.0855333	0.12	C5003	0.409033	0.400833	0.399933	0.4		C05	-0.1543	-0.1913	-0.193	-0.18		C12	-0.1192	-0.1599	-0.1713	-0.15	C20	-0.0213	-0.0365	-0.0223	-0.03	C11	-0.0928
C06	0.0178	-0.0082	-0.0339	-0.01		C13	0.232	0.1666		0.2	C33	0.0701	0.0586	0.0875	0.07	C18	0.4171	0.3928	0.3817	0.4	C5092	0.253733	0.237433	0.192333	0.23	C5011	0.188	0.1468	0.1345	0.16		C06	-0.0953	-0.1375		-0.12		C13	-0.0139	-0.0708	-0.0823	-0.06	C33	-0.130233	-0.0713333	-0.0832333	-0.09	C18	0.0697
C07	0.2875	0.2353	0.2553	0.26		C15	0.0069	-0.0304	-0.0238	-0.02						C19	0.9288	0.7559	0.7335	0.81	C5119	0.194433	0.170033	0.162833	0.18	C5071	0.251	0.2365	0.2266	0.24		C07	-0.0284	-0.1022	-0.1107	-0.08		C15	-0.11	-0.1545	-0.1415	-0.14						C19	1.1159
C08	0.0402	0.0094	-0.0116	0.01		C16	0.0511	0.0191	0.0138	0.03						C22	0.0642	0.1017	0.1175	0.09	C5184	0.187333	0.136033	0.0961333	0.14	C5097		-0.0327	-0.0545	-0.04		C08	-0.1316	-0.1674	-0.1684	-0.16		C16	-0.0818	-0.1045	-0.1435	-0.11						C22	-0.0985
C09	0.008	-0.0174	-0.0368	-0.02		C25	-0.0406	-0.0326	-0.0134	-0.03						C23	0.1226	0.1301	0.1322	0.13	C5199	0.183233	0.158033	0.106533	0.15	C5108		-0.0428	-0.0586	-0.05		C09	-0.1463	-0.175	-0.1813	-0.17		C25	-0.1044	-0.0831	-0.0975	-0.1						C23	-0.0369
C10	0.0995	0.0501		0.07		C26	-0.0366	-0.0022	0.0099	-0.01						C24	-0.0297	-0.0254	0.0092	-0.02	C5204	0.177433	0.115133	0.113733	0.14	C5112		-0.0246	-0.0093	-0.02		C10	-0.1128	-0.123	-0.1519	-0.13		C26	-0.1635	-0.1281	-0.1318	-0.14						C24	-0.1543
C11	0.0492	0.0245		0.04		C27	0.0456	0.0915	0.0565	0.06						C36	0.0995	0.1065	0.1266	0.11	C5235	0.214433	0.149433	0.152833	0.17	C5150	-0.038	-0.0514	-0.0503	-0.05		C11	-0.0928	-0.1425	-0.1421	-0.13		C27	-0.0855	-0.0962	-0.0724	-0.08						C36	-0.135733
C12	0.0559	0.0217		0.04		C28	0.0067	0.0495	0.0234	0.03						C37	0.0838	0.1051	0.0769	0.09	C5244	0.188733	0.138033	0.125433	0.15	C5152	-0.0153	-0.0364	-0.0368	-0.03		C12	-0.1192	-0.1599	-0.1713	-0.15		C28	-0.0899	-0.1015	-0.0729	-0.09						C37	-0.0605333
C13	0.232	0.1666		0.2		C29	-0.0373	-0.0028	-0.0249	-0.02						C38	0.219433	0.165533		0.19	C5272	0.231833	0.197833	0.199033	0.21	C5157	-0.0358	-0.0227	-0.0367	-0.03		C13	-0.0139	-0.0708	-0.0823	-0.06		C29	-0.1083	-0.0671	-0.0636	-0.08						C38	0.0363
C15	0.0069	-0.0304	-0.0238	-0.02		C30	-0.0321	-0.0278	-0.0163	-0.03						C39	0.361433	0.336733	0.361133	0.35	C5563	0.291733	0.219533	0.208233	0.24	C5539		-0.0339	-0.0453	-0.04		C15	-0.11	-0.1545	-0.1415	-0.14		C30	-0.1176	-0.1139	-0.0991	-0.11						C39	0.5678
C16	0.0511	0.0191	0.0138	0.03		C31	0.0085	-0.0091	0.0136	0						C40	1.00653	0.960433	1.11803	1.03	C5690	0.131433	0.121233	0.102533	0.12	C5652		-0.0483	-0.0269	-0.04		C16	-0.0818	-0.1045	-0.1435	-0.11		C31	-0.113	-0.0962	-0.0872	-0.1						C40	0.5596
C18	0.4171	0.3928	0.3817	0.4		C34	0.09	0.095	0.1153	0.1											C5765	0.115233	0.111533	0.135833	0.12	C5688	-0.0262	-0.0563	-0.0372	-0.04		C18	0.0697	0.0285	-0.025	0.02		C34	-0.126833	-0.132133	-0.110733	-0.12
C19	0.9288	0.7559	0.7335	0.81		C35	0.0684	0.0866	0.0899	0.08											C5787	0.0789333	0.0822333	0.0931333	0.08	C5705	-0.0552	-0.0696	-0.0619	-0.06		C19	1.1159	0.9109	0.9774	1		C35	-0.0948333		-0.0685333	-0.08
C20	0.0258	0.045	0.0722	0.05																	C5814	0.0626333	0.0859333	0.0888333	0.08	C5831		-0.0581	-0.0406	-0.05		C20	-0.0213	-0.0365	-0.0223	-0.03
C22	0.0642	0.1017	0.1175	0.09																	C5850	0.0247333	0.0444333	0.0486333	0.04	C6063		-0.0076	-0.0165	-0.01		C22	-0.0985	-0.0906	-0.0405	-0.08
C23	0.1226	0.1301	0.1322	0.13																	C5867	0.0412333	0.0362333	0.0419333	0.04	C6423	0.2047	0.1544	0.1401	0.17		C23	-0.0369	-0.0642	0.0142	-0.03
C24	-0.0297	-0.0254	0.0092	-0.02																	C5904	0.0668333	0.0679333	0.0522333	0.06	C6427	0.252	0.1669	0.1868	0.2		C24	-0.1543	-0.1373	-0.131	-0.14
C25	-0.0406	-0.0326	-0.0134	-0.03																	C5977	0.0656333	0.0605333	0.0618333	0.06	C5987	-0.0287	-0.0248	0.0143	-0.01		C25	-0.1044	-0.0831	-0.0975	-0.1
C26	-0.0366	-0.0022	0.0099	-0.01																	C6235	0.107533	0.116133	0.108433	0.11	C6514	-0.0146	0.0119	0.0108	0		C26	-0.1635	-0.1281	-0.1318	-0.14
C27	0.0456	0.0915	0.0565	0.06																	C6346	0.0354333	0.0450333	0.0477333	0.04	C6516	0.0785	0.0723	0.0905	0.08		C27	-0.0855	-0.0962	-0.0724	-0.08
C28	0.0067	0.0495	0.0234	0.03																	C6424	0.0568333	0.0637333	0.0503333	0.06	C6697	-0.0283	-0.0094	-0.0136	-0.02		C28	-0.0899	-0.1015	-0.0729	-0.09
C29	-0.0373	-0.0028	-0.0249	-0.02																	C6440	0.0195333	0.0259333	0.0566333	0.03	C6698	0.856	0.7863	0.8555	0.83		C29	-0.1083	-0.0671	-0.0636	-0.08
C30	-0.0321	-0.0278	-0.0163	-0.03																												C30	-0.1176	-0.1139	-0.0991	-0.11
C31	0.0085	-0.0091	0.0136	0																												C31	-0.113	-0.0962	-0.0872	-0.1
C33	0.0701	0.0586	0.0875	0.07																												C33	-0.130233	-0.0713333	-0.0832333	-0.09
C34	0.09	0.095	0.1153	0.1																												C34	-0.126833	-0.132133	-0.110733	-0.12
C35	0.0684	0.0866	0.0899	0.08																												C35	-0.0948333		-0.0685333	-0.08
C36	0.0995	0.1065	0.1266	0.11																												C36	-0.135733		-0.104133	-0.12
C37	0.0838	0.1051	0.0769	0.09																												C37	-0.0605333		-0.0625333	-0.06
C38	0.219433	0.165533		0.19																												C38	0.0363	-0.0236	0.0197	0.01
C39	0.361433	0.336733	0.361133	0.35																												C39	0.5678	0.3873	0.4469	0.47
C40	1.00653	0.960433	1.11803	1.03																												C40	0.5596	0.5623	0.5203	0.55
RePOOPulate IgG																																RePOOPulate IgA
	NeuroCOVID_all_chronological						NeuroCOVID_1					NeuroCOVID_2					NeuroCOVID_3					HD					Inflamm.						NeuroCOVID_all_chronological						NeuroCOVID_1					NeuroCOVID_2					NeuroCOVID_3
CSF	Repl. 1	Repl. 2	Repl. 3	Average		CSF	Repl. 1	Repl. 2	Repl. 3	Average	CSF	Repl. 1	Repl. 2	Repl. 3	Average	CSF	Repl. 1	Repl. 2	Repl. 3	Average	CSF	Repl. 1	Repl. 2	Repl. 3	Average	CSF	Repl. 1	Repl. 2	Repl. 3	Average		CSF	Repl. 1	Repl. 2	Repl. 3	Average		CSF	Repl. 1	Repl. 2	Repl. 3	Average	CSF	Repl. 1	Repl. 2	Repl. 3	Average	CSF	Repl. 1
C02	0.214233	0.194233	0.194433	0.2		C06	0.501933	0.470333	0.501833	0.49	C02	0.214233	0.194233	0.194433	0.2	C03	0.951133	1.04563	1.02343	1.01	C4927	0.5992	0.6425	0.6747	0.64	C4943	0.4262	0.4059	0.4168	0.42		C02	-0.168933	-0.159533	-0.178933	-0.17		C06	-0.253633	-0.214533	-0.207833	-0.23	C02	-0.168933	-0.159533	-0.178933	-0.17	C03	-0.0169333
C03	0.951133	1.04563	1.02343	1.01		C08	1.27503	1.21853	1.29923	1.26	C04	0.0677333	0.115433	0.0648333	0.08	C07	1.91323	1.82683	1.94783	1.9	C5050	0.65	0.6514	0.6849	0.66	C4948	0.5083	0.4885	0.4983	0.5		C03	-0.0169333	0.0190667	-0.0090333	0		C08	-0.238733	-0.230233	-0.215033	-0.23	C04	-0.217833	-0.236533	-0.207333	-0.22	C07	0.0613667
C04	0.0677333	0.115433	0.0648333	0.08		C09	0.575433	0.556433	0.561433	0.56	C05	1.17253	1.16633	1.24713	1.2	C10	1.60513	1.71173	1.58783	1.63	C5052	0.8544	0.8394	0.8931	0.86	C4995	1.0161	0.9428	0.9709	0.98		C04	-0.217833	-0.236533	-0.207333	-0.22		C09	-0.226133	-0.202733	-0.210333	-0.21	C05	-0.272333	-0.265533	-0.254333	-0.26	C10	0.0194667
C05	1.17253	1.16633	1.24713	1.2		C12	0.269733	0.330133		0.3	C20	0.368133	0.349333	0.388133	0.37	C11		0.463533	0.480733	0.47	C5062	0.347	0.3543	0.3828	0.36	C5003	1.6565	1.7488	1.7292	1.71		C05	-0.272333	-0.265533	-0.254333	-0.26		C12	-0.175133	-0.180933	-0.114133	-0.16	C20	0.0160667	0.0226667	0.0264667	0.02	C11	-0.165533
C06	0.501933	0.470333	0.501833	0.49		C13	Excluded (CV >15%)				C33	0.197567	0.201967	0.197367	0.2	C18	1.12433	1.24653	1.37893	1.25	C5092	0.7864	0.7599	0.7518	0.77	C5011	0.243067	0.259967	0.200767	0.23		C06	-0.253633	-0.214533	-0.207833	-0.23		C13	-0.0242333	0.00896667	0.0501667	0.01	C33	-0.106667	-0.121867	-0.133867	-0.12	C18	0.0430667
C07	1.91323	1.82683	1.94783	1.9		C15		0.827033	0.824233	0.83						C19	1.51073	1.53103	1.43933	1.49	C5119	0.4694	0.5111	0.474	0.48	C5071	0.597467	0.643167	0.622967	0.62		C07	0.0613667	0.0735667	0.130167	0.09		C15	-0.164533	-0.150033	-0.115433	-0.14						C19	1.41087
C08	1.27503	1.21853	1.29923	1.26		C16	0.868733	0.904133	0.901633	0.89						C22	0.801633	0.822533		0.81	C5184	0.5185	0.4877	0.509	0.51	C5097		0.747167	0.712467	0.73		C08	-0.238733	-0.230233	-0.215033	-0.23		C16	-0.152533	-0.175133	-0.0985333	-0.14						C22	-0.0131333
C09	0.575433	0.556433	0.561433	0.56		C25	0.410233	0.379633	0.368233	0.39						C23	1.08523	1.01793	1.06483	1.06	C5199	1.3083	1.3249	1.3488	1.33	C5108		1.59797	1.54447	1.57		C09	-0.226133	-0.202733	-0.210333	-0.21		C25	-0.0470333	-0.0553333	-0.0612333	-0.05						C23	0.0548667
C10	1.60513	1.71173	1.58783	1.63		C26	0.983233	0.992033	0.969833	0.98						C24	0.395333	0.397933	0.392133	0.4	C5204	1.6571	1.6581	1.5879	1.63	C5112		1.84577	1.63347	1.74		C10	0.0194667	0.0597667	0.0643667	0.05		C26	-0.139633	-0.122333	-0.128733	-0.13						C24	-0.162233
C11		0.463533	0.480733	0.47		C27	0.962533	0.944733	1.04053	0.98						C36		-0.0678333	-0.0376333	-0.05	C5235	0.8581	0.8638	0.8216	0.85	C5150		1.00237	1.03697	1.02		C11	-0.165533	-0.114033	-0.0988333	-0.13		C27	0.0514667	0.0780667	0.0709667	0.07						C36	-0.175667
C12	0.269733	0.330133		0.3		C28	0.485333	0.537133	0.553033	0.53						C37		-0.0869333	-0.0628333	-0.07	C5244	1.0369	1.0087	1.0266	1.02	C5152		2.02367	1.92637	1.98		C12	-0.175133	-0.180933	-0.114133	-0.16		C28	-0.0214333	-0.0011333	-0.0078333	-0.01						C37	0.316833
C13	Excluded (CV >15%)					C29	0.433233	0.408833	0.456033	0.43						C38	0.5926	0.5837	0.6313	0.6	C5272	0.7654	0.7494	0.7632	0.76	C5157		0.444367	0.417467	0.43		C13	-0.0242333	0.00896667	0.0501667	0.01		C29	0.0144667	0.00146667	-0.0046333	0						C38	0.0027
C15		0.827033	0.824233	0.83		C30	0.218533	0.262433	0.264933	0.25						C39	1.3841	1.4946	1.475	1.45	C5563	0.5778	0.5357	0.5417	0.55	C5539	-0.0754333	-0.0759333		-0.08		C15	-0.164533	-0.150033	-0.115433	-0.14		C30	-0.146533	-0.0931333	-0.0936333	-0.11						C39	0.7975
C16	0.868733	0.904133	0.901633	0.89		C31	0.187133	0.209533	0.193733	0.2						C40	2.3827	2.3379	2.4161	2.38	C5690	1.0058	0.9707	0.9705	0.98	C5652	Excluded (CV >15%)					C16	-0.152533	-0.175133	-0.0985333	-0.14		C31	-0.110033	-0.0854333	-0.0658333	-0.09						C40	1.4199
C18	1.12433	1.24653	1.37893	1.25		C34	0.458967	0.469867	0.476967	0.47											C5765	0.5259	0.5236	0.485	0.51	C5688	-0.0912333	-0.0932333	-0.0677333	-0.08		C18	0.0430667	0.0770667	0.120267	0.08		C34	-0.125367	-0.132767	-0.134367	-0.13
C19	1.51073	1.53103	1.43933	1.49		C35	-0.0693333	-0.0686333	-0.0317333	-0.06											C5787	0.6214	0.6516	0.5784	0.62	C5705		-0.0870333	-0.0823333	-0.08		C19	1.41087	1.36727	1.33227	1.37		C35	-0.107167	-0.115167	-0.0992667	-0.11
C20	0.368133	0.349333	0.388133	0.37																	C5814	1.4053	1.3982	1.3029	1.37	C5831	-0.0783333	-0.0612333		-0.07		C20	0.0160667	0.0226667	0.0264667	0.02
C22	0.801633	0.822533		0.81																	C5850	0.7259	0.6757	0.6573	0.69	C6063	-0.0754333	-0.0802333	-0.0697333	-0.08		C22	-0.0131333	-0.0493333	0.0106667	-0.02
C23	1.08523	1.01793	1.06483	1.06																	C5867	0.3468	0.3093	0.3111	0.32	C6423	1.31427	1.31017	1.36117	1.33		C23	0.0548667	0.00256667	-0.0288333	0.01
C24	0.395333	0.397933	0.392133	0.4																	C5904	0.5688	0.5685	0.5607	0.57	C6427	1.07447	1.13047	1.21157	1.14		C24	-0.162233	-0.194233	-0.165233	-0.17
C25	0.410233	0.379633	0.368233	0.39																	C5977	0.6348	0.6658	0.6398	0.65	C5987	0.770233	0.773233	0.778533	0.77		C25	-0.0470333	-0.0553333	-0.0612333	-0.05
C26	0.983233	0.992033	0.969833	0.98																	C6235	0.8229	0.7458	0.7549	0.77	C6514	0.510433	0.514133	0.484833	0.5		C26	-0.139633	-0.122333	-0.128733	-0.13
C27	0.962533	0.944733	1.04053	0.98																	C6346	0.4728	0.4762	0.4638	0.47	C6516	1.64883	1.72593	1.64753	1.67		C27	0.0514667	0.0780667	0.0709667	0.07
C28	0.485333	0.537133	0.553033	0.53																	C6424	0.4656	0.4454	0.4486	0.45	C6697	0.265533	0.231633	0.229733	0.24		C28	-0.0214333	-0.0011333	-0.0078333	-0.01
C29	0.433233	0.408833	0.456033	0.43																	C6440	1.9318	1.9025	1.9111	1.92	C6698	1.65263	1.55753	1.61153	1.61		C29	0.0144667	0.00146667	-0.0046333	0
C30	0.218533	0.262433	0.264933	0.25																												C30	-0.146533	-0.0931333	-0.0936333	-0.11
C31	0.187133	0.209533	0.193733	0.2																												C31	-0.110033	-0.0854333	-0.0658333	-0.09
C33	0.197567	0.201967	0.197367	0.2																												C33	-0.106667	-0.121867	-0.133867	-0.12
C34	0.458967	0.469867	0.476967	0.47																												C34	-0.125367	-0.132767	-0.134367	-0.13
C35	-0.0693333	-0.0686333	-0.0317333	-0.06																												C35	-0.107167	-0.115167	-0.0992667	-0.11
C36		-0.0678333	-0.0376333	-0.05																												C36	-0.175667	-0.184267	-0.153867	-0.17
C37		-0.0869333	-0.0628333	-0.07																												C37	0.316833	0.330633	0.322233	0.32
C38	0.5926	0.5837	0.6313	0.6																												C38	0.0027	0.0242	0.0042	0.01
C39	1.3841	1.4946	1.475	1.45																												C39	0.7975	0.7199	0.6533	0.72
C40	2.3827	2.3379	2.4161	2.38																												C40	1.4199	1.4568	1.3049	1.39
BSA IgG																																BSA IgA
	NeuroCOVID_all_chronological						NeuroCOVID_1					NeuroCOVID_2					NeuroCOVID_3					HD					Inflamm.						NeuroCOVID_all_chronological						NeuroCOVID_1					NeuroCOVID_2					NeuroCOVID_3
CSF	Repl. 1	Repl. 2	Repl. 3	Average		CSF	Repl. 1	Repl. 2	Repl. 3	Average	CSF	Repl. 1	Repl. 2	Repl. 3	Average	CSF	Repl. 1	Repl. 2	Repl. 3	Average	CSF	Repl. 1	Repl. 2	Repl. 3	Average	CSF	Repl. 1	Repl. 2	Repl. 3	Average		CSF	Repl. 1	Repl. 2	Repl. 3	Average		CSF	Repl. 1	Repl. 2	Repl. 3	Average	CSF	Repl. 1	Repl. 2	Repl. 3	Average	CSF	Repl. 1
C02	0.0205333	0.0431333	0.0212333	0.03		C06	-0.0430667	-0.0368667	-0.0523667	-0.04	C02	0.0205333	0.0431333	0.0212333	0.03	C03	0.110733	0.0832333	0.0811333	0.09	C4927	0.0545333	0.0691333	0.0481333	0.06	C4943	-0.0547333	-0.0781333	-0.0775333	-0.07		C02	-0.114767	-0.123367	-0.120067	-0.12		C06	-0.158467	-0.142067	-0.139567	-0.15	C02	-0.114767	-0.123367	-0.120067	-0.12	C03	-0.0599667
C03	0.110733	0.0832333	0.0811333	0.09		C08	-0.0265667	-0.0432667	-0.0143667	-0.03	C04	-0.0352667	-0.0318667	-0.0062667	-0.02	C07	0.158933	0.149333	0.139033	0.15	C5050	0.0262333	0.0617333	0.0705333	0.05	C4948	-0.106233	-0.0774333	-0.0726333	-0.09		C03	-0.0599667	-0.0821667	-0.0510667	-0.06		C08	-0.169167	-0.156867	-0.148167	-0.16	C04	-0.115967	-0.126367	-0.114967	-0.12	C07	-0.0906667
C04	-0.0352667	-0.0318667	-0.0062667	-0.02		C09	-0.0429667	-0.0246667	-0.0270667	-0.03	C05	-0.0273667	-0.0232667	-0.0216667	-0.02	C10	0.0590333	0.0775333	0.0538333	0.06	C5052	0.0369333	0.0654333	0.0593333	0.05	C4995	-0.0793333	-0.0963333	-0.0690333	-0.08		C04	-0.115967	-0.126367	-0.114967	-0.12		C09	-0.167167	-0.147167	-0.135567	-0.15	C05	-0.153667	-0.160267	-0.145867	-0.15	C10	-0.120367
C05	-0.0273667	-0.0232667	-0.0216667	-0.02		C12	-0.0018667	-0.0206667	-0.0201667	-0.01	C20	0.0886333	0.0952333	0.138033	0.11	C11	-0.0166667	-0.0110667	-0.0015667	-0.01	C5062	0.0307333	0.0472333	0.0516333	0.04	C5003	-0.0181333	-0.0105333	-0.0114333	-0.01		C05	-0.153667	-0.160267	-0.145867	-0.15		C12	-0.132767	-0.107167	-0.103467	-0.11	C20	-0.0165667	-0.0132667	-0.0050667	-0.01	C11	-0.0940667
C06	-0.0430667	-0.0368667	-0.0523667	-0.04		C13	0.0744333	0.0539333	0.0840333	0.07	C33	0.0528667	0.0491667	0.0494667	0.05	C18	0.477933	0.566233	0.517733	0.52	C5092	0.114133	0.109333	0.104433	0.11	C5011	0.108567	0.0868667	0.0929667	0.1		C06	-0.158467	-0.142067	-0.139567	-0.15		C13	-0.105567	-0.0906667	-0.0830667	-0.09	C33	-0.09097	-0.05107	-0.04667	-0.06	C18	-0.0188667
C07	0.158933	0.149333	0.139033	0.15		C15	-0.0032667	-0.0184667	-0.0080667	-0.01						C19	0.779533	0.900133	0.777933	0.82	C5119	0.111033	0.0981333	0.0819333	0.1	C5071	0.110467	0.123267	0.107767	0.11		C07	-0.0906667	-0.0888667	-0.0478667	-0.08		C15	-0.127967	-0.123167	-0.101067	-0.12						C19	0.974833
C08	-0.0265667	-0.0432667	-0.0143667	-0.03		C16	-0.0137667	-0.0188667	-0.0133667	-0.02						C22	0.0890333	0.124333	0.127233	0.11	C5184	0.0750333	0.0544333	0.0488333	0.06	C5097	0.122067	0.101867	0.129167	0.12		C08	-0.169167	-0.156867	-0.148167	-0.16		C16	-0.140367	-0.113367	-0.118067	-0.12						C22	-0.0724667
C09	-0.0429667	-0.0246667	-0.0270667	-0.03		C25	0.0279333	-0.0005667	0.0266333	0.02						C23	0.154833	0.118633	0.131833	0.14	C5199	0.0760333	0.0448333	0.0279333	0.05	C5108	0.105267	0.0796667	0.0829667	0.09		C09	-0.167167	-0.147167	-0.135567	-0.15		C25	-0.0731667	-0.100867	-0.100467	-0.09						C23	-0.0456667
C10	0.0590333	0.0775333	0.0538333	0.06		C26	0.0269333	0.0100333	0.0264333	0.02						C24	0.0304333	0.00523333	0.00303333	0.01	C5204	0.0763333	0.0398333	0.0422333	0.05	C5112	0.412067	0.410467	0.401767	0.41		C10	-0.120367	-0.118867	-0.130867	-0.12		C26	-0.118667	-0.123867	-0.108267	-0.12						C24	-0.107567
C11	-0.0166667	-0.0110667	-0.0015667	-0.01		C27	0.118133	0.0973333	0.0985333	0.1						C36	-0.0389333	-0.0493333	-0.0431333	-0.04	C5235	0.107633	0.0951333	0.0946333	0.1	C5150	0.0588667	0.0425667	0.0496667	0.05		C11	-0.0940667	-0.0747667	-0.0981667	-0.09		C27	-0.0620667	-0.0642667	-0.0818667	-0.07						C36	-0.08797
C12	-0.0018667	-0.0206667	-0.0201667	-0.01		C28	0.0547333	0.0329333	0.0511333	0.05						C37	-0.0368333	-0.0506333	-0.0435333	-0.04	C5244	0.0782333	0.0633333	0.0516333	0.06	C5152	0.0705667	0.0831667	0.0808667	0.08		C12	-0.132767	-0.107167	-0.103467	-0.11		C28	-0.0706667	-0.106467	-0.0865667	-0.09						C37	-0.03157
C13	0.0744333	0.0539333	0.0840333	0.07		C29	0.0426333	0.0334333	0.0119333	0.03						C38	0.106933	0.0823333	0.0889333	0.09	C5272	0.125833	0.115533	0.110933	0.12	C5157	0.0828667	0.100767	0.104467	0.1		C13	-0.105567	-0.0906667	-0.0830667	-0.09		C29	-0.0754667	-0.0761667	-0.0724667	-0.07						C38	-0.0402333
C15	-0.0032667	-0.0184667	-0.0080667	-0.01		C30	-0.0137667	-0.0001667	-0.0083667	-0.01						C39	0.275733	0.217333	0.206633	0.23	C5563	0.142533	0.0885333	0.116333	0.12	C5539	0.0692667	0.0577667	0.0599667	0.06		C15	-0.127967	-0.123167	-0.101067	-0.12		C30	-0.120867	-0.111467	-0.101667	-0.11						C39	0.377967
C16	-0.0137667	-0.0188667	-0.0133667	-0.02		C31	-0.0032667	-0.0220667	0.0149333	0						C40	0.578333	0.416933	0.507433	0.5	C5690	-0.0537333	-0.0355333	-0.0216333	-0.04	C5652	-0.0325333	-0.0397333	-0.0352333	-0.04		C16	-0.140367	-0.113367	-0.118067	-0.12		C31	-0.109667	-0.134267	-0.101567	-0.12						C40	0.242767
C18	0.477933	0.566233	0.517733	0.52		C34	0.0583667	0.0464667	0.0713667	0.06											C5765	-0.0449333	-0.0344333	-0.0172333	-0.03	C5688	-0.0524333	-0.0508333	-0.0450333	-0.05		C18	-0.0188667	-0.0048667	0.00333333	-0.01		C34	-0.11007	-0.05607	-0.04587	-0.07
C19	0.779533	0.900133	0.777933	0.82		C35	-0.0156333	-0.0304333	-0.0314333	-0.03											C5787	-0.0453333	-0.0612333	-0.0630333	-0.06	C5705	-0.0598333	-0.0635333	-0.0638333	-0.06		C19	0.974833	0.870733	0.803333	0.88		C35	-0.04637	-0.04057	-0.03157	-0.04
C20	0.0886333	0.0952333	0.138033	0.11																	C5814	-0.0620333	-0.0561333	-0.0532333	-0.06	C5831	-0.0498333	-0.0490333	-0.0288333	-0.04		C20	-0.0165667	-0.0132667	-0.0050667	-0.01
C22	0.0890333	0.124333	0.127233	0.11																	C5850	-0.0734333	-0.103533	-0.100533	-0.09	C6063	-0.0443333	-0.0353333		-0.04		C22	-0.0724667	-0.0848667	-0.0356667	-0.06
C23	0.154833	0.118633	0.131833	0.14																	C5867	-0.103533	-0.114033	-0.109933	-0.11	C6423	0.0874667	0.102067	0.0969667	0.1		C23	-0.0456667	-0.0412667	-0.0493667	-0.05
C24	0.0304333	0.00523333	0.00303333	0.01																	C5904	-0.132733	-0.117133	-0.123233	-0.12	C6427	0.101167	0.0936667	0.0932667	0.1		C24	-0.107567	-0.140367	-0.134667	-0.13
C25	0.0279333	-0.0005667	0.0266333	0.02																	C5977	-0.0760333	-0.0800333	-0.0885333	-0.08	C5987	0.0114333	-0.0008667	-0.0011667	0		C25	-0.0731667	-0.100867	-0.100467	-0.09
C26	0.0269333	0.0100333	0.0264333	0.02																	C6235	-0.0611333	-0.0664333	-0.0407333	-0.06	C6514	0.00483333	0.0146333	-0.0033667	0.01		C26	-0.118667	-0.123867	-0.108267	-0.12
C27	0.118133	0.0973333	0.0985333	0.1																	C6346	-0.0571333	-0.0670333	-0.0293333	-0.05	C6516	0.0605333	0.0647333	0.0629333	0.06		C27	-0.0620667	-0.0642667	-0.0818667	-0.07
C28	0.0547333	0.0329333	0.0511333	0.05																	C6424	-0.0719333	-0.0334333	-0.0353333	-0.05	C6697	-0.0136667	-0.0107667	-0.0001667	-0.01		C28	-0.0706667	-0.106467	-0.0865667	-0.09
C29	0.0426333	0.0334333	0.0119333	0.03																	C6440	-0.117433	-0.0723333	-0.0938333	-0.09	C6698	0.0532333	0.0308333	0.0469333	0.04		C29	-0.0754667	-0.0761667	-0.0724667	-0.07
C30	-0.0137667	-0.0001667	-0.0083667	-0.01																												C30	-0.120867	-0.111467	-0.101667	-0.11
C31	-0.0032667	-0.0220667	0.0149333	0																												C31	-0.109667	-0.134267	-0.101567	-0.12
C33	0.0528667	0.0491667	0.0494667	0.05																												C33	-0.09097	-0.05107	-0.04667	-0.06
C34	0.0583667	0.0464667	0.0713667	0.06																												C34	-0.11007	-0.05607	-0.04587	-0.07
C35	-0.0156333	-0.0304333	-0.0314333	-0.03																												C35	-0.04637	-0.04057	-0.03157	-0.04
C36	-0.0389333	-0.0493333	-0.0431333	-0.04																												C36	-0.08797	-0.06927	-0.09537	-0.08
C37	-0.0368333	-0.0506333	-0.0435333	-0.04																												C37	-0.03157	-0.04027	-0.05167	-0.04
C38	0.106933	0.0823333	0.0889333	0.09																												C38	-0.0402333	-0.0370333	-0.0319333	-0.04
C39	0.275733	0.217333	0.206633	0.23																												C39	0.377967	0.315967	0.288467	0.33
C40	0.578333	0.416933	0.507433	0.5																												C40	0.242767	0.236367	0.222967	0.23
[truncated: 13 more columns]

## Sheet: Figure 4a
	CSF_NMNAT1	CSF_NRP2	CSF_MAPT	CSF_CADM3	CSF_GDNF	CSF_UNC5C	CSF_VWC2	CSF_Siglec_9	CSF_CLM_6	CSF_EZR	CSF_SMOC2	CSF_NBL1	CSF_EFNA4	CSF_SCARB2	CSF_NCAN	CSF_PRTG	CSF_ROBO2	CSF_CRTAM	CSF_RGMA	CSF_PLXNB3	CSF_CPA2	CSF_CD38	CSF_SMPD1	CSF_MSR1	CSF_Alpha_2_MRAP	CSF_sFRP_3	CSF_EPHB6	CSF_RGMB	CSF_SIGLEC1	CSF_CNTN5	CSF_ADAM_22	CSF_CLEC1B	CSF_ADAM_23	CSF_MATN3	CSF_RSPO1	CSF_HAGH	CSF_LXN	CSF_gal_8	CSF_BCAN	CSF_LAYN	CSF_NEP	CSF_GDF_8	CSF_THY_1	CSF_WFIKKN1	CSF_TMPRSS5	CSF_CDH3	CSF_GFR_alpha_1	CSF_GM_CSF_R_alpha	CSF_Beta_NGF
4927	0.783146	7.48455	4.35997	8.16654	0.108638	4.73355	6.86954	4.00968	4.7259	3.47656	5.93552	5.23123	2.8093	6.75555	10.0202	4.67405	6.83933	0.564272	11.5348	6.03274	3.74043	6.83171	3.93386	4.63614	6.89709	6.66274	6.90039	9.62683	3.27978	7.79837	8.54965	2.198	4.60308	10.0826	0.348318	0.196731	0.210586	4.95256	9.12807	10.7415	1.54243	3.47348	11.4634	0.185115	7.33082	6.13596	7.16185	3.62474	-0.0122362
5050	0.455615	7.2865	4.64523	8.17252	0.0676727	5.25601	7.27236	4.44283	4.68421	2.8235	6.23491	5.14707	2.79405	6.84262	9.95058	5.09541	6.96685	1.70992	11.7237	6.18153	2.96796	7.24219	4.01283	3.78481	7.34094	6.34297	6.91199	9.86532	3.25972	7.8916	8.76522	1.49156	4.67292	10.2754	1.60204	0.0385728	0.166992	5.20775	9.22276	10.4835	1.58104	3.71095	11.4372	1.45105	6.99099	6.22442	6.84596	5.98823	-0.028287
5052	0.594596	6.63514	3.49007	8.14936	0.213948	4.22409	6.01612	3.29429	4.05679	2.54915	5.59725	5.37955	2.47231	6.04893	9.93389	4.3355	5.58518	0.276981	10.9722	4.65207	2.62662	6.80452	2.84977	4.4099	6.43255	6.34842	6.0614	8.77618	2.86343	6.96475	8.03358	1.77904	4.06804	8.75132	0.349168	0.206341	0.324972	4.29081	8.97999	9.72235	0.643268	2.77382	11.4364	0.0595913	6.30729	5.81859	6.16294	4.63702	-0.0500432
5062	0.590112	6.95702	3.77046	8.07626	0.20923	4.52145	6.35595	4.34948	3.95559	3.0466	5.83488	5.36807	2.47571	6.13112	10.1013	4.4692	5.91214	0.271467	11.2524	5.28942	2.9811	6.59582	3.58021	4.34303	6.57782	6.19431	5.8535	8.8711	3.06166	6.95914	8.46692	0.965749	4.19293	9.43921	0.343712	0.200929	0.319875	4.1568	9.02129	9.73057	1.41945	2.83557	10.8568	0.0579522	6.41299	5.76406	6.29216	4.96125	-0.0493414
5092	0.742797	6.78148	2.86794	8.15903	0.0661713	3.9376	5.99429	3.07128	3.88646	2.29049	5.33695	5.51683	2.72002	6.0123	10.0112	4.37894	5.19803	0.514646	11.1258	5.29376	2.56514	6.7778	3.37936	4.37567	6.3305	6.55899	5.49542	8.70489	3.20915	6.61045	8.60106	1.72029	3.93712	8.85752	1.35516	0.148024	0.164721	3.47054	9.06379	9.96021	1.39058	3.17578	11.5131	0.170362	6.08348	6.41977	6.33009	5.05789	-0.00591987
5119	2.16118	7.06351	3.84447	8.21532	0.000111436	4.74242	6.23638	4.34787	4.27289	3.14883	6.33162	5.38108	2.73972	6.44006	10.0797	4.6591	5.92275	1.93961	11.3193	5.1167	3.44888	7.10481	3.28951	5.31394	7.10175	6.46981	6.24589	9.14672	3.91479	7.08301	8.31083	2.23166	4.27411	10.0482	1.5649	2.06286	2.15785	4.62482	9.03193	9.92651	1.0736	3.10128	11.4799	1.65977	6.64652	6.36873	6.71833	5.30602	0.0039055
5184	2.2344	6.28069	3.34524	8.11439	-0.0281999	3.89706	6.01036	3.35239	3.67641	2.61915	4.98069	5.50343	0.99781	5.59301	10.073	4.12925	5.29132	0.404364	11.0408	4.92894	3.23761	5.58975	3.04295	3.98991	5.94256	6.57516	5.51154	8.60867	2.62711	6.90005	8.31308	1.70038	4.01615	8.62741	0.190102	0.0397865	0.0627987	3.45272	9.06356	8.87788	1.12363	2.76285	11.4546	0.137579	6.38383	6.23387	5.84814	4.63707	0.00811638
5199	0.406299	6.89595	4.13036	8.19865	0.0157686	4.854	6.89818	3.84588	4.07309	2.81745	6.15954	5.16087	2.35188	6.29322	10.0328	4.64926	6.62789	0.0453894	11.5082	5.67307	2.44679	6.81288	4.02162	4.25353	6.75072	6.14804	6.41925	9.51329	2.48208	7.6753	8.8358	0.530996	4.35136	10.0658	0.120027	-0.0209578	0.110934	4.87508	8.99132	10.2013	1.19214	3.09524	11.3328	-0.00925315	6.73826	5.93535	6.58595	5.04478	-0.0205671
5204	2.1231	7.33798	3.63051	8.12675	-0.0612298	4.24644	6.30108	3.91964	4.5902	3.44785	5.97914	5.54334	3.12957	6.43086	10.2557	4.74634	6.4472	2.10266	11.425	5.77954	3.71809	6.90367	3.71177	4.62386	6.4737	6.67456	6.5864	9.3027	3.551	7.55105	8.35541	1.53385	4.53042	9.32035	1.39178	0.00190337	0.0271258	4.42564	9.1228	10.0843	1.631	3.15318	11.4796	1.68815	7.24507	6.5329	6.74257	4.70963	0.0130291
5235	2.18496	7.0421	4.00786	8.31218	-0.0234814	4.67632	6.46674	3.92702	4.85269	2.86767	6.00201	5.52887	2.52836	6.11435	10.1212	4.37182	5.08008	1.70914	11.0789	4.76355	3.64842	6.13118	2.97986	4.02088	6.5266	6.59052	5.59037	8.80947	3.22624	6.93254	8.59105	1.97298	4.14319	9.21611	1.46685	0.0451984	2.0923	4.34973	9.05176	9.98366	1.37463	2.99291	11.5392	0.139218	5.73553	6.30886	6.68077	4.63775	0.00741456
5244	2.78033	7.00132	3.18962	8.13189	0.0912655	4.17253	6.19611	3.51809	3.79523	3.13129	5.35264	5.42682	2.49202	5.80869	10.0889	4.40123	5.72897	0.133615	11.2934	5.39854	3.53022	6.25163	3.51765	4.75841	6.47254	6.45577	5.75833	9.00616	2.69743	7.0005	8.36653	1.94889	4.10759	10.1432	0.207319	0.0656322	0.192472	4.25593	9.14578	9.48675	1.66241	3.05796	11.5339	0.0169733	6.65149	6.34908	6.83531	5.01518	-0.0317961
5272	2.24881	6.91231	3.55322	8.15634	0.155824	4.41177	6.16237	4.13046	4.52076	3.53861	5.87822	5.49192	2.86596	6.32034	9.99013	4.38675	5.69789	2.10186	11.2123	5.49301	3.60471	7.01479	3.44269	4.63028	7.0159	6.69856	5.89412	9.04579	3.50231	6.93492	8.47528	2.26491	4.2897	9.89499	1.54219	0.25085	0.261548	4.23296	9.17781	10.1887	1.5475	3.16663	11.5975	1.63307	7.39209	6.49807	6.67696	5.00477	-0.0192543
5563	0.540797	5.88499	2.48183	8.04791	0.157325	3.51889	5.6595	3.30317	3.501	2.33067	5.11057	5.56	1.11521	5.33165	10.0232	3.96848	4.81259	0.210812	10.8198	4.96298	2.4944	4.96324	3.16389	3.65813	6.49947	6.52579	4.58271	8.28671	2.37546	6.3142	8.25175	0.849108	3.70426	8.55967	0.283699	0.141398	0.263818	3.65634	9.12835	8.99471	0.579475	2.22506	11.5743	0.0399215	6.03819	6.02936	5.46416	4.44709	-0.0416214
5690	0.662098	7.41869	5.09371	8.20966	-0.0187628	4.69767	6.60392	3.88127	4.74958	3.06666	5.3468	5.07324	2.83833	6.78359	9.96226	4.79509	6.72381	0.415392	11.682	6.21436	3.96652	7.00839	3.49152	4.81605	6.88425	6.58445	7.42485	9.67627	3.68148	8.1611	8.78698	1.70894	4.6295	9.55711	0.201013	0.0506102	0.072991	4.88377	9.14212	10.917	1.13991	3.12474	11.456	1.48098	6.79654	6.15372	6.7434	5.43483	0.00671275
5765	0.715897	6.97471	3.38465	8.17075	0.0378599	4.50895	6.47586	4.27349	4.39701	2.91829	5.71429	5.43586	2.49507	6.15874	9.85324	4.73329	5.87871	0.481561	11.2408	5.82374	2.71017	6.94851	4.03965	4.79918	6.49902	6.57274	5.63416	9.04328	3.05835	6.99699	8.64108	1.77862	4.12539	8.79116	0.266482	0.115553	0.134145	4.39031	9.03318	10.1326	1.39304	3.26653	11.5302	0.160527	6.9329	6.35234	6.62823	5.20161	-0.00170899
5787	1.89662	7.35388	4.77469	8.24636	0.00161291	5.31163	7.35281	4.17117	4.90547	3.28426	5.79715	5.15009	2.46745	6.76788	10.1105	4.95314	6.9561	0.0288472	11.6819	6.18124	3.81673	6.61555	3.95831	3.48731	7.03968	6.64573	7.35108	9.98497	3.6182	8.34463	8.72855	1.49897	4.68426	9.71512	1.14331	-0.0371934	0.0956457	5.06184	9.22892	11.3817	1.16279	3.31689	11.4547	1.27801	7.184	6.07647	6.84335	5.62529	-0.0184616
5814	0.356983	6.5194	2.65772	7.74791	-0.0361356	3.35181	5.55779	3.30928	4.27429	2.54945	5.47815	5.59012	2.24426	5.49433	10.0343	4.16855	5.03548	-0.0152654	10.6232	5.07836	3.76804	6.54297	3.12627	4.30276	5.76669	6.64191	5.01976	8.15251	3.06944	6.08676	8.14558	1.71139	3.97553	8.26507	0.0600142	-0.0804884	0.0548767	3.51837	9.06275	8.85394	1.02821	3.0091	11.5116	-0.0272839	6.59274	6.31635	5.95173	4.84765	-0.0128472
5850	1.89854	7.07614	4.33348	8.18791	0.0440799	4.82833	6.83873	4.17691	5.08474	2.97659	5.9704	5.25664	2.48329	6.42982	10.071	4.65667	6.63114	1.68235	11.28	5.68003	3.13483	6.27061	3.78524	4.32425	6.65158	6.31567	6.58389	9.591	3.43664	7.78385	8.80954	1.40823	4.39811	9.53223	1.48646	0.0115134	2.21257	4.57953	9.13902	9.71397	1.04599	3.53731	11.4481	1.44874	6.38989	6.27093	6.62855	5.02855	-0.024778
5867	2.00148	7.36061	4.357	7.92634	0.20923	4.91991	6.62067	3.97275	4.6002	2.90411	5.8488	5.32652	3.03762	6.44583	10.1364	4.74668	6.64149	2.13975	11.5949	6.04734	4.42166	7.07894	4.15006	4.64214	6.85902	6.43857	6.52149	9.55368	3.49431	7.69134	8.91962	1.98015	4.58502	10.0518	1.83301	2.49815	2.74717	4.70246	9.25856	9.80886	1.85931	3.56467	11.5264	2.00759	7.77149	6.15683	7.03764	6.06468	-0.0493414
5904	1.91526	7.48753	4.48304	8.12229	0.0346428	4.95335	6.93185	4.60384	4.8414	2.67165	6.20001	4.96795	2.80375	6.8872	9.93801	4.90313	6.89446	2.06534	11.5469	6.43405	3.76772	7.88992	4.48513	5.48125	7.11663	6.21459	6.77787	9.85107	3.91272	7.98361	8.8616	1.63843	4.58119	9.96682	1.6717	1.96743	2.12301	4.98624	9.18552	11.1722	1.71086	3.65421	11.4265	1.82569	7.644	6.11071	7.2865	5.67202	-0.0233743
5977	0.688998	6.9037	3.67577	8.15193	0.00954855	4.53957	6.55613	3.74569	4.17684	3.07369	5.85517	5.42544	2.64395	6.31595	10.1049	4.38388	5.73073	2.07462	11.1942	5.37657	3.41813	6.78631	3.37078	4.26908	6.41855	6.68204	5.8981	8.92466	3.40682	6.93031	8.40815	1.6351	4.2077	9.57144	1.44543	0.0830815	2.1948	4.13067	9.02352	9.71257	1.17195	3.27529	11.4934	1.37942	6.20973	6.3547	6.26793	5.68292	0.00250188
6235	0.54528	6.84617	3.02967	8.01268	0.162044	4.2577	5.92641	3.21859	3.72551	2.62977	5.64353	5.45718	1.12443	5.81282	10.0981	4.4052	5.46689	0.216326	11.2373	5.0845	3.25141	6.07973	3.37922	4.29896	6.48927	6.57786	5.71449	8.86834	2.90112	6.88584	8.60739	1.65417	4.0859	9.1589	0.289155	0.14681	0.268914	4.21067	9.10865	9.96093	1.21902	2.75577	11.4802	0.0415606	6.46021	5.83879	6.29726	5.31306	-0.0423233
6346	0.662098	7.02854	3.74017	7.93779	-0.0187628	4.44972	6.462	3.96092	4.36919	3.04761	5.5366	5.41837	2.75389	6.511	10.1925	4.51548	6.26571	2.10402	11.2854	5.66439	3.33486	6.65893	3.75942	4.79417	6.22211	6.45738	6.26926	9.12347	3.35427	7.41813	8.46419	1.62339	4.43158	9.45438	1.24989	0.0506102	2.08874	4.38008	9.13015	9.97295	1.23153	3.17296	11.4572	1.43936	6.16186	6.23947	6.22554	4.96951	0.00671275
6424	1.99719	6.7185	3.27445	7.98042	0.20923	3.80401	5.88521	3.45484	3.97888	2.38706	5.14118	5.58688	2.4424	5.78889	10.0293	4.0758	5.34517	1.81682	10.9579	4.80813	3.00667	5.03986	2.98773	4.37209	6.15652	6.4709	5.54939	8.21572	3.17055	6.88069	7.96052	2.01377	3.97943	8.61693	1.50241	0.200929	2.32384	4.06407	8.91207	9.59687	0.637952	2.92119	11.5728	1.28802	5.32768	5.87908	6.03233	4.49682	-0.0493414
6440	2.46478	7.30367	3.96279	8.22055	0.00954855	4.49792	6.65406	4.78592	4.62176	2.8462	6.06846	5.38143	3.09188	6.5114	10.0834	4.8546	6.40581	2.48899	11.4809	5.89761	3.74694	6.52241	4.06962	5.21722	6.67381	6.68017	6.54974	9.34572	2.91746	7.5468	8.53436	2.03495	4.47908	9.78224	1.731	2.04584	2.27099	4.71427	9.13676	10.3183	1.76502	3.55371	11.5241	1.62713	7.62075	6.49583	6.96937	6.45786	0.00250188
4943	2.07541	7.04759	3.71645	8.16893	-0.0612298	4.29611	6.46468	4.14378	5.23988	2.86562	5.40645	5.39521	3.00357	6.69577	10.0279	4.39999	5.77342	3.59981	11.2376	5.23304	2.61356	6.6516	3.28975	5.55707	6.27782	6.62057	6.1676	9.10043	4.42527	7.13775	8.39534	1.64799	4.23944	9.332	1.42338	0.00190337	0.0271258	3.87054	9.10952	9.85774	1.29058	3.299	11.5179	1.53645	6.39713	6.41163	6.72033	5.66289	0.0130291
4948	2.96955	7.24656	3.99231	8.10093	0.0189857	4.59056	6.33755	4.97548	4.9667	4.05749	6.05523	5.31132	2.86356	6.99381	10.0722	4.45984	5.75228	2.97556	11.2436	5.45699	3.14499	7.02071	3.12059	5.88417	6.21345	6.50668	6.59399	9.16855	5.14589	7.47347	8.16646	1.73966	4.33477	9.23138	0.244659	0.0939052	0.11376	3.65385	9.00545	10.1461	1.30473	2.67647	11.4258	0.153971	6.79055	6.42558	6.57316	6.16562	0.00109825
4995	2.24064	7.27107	4.44533	8.21797	2.71362	4.88745	7.11134	4.41502	4.77436	2.98498	6.46898	5.35404	3.06453	7.02518	10.0768	4.93079	6.58356	2.56221	11.4339	5.81705	3.61101	6.53312	4.2177	5.05717	6.95036	6.67846	6.60461	9.53226	4.29716	7.50215	8.68112	1.72099	4.65928	9.72628	1.94195	2.29241	2.27284	4.69815	9.19191	9.37766	1.29098	3.88828	11.4986	1.71306	6.67066	6.48388	6.69235	6.09842	0.0179417
5003	3.64413	7.3495	3.36397	8.01766	0.0393614	3.91052	5.71406	5.87267	6.4828	3.83012	5.8768	5.50282	3.90025	9.01185	10.0654	3.86718	4.46155	4.42966	11.2514	4.7047	4.20724	7.81655	3.02819	7.18686	6.10628	6.32446	5.32651	8.52678	5.62324	6.42412	7.88219	2.20201	3.83168	9.63205	1.27774	0.00610158	0.136415	3.32553	8.96514	9.10062	1.17814	2.28679	11.5963	1.38901	7.37789	6.31538	6.61692	6.66659	-0.0240761
5011	0.478031	7.24874	4.62073	8.15174	0.0912655	4.70929	6.76684	5.66234	6.30891	3.11068	5.87052	5.22449	3.5211	8.42611	10.0894	4.44425	6.21035	4.03748	11.5138	5.51006	3.28864	6.70002	3.25852	6.56041	6.56499	6.63338	6.78986	9.29343	5.72561	7.38543	8.44096	2.37826	4.58636	9.32934	1.8016	2.38959	2.80763	4.16142	9.14842	10.0851	1.2802	3.29387	11.4247	1.69864	7.12656	6.23074	6.79017	6.17541	-0.0317961
5071	0.854878	7.00577	3.43539	8.06261	0.184135	3.90668	6.14193	4.48087	4.40561	3.01996	5.99817	5.32885	2.88361	6.41201	10.1116	4.35641	5.70057	2.10721	11.2447	5.14311	2.99886	6.9782	3.68514	5.05587	6.35962	6.42004	4.27464	8.81419	4.1197	6.59643	8.26546	2.06097	4.01917	10.0087	0.43561	0.283321	0.292125	3.81451	9.09949	9.12678	1.65743	2.74571	11.4726	0.211341	7.46995	6.25636	6.78262	6.16484	-0.0234652
5097	3.95784	7.41652	3.43255	7.9289	0.1762	3.92301	5.3749	5.86308	6.615	4.54205	6.56006	5.41672	3.32095	8.47129	9.93065	4.02728	3.98412	3.21737	10.4738	4.28891	3.04597	7.12887	1.95221	8.54983	6.35195	6.45809	5.75086	8.03038	6.84816	5.94652	7.53324	2.59412	4.01222	9.57445	1.60951	0.163046	0.284203	3.75057	8.38321	10.0088	1.14378	2.73361	11.4974	1.48882	6.41537	6.31199	6.33833	6.90432	-0.0444287
5108	2.0671	7.18984	3.83544	8.27357	-0.0219799	4.27079	6.48066	4.58619	5.3459	3.60552	6.11167	5.22695	3.17479	7.2429	10.1445	4.55203	5.85066	3.19289	11.353	5.37734	3.55781	6.79289	3.56812	6.07191	6.42917	6.30352	5.87955	9.18882	4.49802	7.24529	8.67589	1.95055	4.17238	9.57603	1.23171	-0.0642528	0.0701651	4.14475	9.06814	9.26837	1.21341	3.01312	11.4826	1.44659	7.49316	6.09194	6.96742	4.22191	-0.0149526
5112	5.54106	8.21411	4.15684	8.19654	0.152607	5.51595	6.91087	7.01774	7.60154	6.21989	7.44639	4.84282	4.88578	10.3473	10.0229	4.90279	6.70311	5.40838	11.5084	6.35584	5.4425	10.0072	3.73491	9.52152	7.23884	6.49109	7.42177	9.86291	8.22791	7.86871	8.55432	3.4799	5.02668	10.5059	1.88024	0.135987	0.258722	5.17333	9.08611	11.0065	1.47204	3.51012	11.4755	2.10038	8.44199	6.44215	7.15434	7.65564	0.6304
5150	2.8991	7.49475	4.53868	8.29858	-0.0612298	4.97356	7.29214	4.52828	4.96719	3.5806	6.76601	5.28119	3.15944	7.08168	10.0584	4.98138	7.10119	1.7786	11.4603	6.23479	4.27424	7.61137	4.58469	5.3111	7.24152	6.06938	6.51882	9.56788	3.2002	7.59557	8.90719	1.79522	4.44548	10.8851	1.42258	0.00190337	0.0271258	4.49003	9.01341	10.7744	1.52029	3.08718	11.3467	0.126105	7.33869	6.45524	7.25011	5.05272	0.0130291
5152	0.724864	6.81236	3.7368	8.18096	0.047297	4.08126	5.88902	4.34353	4.70627	3.03999	5.67827	5.46301	2.81702	6.05982	10.0053	4.32295	5.35772	0.492589	11.0306	4.84477	3.39563	7.0321	3.37743	3.96065	6.3111	6.57476	5.50752	8.80242	3.08303	6.83812	8.14083	2.24853	3.74081	9.41294	0.277393	0.126376	0.144337	3.76242	8.92385	9.71699	0.559303	2.63794	11.4223	0.163806	6.69862	6.31596	6.38219	3.94041	-0.00311262
5157	3.15999	7.59344	7.8675	7.95085	0.0520156	3.46966	5.96957	5.85953	6.75083	4.01979	6.60611	5.65791	3.56714	9.0677	10.1209	4.32291	4.42318	3.28604	10.8616	5.12851	2.90855	6.06154	3.00223	7.15533	6.12944	6.73911	4.94096	7.72912	5.6958	5.72606	7.85898	2.43231	3.82415	9.50137	1.57696	2.57174	2.71353	3.41544	8.97119	9.6203	1.2571	2.96447	11.5091	1.77647	6.40728	6.56826	6.47727	5.62717	-0.00381443
5539	2.31157	7.14892	3.48185	8.20448	-0.0517927	4.18744	6.089	4.74753	4.67469	3.23726	5.81543	5.25683	2.9592	6.58218	10.0362	4.53631	5.90905	3.05362	11.2789	5.36408	3.24213	6.96321	3.23799	5.66057	6.12059	6.484	6.35177	9.16051	4.70277	7.22682	8.61424	1.62309	4.26538	9.41178	0.162823	0.0127271	0.0373181	3.60696	9.08993	10.0485	1.17801	3.14964	11.4637	0.129384	5.93189	6.09076	6.5434	5.83912	0.0116254
5652	4.22108	7.24554	3.55072	8.03988	0.133733	4.76373	6.32541	4.43824	4.88048	4.48856	6.18723	5.5209	3.01804	6.42847	10.0676	4.6235	5.83796	3.34175	11.2719	5.59696	3.88815	6.61662	3.66159	5.25819	6.76917	6.4862	6.26133	9.15142	4.51109	7.23926	8.34816	2.43412	4.2393	9.24383	1.6615	0.114339	0.238337	4.40143	9.13025	9.82128	1.40633	3.34752	11.5415	1.86681	7.14488	6.12202	6.85326	5.68854	-0.0381124
5688	0.348016	6.68561	2.73457	8.02061	-0.0455727	3.89934	5.54221	3.15285	4.65453	2.72652	5.23971	5.49354	2.23593	5.75289	10.0252	4.04747	4.96808	1.34205	11.0403	4.85233	2.70397	6.21821	2.86095	4.96413	5.96189	6.64859	5.65823	8.4659	2.71413	6.70031	8.24987	0.393147	3.89239	9.06559	0.0491028	-0.0913121	0.0446844	3.86814	9.01079	9.25371	1.45857	2.66083	11.4754	-0.0305622	6.68035	6.09553	6.27076	4.6559	-0.0114435
5705	2.76263	7.0265	3.50508	8.23344	0.138451	4.36559	6.65942	4.26068	4.71799	3.36996	6.04526	5.40383	3.05337	6.40782	10.0908	4.70735	6.1437	2.94064	11.174	5.82062	3.59011	7.11617	3.84635	4.79931	6.7683	6.51714	6.00664	9.39232	3.6815	7.32427	8.78643	2.04799	4.25156	9.30975	1.42796	0.119751	0.243433	4.34467	9.17984	9.93086	1.51371	3.33497	11.5689	1.31801	6.90061	6.19593	6.54157	5.43719	-0.0388142
5831	5.3974	7.06484	4.17145	8.2605	0.0346428	4.25629	6.07011	4.15748	4.43958	4.26292	4.89393	5.54564	2.5174	6.3146	10.1659	4.21887	6.01406	2.06077	11.4139	5.63149	3.28482	5.99037	2.72922	4.67086	6.16189	6.41037	6.64995	9.32615	3.35572	7.39646	8.4863	1.55825	4.49647	8.77722	1.25254	1.9095	0.131319	4.21282	9.19216	10.0966	1.1288	2.8733	11.5188	1.34747	6.60839	6.0104	6.1834	4.40922	-0.0233743
6063	1.89215	6.91925	3.0684	7.96166	0.0346428	3.92766	5.62266	4.08546	4.43074	3.15702	5.79134	5.59135	2.62276	5.61334	10.1428	4.27746	5.47369	2.0329	11.17	5.17824	3.55883	5.92181	4.26154	4.34935	6.078	6.65088	5.49998	8.80047	3.04887	6.83537	8.1657	2.05653	4.16042	8.98883	1.4191	2.0508	2.602	3.57062	9.13811	10.1841	1.39247	3.32517	11.5558	1.59249	7.47484	6.02484	6.83221	4.91472	-0.0233743
6423	2.37966	7.30531	3.65732	8.19617	0.152607	4.22991	6.21279	4.3723	5.0791	2.80466	5.55494	5.38163	2.87228	6.32109	10.0869	4.55639	6.2064	1.79679	11.3211	5.75273	3.91014	6.41854	3.71169	5.03336	6.37348	6.42007	6.48413	9.28701	3.08691	7.55402	8.57393	0.838504	4.34592	9.10831	0.278243	0.135987	0.258722	4.32654	9.13478	10.9949	1.1709	2.69787	11.4897	0.0382823	6.42117	6.04242	6.54486	5.09779	-0.0409196
6427	3.63367	7.64445	5.36025	8.24141	-0.0801041	5.06386	7.23665	4.86025	5.42189	3.82259	6.64578	5.16945	3.28386	7.40141	10.0112	4.98004	7.01312	2.39696	11.4788	5.9441	4.06353	7.23165	4.04106	5.77638	6.95152	6.44243	7.03587	9.68793	4.25813	8.00885	8.57457	1.69639	4.47636	9.59562	1.57582	-0.0197441	0.00674128	4.59107	8.98881	10.3969	1.15022	3.55889	11.3084	0.119549	6.77043	6.06061	6.75462	5.99932	0.0158363
5987	0.433198	7.05544	4.14519	8.18799	0.0440799	4.45992	6.49352	4.21355	5.1524	2.88239	5.93123	5.20031	2.37	6.17764	10.035	4.72911	5.72843	0.0784739	11.2209	5.07562	4.15656	6.40273	3.10608	4.83679	6.39838	6.44045	6.18833	9.19423	3.17835	7.29591	8.33421	1.69813	4.21109	9.18612	0.152762	0.0115134	0.141511	4.45215	9.04835	9.94297	1.3702	2.61252	11.5058	0.000581778	6.44413	6.10148	6.65514	5.7661	-0.024778
6514	6.27088	6.61875	3.27154	8.0574	0.228104	3.81873	5.71242	4.46208	5.45667	5.27913	6.1521	5.38493	2.88628	5.97436	9.96482	4.16979	4.8576	2.62746	10.7982	4.33996	2.89567	6.72825	3.17505	5.23509	6.39749	6.17875	5.71341	8.27472	3.67782	6.40112	7.86789	2.46645	3.68978	9.31543	1.43379	0.222576	0.34026	4.68533	8.84147	9.42989	0.659216	2.79561	11.4091	0.0645088	4.88329	5.91356	5.91315	4.52661	-0.0521486
6516	7.40999	7.74975	3.90721	8.23101	-0.0329185	4.96226	6.52852	6.19776	6.96078	6.75653	6.72872	5.15463	4.52413	9.25575	9.84587	4.54104	4.95584	4.59125	11.0389	4.28864	3.51143	7.92022	2.76181	8.54383	7.5124	6.73951	6.8766	8.96799	8.02445	7.10206	8.25283	2.97104	4.37696	9.50724	1.53347	0.0343746	2.09078	5.6711	8.70006	10.6511	1.11374	2.78871	11.4713	1.38964	6.64627	6.64384	6.76326	6.76538	0.00881819
6697	0.738314	7.61359	5.12832	8.10177	0.0614527	5.17128	7.2419	4.3843	5.65703	3.38383	5.99259	4.90367	3.00112	7.18545	9.97895	5.05402	7.10589	0.509132	11.7109	6.20567	3.94648	7.38356	4.29676	5.12119	6.99025	6.46124	7.36276	9.79179	3.31705	8.13991	8.75321	0.859472	4.61146	9.89915	1.37175	0.142612	0.159625	5.0877	9.10046	10.6495	1.34674	3.27406	11.3841	1.46192	7.18604	6.23748	7.22609	5.61343	-0.00521805
6698	2.94489	7.77928	5.22468	7.94414	0.155824	5.4988	7.0494	5.07725	5.86383	3.72033	6.7404	4.99121	3.39168	7.55905	10.0384	5.28079	6.75398	2.8946	11.5493	6.38504	4.20283	7.48493	3.60764	6.22749	7.37963	6.45618	7.05393	9.63031	4.4153	7.88769	8.67185	2.16996	4.60489	9.9681	1.83279	0.25085	0.261548	4.97035	9.02099	10.0828	2.3108	3.89535	11.346	1.81443	7.95829	6.41876	7.72714	6.51147	-0.0192543
NC001
NC002	3.10365	7.06684	3.05247	8.12815	0.127513	3.9774	6.01629	4.56024	5.23424	3.16866	5.12127	5.47208	2.73455	6.44469	10.0659	4.34162	5.70843	0.586329	11.0323	4.88625	2.85573	6.72598	3.42116	5.04156	6.52901	6.59464	6.19454	8.92544	4.86023	6.82907	8.37187	2.68576	4.16663	9.80149	0.370141	0.218378	0.230971	3.8755	9.12762	10.1168	1.51083	2.56806	11.549	0.191671	6.53056	6.26459	6.51281	5.64781	-0.0150434
NC003	5.6043	7.61157	10.6816	8.03851	0.0912655	4.89456	6.75418	6.73866	6.83077	6.7194	7.75861	5.01872	3.69024	7.66002	9.92253	5.29004	6.61746	2.04206	11.4747	5.80266	2.93802	7.61491	3.93029	7.77569	7.49634	6.49916	7.64873	9.52532	7.35481	8.16491	8.67172	4.83016	4.67772	12.7071	1.55884	2.23716	2.30303	4.86651	9.05673	10.9549	1.31795	2.91993	11.363	1.56948	6.89455	6.47762	6.80219	6.81328	0.637934
NC004	0.688998	5.84223	2.06672	7.53396	0.00954855	2.95394	3.69625	2.77232	4.08557	2.08844	3.75117	5.54291	1.07155	4.80206	9.86065	3.47559	4.64157	0.448477	10.3273	4.01851	1.58154	3.70328	2.04039	3.40026	4.97412	4.00384	4.9064	7.57022	2.55564	6.05733	7.89335	0.742831	3.58824	7.85852	0.233748	0.0830815	0.103568	3.10182	8.83635	9.1599	0.516774	1.10532	11.4752	0.150693	5.75022	3.36579	5.41038	4.29674	0.00250188
NC005	0.388366	6.74852	3.35092	8.25862	-0.00310565	4.40488	6.76316	4.00988	4.43523	3.32052	5.46539	5.59801	2.31908	6.20616	10.105	4.44337	5.45282	0.0233331	10.7857	4.464	2.71448	6.64407	2.45406	3.73169	6.33203	6.09723	5.21886	8.64132	3.64077	6.31708	8.35854	2.13549	3.82511	9.81971	0.0982043	-0.0426053	0.0905496	3.73125	9.04393	8.795	0.398727	2.89191	11.4505	-0.0158098	5.008	5.93806	6.04143	5.31191	-0.0177598
NC006	1.99281	7.03148	5.25179	8.23408	-0.0895412	4.65214	6.75823	4.73506	5.46061	3.38254	6.27096	5.19964	2.33512	6.93971	9.95406	4.36277	5.64814	0.332681	11.1838	4.8192	2.25527	6.56837	2.58574	5.32132	6.72298	6.39775	6.80241	9.00715	4.90765	7.06984	8.44186	1.52385	4.19755	10.2059	1.17044	-0.0305679	-0.00345098	4.33822	8.90553	10.2374	0.405136	2.76892	11.2986	0.11627	5.74059	6.09695	6.49174	5.92926	0.0172399
NC007	2.56749	7.46025	3.96189	8.06637	-0.174475	4.4225	5.24282	4.62781	5.2503	3.70804	6.69353	5.23628	2.79563	6.61532	10.0942	4.40363	5.2036	2.57624	11.2833	4.98507	3.75932	6.08819	3.85211	5.45706	7.52244	5.1933	4.84306	8.6615	4.31323	6.64855	8.27537	2.05537	4.22921	8.65118	1.50067	1.92632	2.17566	4.58377	9.0215	9.47697	1.71899	3.41711	11.5089	1.75612	7.35297	4.12178	7.09098	5.34295	0.0298725
NC008	2.79631	6.97765	3.5766	8.28797	-0.00310565	4.19939	6.67497	3.95927	4.86143	2.88891	5.33426	5.4425	2.72094	6.70853	10.0986	4.56644	5.75322	1.66927	11.1535	4.97698	2.2059	6.79731	3.2022	5.03815	6.62477	6.23671	6.12763	8.90002	4.98775	7.02868	8.82541	2.42993	4.14471	10.5137	1.2661	2.01205	2.16389	4.347	9.13475	10.1137	1.20913	3.16252	11.4961	1.30719	6.88753	6.07091	6.50734	5.04882	-0.0177598
NC009	2.22574	6.92243	3.612	7.89549	-0.00932568	4.41564	6.17263	4.20788	5.23271	2.95515	5.68775	5.46132	2.47348	6.81423	10.0355	4.40836	5.78077	0.426421	11.2344	5.29321	3.28446	6.00908	3.23416	4.56743	6.41427	6.41416	6.08995	9.01087	4.17085	7.11551	8.71958	2.13582	4.25669	9.51896	0.211925	0.061434	0.0831832	4.34	9.09085	10.6893	1.26914	2.76885	11.474	0.144136	6.8799	5.67117	6.51725	5.78646	0.00530913
NC010	3.2269	7.46315	4.95067	8.2117	-0.0502912	5.098	6.76823	5.28742	5.47327	4.05364	6.32689	5.08808	2.94137	7.41394	10.0269	5.11336	5.31239	1.57252	10.9962	4.68593	2.64812	6.33828	2.67742	5.83938	7.22947	6.27962	6.20102	8.99083	5.59298	6.97428	8.61519	2.4907	4.27773	10.4763	1.52061	-0.096724	0.0395883	4.25027	8.94969	10.7186	1.28875	3.03583	11.4318	-0.0322013	7.38731	5.67753	7.42693	6.26084	-0.0107417
NC011	2.53375	7.17154	4.24465	8.22158	0.047297	4.44152	6.888	5.28737	5.97881	3.69198	6.98166	5.40061	3.15346	7.23665	10.0578	4.3272	5.08462	0.492589	11.0951	5.21083	4.02471	8.01939	2.7661	6.24031	7.03482	6.2172	5.93658	8.94092	4.00279	6.92442	8.39368	2.35104	4.20258	9.96066	1.37382	0.126376	0.144337	4.21704	8.99335	10.1846	1.29748	2.60719	11.4714	0.163806	6.14644	6.23656	7.08421	6.82982	-0.00311262
NC012	2.64265	6.83643	2.46007	7.85558	-0.00310565	3.17846	5.17616	4.18123	3.88617	3.02027	5.20136	5.62607	2.45078	5.69351	9.94141	4.22409	5.09104	1.38789	11.0057	5.0291	2.96837	7.12393	3.49608	4.39606	5.97301	6.45049	5.77709	8.4314	4.531	6.31554	8.07926	2.03813	3.9645	10.0737	0.0982043	-0.0426053	0.0905496	3.90822	9.13405	9.34592	1.27288	2.63708	11.6006	-0.0158098	5.84062	6.21541	5.91533	3.59298	-0.0177598
NC013	2.21207	7.38129	3.7568	8.01978	-0.00310565	4.17045	6.00053	4.51255	5.17758	3.38707	6.0198	5.39736	2.51872	6.75258	10.022	4.14574	5.054	1.81462	11.1357	5.17273	2.9746	6.0601	2.95265	5.00944	6.49769	6.43488	4.94276	8.72007	4.46156	6.51902	8.32146	1.98606	4.09609	9.5178	1.52154	1.9347	2.44492	3.95603	8.98738	9.83608	1.58937	2.97157	11.4322	1.41379	7.44757	5.93405	7.21614	5.77513	-0.0177598
NC014
NC015	2.28106	7.29569	4.8753	8.26675	0.00633147	4.71698	7.47864	5.20506	6.0083	2.98223	6.19787	5.11135	3.17053	7.31419	10.1193	4.39137	6.30894	1.85631	11.3025	5.28056	2.18635	7.10089	3.44388	5.41207	7.00667	6.38016	7.55229	9.55853	4.55485	7.72412	8.88236	2.576	4.6253	10.7325	1.41005	1.8765	2.12859	4.52871	9.14953	10.6049	1.21732	3.0595	11.4512	-0.0125315	6.15425	6.10704	6.72381	6.15324	-0.0191635
NC016	0.419749	7.35265	3.91809	8.14349	0.0299243	4.74602	6.43052	3.89329	4.89738	2.94372	5.5272	5.46337	2.57129	6.68921	10.1475	4.67102	6.59022	0.0619316	11.5374	5.88128	3.97032	6.86769	4.13542	4.75238	6.75421	6.58665	6.54445	9.58056	4.7485	7.64573	8.92364	1.6743	4.42227	9.90842	0.136394	-0.00472217	0.126222	4.38098	9.23827	10.5465	1.55094	3.24802	11.5332	-0.00433569	6.47879	5.88638	6.83107	5.27457	-0.0226725
NC017
NC018	3.24061	7.19826	3.79708	8.00338	0.0582356	4.24825	5.61739	5.41295	5.789	2.99817	5.96182	5.62297	2.59281	7.25099	9.85791	3.68094	3.87755	3.11029	10.5432	4.0037	2.22208	4.36408	1.94857	5.42076	5.78076	4.89351	4.94305	7.2438	4.80452	5.78548	7.69455	1.94788	3.84428	7.19929	1.41859	2.32043	2.63381	3.04724	8.24219	10.1123	0.467836	2.92154	11.4804	1.43224	5.97253	5.2736	6.59693	5.19822	-0.0268834
NC019	4.18931	5.95803	4.9833	7.21497	-0.0612298	2.64242	4.02262	5.13333	5.65235	4.63606	5.21123	5.54083	2.31484	6.03959	9.69806	3.34395	2.32807	0.365766	10.0646	3.86222	1.87721	6.98309	2.13105	6.40385	6.81923	6.47317	4.56605	6.63364	5.31099	4.66616	6.43621	4.11248	3.07326	9.95813	0.151912	0.00190337	0.0271258	3.56211	8.58875	8.9351	0.437032	1.14597	11.411	0.126105	6.19713	6.47852	4.80821	3.68198	0.0130291
NC020	0.36595	6.15881	2.49428	7.05623	-0.0266984	3.2213	3.81991	2.83903	3.45467	2.3725	5.07042	5.68537	1.84877	5.03117	9.79559	3.24352	3.80885	-0.00423728	10.2514	3.95923	2.66544	2.98068	1.56465	3.39501	5.08154	3.5204	3.61334	6.99753	1.91999	5.847	7.76255	1.3347	3.23521	5.90139	0.0709257	-0.0696646	0.0650689	3.1445	8.67239	8.52961	1.03106	1.19928	11.4364	-0.0240055	5.83842	4.36856	5.80354	4.0302	-0.0142508
NC021
NC022	2.52984	6.42369	2.48634	7.5192	-0.0140442	3.06015	4.58244	4.07373	4.46354	3.38916	5.38681	5.5727	1.02546	6.03315	10.0841	3.56273	4.15941	0.420906	10.4199	4.22019	2.67987	6.37703	2.09406	4.51082	6.06223	5.87746	4.35976	7.80807	4.15987	5.86556	7.84019	1.56334	3.34974	8.58382	0.206469	0.0560221	0.0780871	3.24618	8.78386	10.0889	0.490193	1.11887	11.4494	0.142497	7.01462	5.64296	6.34761	4.38365	0.00601094
NC023	3.5495	7.39952	4.90037	8.20982	0.0204871	4.90063	7.20187	5.11213	5.74098	3.57354	6.37952	5.16608	2.89787	7.24733	10.0295	5.20057	6.35957	1.48139	11.3608	5.43496	2.40864	7.03321	3.48482	5.70465	7.30279	6.20599	6.58638	9.48817	4.41326	7.78908	8.90296	3.02007	4.48128	9.71076	1.27202	2.24042	0.11603	4.75938	9.03329	10.5561	1.21455	3.03538	11.3586	-0.00761399	7.04152	6.11699	7.39199	6.17574	-0.0212689
NC024	2.73587	7.23444	4.94232	8.13338	0.0284228	4.87966	6.89639	4.88382	6.0339	3.6595	6.90641	5.19221	3.03296	7.74898	9.92809	4.92284	5.97236	2.14482	11.3502	5.30344	1.91289	6.94414	3.56628	5.36477	7.01624	6.4974	6.53877	9.28772	5.33471	7.19744	8.93514	2.10032	4.5375	11.4789	1.76795	2.19653	2.51317	4.73163	9.12221	11.538	1.39491	3.20257	11.4103	1.45674	6.33624	6.01534	7.17332	4.4075	-0.000305369
NC025	1.91668	6.76882	3.41755	8.21037	0.0440799	3.97289	5.86417	4.15845	4.53167	2.53358	5.06682	5.53021	2.38231	6.11581	10.0178	4.25288	5.72622	1.58264	11.1792	5.10288	2.33227	6.3352	3.15087	4.08451	6.20934	6.42108	6.18137	9.13258	3.44692	6.98268	8.4041	1.95426	4.45483	10.6879	1.34481	0.0115134	0.141511	3.82364	9.15546	10.3116	1.19654	2.89244	11.524	1.2518	6.77246	6.02166	6.51969	4.98142	-0.024778
NC026	2.17278	7.40572	3.79202	8.18582	0.118075	4.49389	6.55818	4.08933	5.31175	2.74462	5.70784	5.28563	2.89103	6.78776	10.028	4.61461	6.63491	1.9622	11.4044	6.09409	3.60896	6.56944	4.01722	4.95135	6.72247	6.49854	6.69972	9.50863	3.92266	7.54376	8.64636	1.99506	4.49508	9.84042	1.39274	0.207555	0.220779	4.63655	9.13618	10.1238	1.50855	3.25401	11.5074	1.40776	7.13518	6.28375	6.91537	5.46324	-0.0136398
NC027	0.54528	6.50897	2.57147	7.89254	0.162044	3.39181	5.15056	3.44759	3.64625	2.66037	5.08221	5.55292	2.29096	5.25462	9.97041	4.09614	4.68493	0.216326	10.8739	4.55503	3.36794	5.86434	3.39397	4.07499	6.01494	6.30535	4.81693	8.32079	2.7455	6.08095	8.16262	1.7308	3.65504	8.694	0.289155	0.14681	0.268914	3.63532	9.04297	8.66084	0.584791	2.79222	11.5563	1.27523	6.37869	6.0503	6.05346	3.5341	-0.0423233
NC028	2.29773	5.51449	2.05416	6.73368	-0.00782421	2.56275	3.18113	3.84843	4.10603	3.13404	4.52218	5.56127	2.12636	5.12441	9.4521	3.28668	2.94203	1.33784	10.1808	3.82994	2.7633	5.78226	2.39189	5.12522	5.31301	4.98105	3.40054	6.05135	2.86602	3.7378	6.92192	1.49683	2.61396	7.61245	0.0927486	-0.0480172	0.0854535	3.47162	8.52798	8.35629	0.999591	2.62316	11.3823	-0.0174489	6.04853	5.17693	4.855	3.46716	-0.017058
NC029	2.32893	6.48181	3.08917	7.51628	0.184135	3.5308	4.33386	3.36634	4.20709	2.80691	4.8289	5.70554	2.78781	5.39461	9.94478	3.96701	4.76733	2.32121	10.7665	4.74852	3.16611	4.32975	3.23595	4.00432	5.6095	4.20104	4.8657	7.66799	3.89106	5.97874	7.83481	2.04768	3.77793	7.99302	1.71888	2.26844	2.59919	3.97415	8.88639	9.41757	1.57899	2.98938	11.5583	1.49432	6.39329	4.11871	6.04694	4.65219	-0.0234652
NC030	0.850395	6.88885	3.93977	8.08429	0.179417	4.56887	6.2613	3.48767	4.33532	2.6674	5.73073	5.27638	2.57549	6.1982	9.97728	4.41676	5.82457	0.646984	11.2917	5.0696	2.57719	6.32655	3.07902	4.48386	6.64675	6.59031	6.20861	9.00996	4.13989	7.41603	8.4607	1.12457	4.27238	9.33032	0.430154	0.277909	0.287028	4.07167	9.0243	9.41129	1.39739	2.72812	11.458	0.209702	6.6474	5.98066	6.59408	4.92074	-0.0227634
NC031	0.854878	6.61748	2.76062	7.99742	0.184135	3.8276	5.27946	3.45693	4.35042	2.25559	4.79309	5.5731	1.41261	5.62806	10.0143	4.10607	4.89487	0.652498	10.8562	4.87865	2.91536	5.75924	2.97936	4.13939	5.90836	5.52019	5.12558	8.23624	3.76312	6.33759	8.39148	1.13517	3.76073	8.45387	0.43561	0.283321	0.292125	4.00836	8.89915	9.29543	0.71347	2.74983	11.4616	0.211341	6.32595	5.26154	6.10876	3.25393	-0.0234652
NC032
NC033	0.590112	7.55067	5.37461	8.14246	0.20923	5.12769	6.85447	4.7114	5.85204	2.87769	6.04485	5.00772	2.62893	7.4563	9.96715	4.82251	6.89063	0.271467	11.7041	5.75817	1.98679	7.82162	3.64895	4.91032	7.38348	6.30665	7.63738	9.77171	4.6533	8.13852	8.99801	1.72418	4.59001	10.8153	0.343712	0.200929	0.319875	4.59813	9.09536	10.8873	1.21022	2.83908	11.3252	0.0579522	5.95937	5.85427	6.84652	5.60155	-0.0493414
NC034	3.72392	7.33027	4.33902	8.12638	0.160542	4.73072	6.64146	4.48472	5.26715	4.01546	6.00831	5.22514	2.73681	7.06027	9.98584	4.60949	6.01283	0.624927	11.2338	5.45373	3.41076	5.64316	2.89137	4.49041	7.13496	5.56747	6.60647	9.24255	4.14151	7.26019	8.48452	2.98588	3.93661	9.20953	0.408331	2.47132	0.266644	5.10728	8.85913	10.2652	0.686889	3.05664	11.4325	0.203146	6.19251	5.82892	6.67109	5.35609	-0.0199561
NC035	0.854878	6.92523	3.26692	8.02795	0.184135	4.25795	5.59197	3.90721	3.80049	2.34	5.32756	5.43815	1.41261	6.06128	10.0075	4.17575	5.35145	0.652498	11.005	4.67054	2.91329	5.83542	3.58654	4.25559	6.28355	5.79526	5.83303	8.66822	3.43093	6.61473	8.27444	1.13517	4.10576	9.14719	0.43561	0.283321	0.292125	4.29922	8.9756	9.23857	0.71347	2.50387	11.4618	0.211341	6.64248	5.74625	6.52854	4.18284	-0.0234652
NC036 (ZH1)	0.419749	6.88914	3.62137	8.2493	0.0299243	4.36978	6.68638	3.95124	5.00267	2.62746	5.86093	5.28281	2.34208	6.53084	10.0729	4.46145	6.21956	0.0619316	11.1898	5.63636	2.79049	6.71037	3.40321	4.80854	6.40705	6.46183	6.31596	9.312	4.40676	7.41183	8.85182	0.562807	4.20518	8.77194	0.136394	-0.00472217	0.126222	3.89357	9.21507	10.9769	1.15212	2.35588	11.5115	-0.00433569	6.56258	6.18669	6.54955	3.09311	-0.0226725
NC037 (ZH3)	2.08666	6.85041	3.34802	7.9664	0.0299243	4.06828	6.18967	3.87098	4.89589	3.05981	5.72729	5.52592	2.47492	6.80718	10.085	4.34701	4.64696	1.37676	10.7998	4.46356	3.1726	6.91405	2.94163	4.67313	6.27952	6.49095	5.68317	8.32048	4.21874	6.39642	8.02974	2.60747	4.01723	9.66299	0.136394	-0.00472217	0.126222	4.12226	8.96687	9.96096	1.05388	2.45665	11.4528	-0.00433569	5.77061	6.41642	6.47273	5.1211	-0.0226725
NC038 (ZH4)	2.60248	6.63005	4.67568	7.89633	0.213948	3.40792	5.83649	3.50929	4.45883	3.1409	5.76882	5.62809	2.33362	5.81982	9.99885	4.13206	4.5983	1.87757	10.8646	4.60149	2.93503	5.48145	2.65086	4.17142	6.13172	6.21689	4.8363	8.21583	3.01466	6.1925	8.21344	2.1344	3.75592	8.77405	1.38614	0.206341	2.3193	3.7083	9.02509	9.24128	1.16673	2.8196	11.5698	0.0595913	6.62328	6.09991	6.22009	5.05741	-0.0500432
NC039 (ZH5)	6.39341	6.15825	3.0626	7.60708	2.74665	2.94741	4.68121	4.54303	4.79622	5.87662	5.61508	5.70714	2.4817	5.19989	9.83716	3.7529	3.99873	2.21639	10.4855	4.00985	2.78369	5.94907	2.67853	5.62529	6.2299	6.46203	4.30105	7.67512	3.41665	6.15852	7.71514	8.54376	3.0935	9.71245	1.43264	4.47206	3.08193	5.39455	8.85298	8.3683	0.463613	2.53427	11.4997	0.134301	5.28082	6.35037	5.20709	4.69196	0.00952
NC040	9.33951	8.40645	10.318	8.16798	4.88162	4.65157	3.71674	4.62903	6.32159	7.35101	8.14478	5.5495	3.50501	7.65163	9.66095	5.22375	6.11289	2.3861	11.089	6.72154	4.78517	7.42098	4.90832	7.32214	10.7136	6.22824	5.4057	8.08406	6.67008	7.00828	6.46029	11.9006	3.42453	10.9624	4.25273	4.34207	2.18665	8.2323	7.77956	10.8263	2.16101	1.19115	11.3703	1.48707	6.80406	7.00313	8.42075	5.33697	-0.0163562
[truncated: 316 more columns]

## Sheet: Figure 4b
	Plasma_NMNAT1	Plasma_NRP2	Plasma_MAPT	Plasma_CADM3	Plasma_GDNF	Plasma_UNC5C	Plasma_VWC2	Plasma_Siglec_9	Plasma_CLM_6	Plasma_EZR	Plasma_SMOC2	Plasma_NBL1	Plasma_EFNA4	Plasma_SCARB2	Plasma_NCAN	Plasma_PRTG	Plasma_ROBO2	Plasma_CRTAM	Plasma_RGMA	Plasma_PLXNB3	Plasma_CPA2	Plasma_CD38	Plasma_SMPD1	Plasma_MSR1	Plasma_Alpha_2_MRAP	Plasma_sFRP_3	Plasma_EPHB6	Plasma_RGMB	Plasma_SIGLEC1	Plasma_CNTN5	Plasma_ADAM_22	Plasma_CLEC1B	Plasma_ADAM_23	Plasma_MATN3	Plasma_RSPO1	Plasma_HAGH	Plasma_LXN	Plasma_gal_8	Plasma_BCAN	Plasma_LAYN	Plasma_NEP	Plasma_GDF_8	Plasma_THY_1	Plasma_WFIKKN1	Plasma_TMPRSS5	Plasma_CDH3	Plasma_GFR_alpha_1	Plasma_GM_CSF_R_alpha	Plasma_Beta_NGF
0	0.102421	0.0709682	0.0493981	0.0618327	0.0660932	0.0962379	0.017558	0.0633437	0.121314	0.110312	-0.00293231	0.00766521	0.11807	0.129346	0.0247956	-0.00596437	-0.0324563	0.0525884	-0.0261611	-0.00818124	-0.0390044	0.118139	0.0676283	0.119643	0.067963	0.0659448	0.0830668	0.0297439	0.115008	-0.0704527	0.029084	0.0799249	-0.015322	0.107143	0.102434	0.0319537	0.0279475	0.0524837	-0.00455587	0.113407	0.0555592	-0.0782954	0.0729532	-0.0147356	-0.0383946	0.0921732	0.122442	0.0373228	0.0370697
1	0.0206676	-0.0566915	0.050302	-0.155011	0.00543091	-0.111892	-0.112624	-0.0318929	-0.0216927	0.0232532	-0.15425	-0.0541014	-0.0731992	-0.0403077	-0.0419011	-0.133986	-0.145968	-0.105382	-0.121935	0.0203941	-0.0868964	-0.0297749	0.0353795	0.0049125	0.0295202	-0.00151042	-0.123859	-0.175215	0.0275381	-0.0846572	-0.168528	0.0541124	-0.147103	0.0873661	-0.0290093	0.0850531	0.0440871	0.0931732	-0.11723	-0.0972419	0.0453224	-0.0812513	-0.150829	-0.0459839	-0.0883521	-0.0987371	-0.0116894	-0.0478759	-0.0182556
2	-0.050595	-0.133116	0.11456	0.0369915	0.0492458	-0.0227787	-0.0187528	-0.0374781	0.0494591	-0.0404497	0.00439372	0.00769962	0.0686175	0.0548809	-0.0907389	-0.054809	-0.0440796	0.0464052	-0.123676	-0.217065	-0.0953105	0.0143252	-0.0359112	0.0107211	-0.115359	0.0178026	0.0158465	0.000144211	0.0219683	-0.0981648	0.00988721	-0.217518	-0.0335486	0.00807423	0.0237377	-0.0277471	0.0482299	-0.153241	-0.0823386	0.0338475	-0.00406221	-0.0611231	0.0319192	-0.123186	-0.00819615	0.038861	0.0263071	-0.0314345	0.0358957
3	-0.0116291	-0.00483137	0.0956654	-0.0582381	0.0127801	-0.00255245	-0.0380989	-0.0308705	-0.0170267	-0.0295243	0.00598396	0.0690455	-0.044231	-0.103318	0.019552	-0.063935	-0.02139	-0.00446684	-0.0881111	-0.00742162	0.0612447	-0.0483874	-0.0333046	-0.0745381	-0.0324559	-0.0211318	-0.0408559	-0.0259681	-0.0370258	-0.00839376	0.0062708	0.0254568	-0.0276665	-0.0593487	-0.0820528	-0.0404484	0.0287021	-0.05573	0.0268419	-0.0798461	-0.0882503	0.0335687	-0.0547095	0.0257817	0.0327596	-0.0862798	-0.0727048	0.0359838	-0.0930342
4	0.0670697	0.0307319	-0.0723529	-0.0509245	-0.0301296	0.00425015	-0.0805676	0.0444686	0.0458056	0.0882171	-0.127522	0.00700863	0.051971	-0.00231386	0.0525033	0.0137671	0.00313181	0.147908	-0.0138036	-0.0688757	-0.0672094	4.23996e-05	0.130346	0.00625626	-0.0399036	0.1077	0.0361356	-0.0430194	0.0990147	0.0509199	-0.056903	-0.0416206	-0.0465228	-0.0327125	-0.0696824	0.0161938	-0.0410895	0.00280693	0.00775676	-0.056475	-0.0963939	-0.00209556	-0.00508753	0.0623267	-0.061391	0.00474287	-0.0164805	0.00479326	-0.11257
5	0.0649545	0.055076	0.0309323	-0.0183574	0.000331034	-0.0605949	-0.0481282	0.0137432	-0.0343668	0.0592485	0.0405534	-0.0581459	-0.0862243	0.0203639	0.130606	0.0163448	0.0581277	-0.038471	0.0201207	-0.133515	-0.0913505	-0.113711	0.0918206	0.0187221	0.0407213	0.0911281	-0.0779405	-0.111178	0.102315	0.0726056	-0.0783702	-0.0248988	-0.0402598	0.0437517	0.151783	0.00193555	-0.0798248	-0.163896	0.0564117	-0.0345061	0.045091	0.0182626	-0.00361143	-0.0572141	0.0858199	-0.0695918	0.055709	-0.0539474	-0.094049
6	0.0884699	0.0559574	-0.000748022	0.0370876	-0.0674948	0.0108004	0.0739215	-0.132901	0.0396403	-0.0505563	-0.0306982	0.153464	0.0505085	-0.00646191	-0.000926309	-0.0861015	-0.0984325	0.0534251	0.0326443	-0.0909486	-0.0543511	0.0158612	-0.00907349	-0.0456149	-0.0890228	-0.179142	0.100282	0.0152588	-0.106365	-0.110563	0.0816839	0.0677459	-0.0251346	-0.0499645	-0.0389309	-0.119437	-0.0790311	-0.0587497	-0.00611604	0.00747504	0.120317	-0.000720395	-0.0543809	0.0357235	-0.0767649	0.0768938	0.0117247	-0.026726	0.0629458
7	-0.0357134	0.047293	0.131442	0.0697586	0.0271057	0.0498585	-0.133123	-0.0720906	0.00664502	-0.0456999	-0.00913243	-0.023566	0.0208183	-0.00866586	0.0239363	-0.0587372	-0.0883282	-0.0634073	-0.0734894	0.0806471	-0.121453	-0.00800655	-0.228068	-0.0894195	0.107995	0.03688	0.0118471	0.0463696	-0.0428332	0.00389316	0.0245669	0.0206322	0.0287685	0.0259506	0.143253	-0.0977035	-0.0680579	-0.0438385	0.0276402	0.0788318	-0.21618	-0.0462613	0.0281652	-0.0100537	0.0417908	0.0927142	-0.00770039	0.00965804	-0.173915
8	0.0516154	-0.057588	-0.0762178	-0.071924	0.0312284	-0.00107802	0.0675426	0.157257	0.0112749	-0.0219465	0.00273109	-0.0405886	0.0159682	-0.0589766	-0.161674	0.0895884	0.104787	0.164076	0.0325826	-0.0802504	-0.017725	-0.160914	-0.127103	-0.0533404	0.00580026	-0.0115138	0.0157098	-0.0975518	0.0127973	-0.0149379	-0.0838412	0.072858	0.032837	-0.039644	0.0919721	0.0606727	0.0775469	-0.00859324	-0.148743	-0.0339762	-0.000913261	0.0149692	-0.0167081	-0.124241	-0.0140952	-0.00226546	0.13203	0.102561	-0.0829273
9	0.0376617	0.125822	0.0949034	0.00441052	-0.0415501	0.0811468	-0.0683887	-0.102888	-0.147913	0.0572209	-0.0750031	-0.0122557	-0.0174959	-0.0440029	0.11842	0.137745	0.084808	0.0128	0.0693113	0.00936739	-0.0999072	0.000754793	0.0783433	-0.0948745	0.115958	-0.0225322	0.0448094	-0.014379	-0.062207	0.0725085	-0.0205335	-0.0115361	-0.0793323	0.0476012	0.0834217	-0.0927164	0.0875542	-0.0103128	0.124029	0.0309908	-0.0256706	-0.00208998	-0.0561464	-0.137661	0.100654	0.0240689	-0.0314242	0.0690001	-0.105274
10	0.180114	0.0342137	0.100286	0.0251646	0.00286691	-0.0408419	0.0501901	-0.103414	-0.0147438	0.15727	0.0769907	0.053757	0.0766636	-0.00177595	-0.0260422	-0.0236526	0.0355434	-0.118828	-0.0785975	0.00490519	0.0578345	0.0211709	-0.0287745	-0.0135766	-0.043828	-0.0237603	0.000709838	0.0683238	-0.0458506	-0.0970216	0.0937095	-0.0381029	-0.0637615	-0.0965636	0.041771	0.355419	0.201245	-0.0708482	0.0101211	0.0304984	0.116809	0.0825977	0.0148217	-0.0883499	-0.0332857	0.0204654	-0.0117473	0.0923631	0.0401527
11	-0.0786191	0.00154645	0.149347	-0.150937	-0.0735941	0.0688708	-0.105917	0.0186137	0.00728001	-0.0166266	0.044058	-0.126154	-0.0191052	-0.0718142	-0.218183	0.156474	0.0077688	-0.000248461	-0.0990103	0.0544752	-0.0470579	-0.0556175	0.00349874	0.023112	0.0768264	-0.0695101	-0.0922159	-0.0382245	-0.0297797	0.0548838	-0.065088	0.0209939	0.0100565	-0.103906	0.0177287	-0.107049	-0.175147	-0.0179754	-0.218847	-0.0414691	0.0977589	-0.0684356	-0.0545843	-0.0446844	-0.104915	-0.0126387	-0.0557117	0.169464	0.102327
12	-0.114253	-0.180075	-0.158687	0.0588669	-0.0367872	-0.0109506	0.0696661	-0.03993	-0.0831525	-0.125948	0.126537	-0.0376747	-0.021969	0.0397587	0.0412543	-0.0409253	-0.0934141	0.0505323	0.0353661	-0.0858895	0.0541172	0.0172753	0.098812	0.0828818	-0.00179979	-0.029084	-0.0415399	0.0239547	0.0320186	-0.0568097	-0.00560079	-0.00665077	0.0158265	-0.0678004	0.0564186	0.0733151	-0.0923773	-0.0532989	0.0855953	-0.0264382	-0.0361318	-0.062421	-0.0150239	-0.158862	-0.0863909	-0.0885245	-0.0560798	-0.0226791	-0.00235042
13	-0.0238227	-0.000231012	0.025453	-0.0447042	0.198837	-0.024673	0.0349871	0.00217808	0.0133057	0.0116802	-0.0749806	0.128881	0.0280218	-0.0733903	0.113469	-0.112104	-0.211253	0.0742744	-0.0750608	0.0597798	0.146402	-0.0263054	-0.0461732	-0.00302665	-0.00412607	0.00495586	0.161653	0.0136567	-0.0264824	-0.0179339	-0.0282732	0.0274081	0.0412397	0.0247722	0.0338418	-0.0148404	0.0021576	0.0387063	0.12418	-0.0444224	0.040933	0.108722	-0.018654	0.0129905	0.14927	-0.0521353	-0.00323589	-0.11582	0.208514
14	0.0267886	0.00626114	0.023435	0.0404109	-0.158932	0.06751	0.0185284	-0.167749	0.0358958	0.0323698	-0.0113167	0.0477519	-0.0484482	-0.0534544	0.00203559	0.0896376	0.0143619	-0.00887303	0.0021223	-0.0211907	-0.201778	-0.0787936	0.0498224	0.078067	0.0996782	0.000899877	0.0353993	0.00302876	-0.0194689	-0.047992	0.090555	0.0288034	0.153238	-0.0458985	0.00626647	0.0506411	0.0165734	0.0517953	0.000395165	0.00757934	-0.0127658	0.0290266	0.0106458	0.0375639	-0.0334899	0.0449128	-0.00450569	-0.173891	-0.120476
15	0.0437034	0.0894072	-0.0732427	0.00160195	0.0884971	-0.121604	-0.0157121	0.111001	0.0212588	0.0611866	0.122923	-0.0640127	0.0653695	-0.00275487	0.0773785	-0.0922063	0.0134137	0.0140857	-0.03542	0.00204551	-0.0698348	0.00940587	0.000223293	0.0135483	0.218369	-0.0665421	-0.0261785	0.0345982	-0.0757255	0.0364885	-0.00908495	0.00409885	0.0453104	-0.0338794	0.0814668	-0.0198454	-0.208279	0.0715674	0.0749048	-0.0435695	0.0730663	0.0247384	0.0158559	-0.0490492	-0.0385587	-0.113018	0.0579495	0.10057	0.134285
16	-0.0419083	0.0753872	-0.0296028	-0.0289796	0.0645931	-0.0871715	-0.0300971	0.114422	0.0476831	-0.013926	-0.0216677	0.0999018	0.02118	0.0035143	0.0023439	0.0208495	0.0262564	0.0293599	0.000960172	0.0392597	0.0420861	0.0249075	0.0474332	0.0348435	-0.011931	-0.00628856	-0.0419128	-0.0148052	-0.0525239	0.0741468	0.0390012	-0.0299805	-0.117621	-0.0232558	-0.0126105	-0.0472437	0.107348	0.00102367	0.0139191	0.0183836	-0.0131088	-0.0837367	-0.0241552	-0.125864	0.0933084	0.0254785	0.054278	0.1794	-0.110635
17	0.0842706	-0.0292798	0.13679	0.00915546	0.212061	0.0589763	0.0655887	0.0234725	0.0239066	-0.0195313	0.0193765	0.160962	0.01463	-0.00964099	-0.139772	0.0524987	0.0146532	-0.0841492	-0.10445	-0.0579049	0.0122026	-0.0371945	0.0516738	0.0495523	-0.0962339	0.00788736	0.0153438	0.056629	0.0216289	0.0378662	0.01172	0.026011	-0.0954402	-0.000383624	0.0385444	0.0211542	-0.0266808	0.00936202	-0.115282	0.0342736	-0.123116	0.115222	-0.0133593	0.114084	0.0295418	-0.011467	0.058933	-0.0887617	-0.0793618
18	0.106037	-0.155031	-0.0188157	-0.0257973	-0.00117022	0.00143863	-0.183659	0.0795731	0.0169638	0.00909585	-0.0464334	0.124124	0.0162262	0.0596293	-0.112605	-0.0610121	-0.0373069	0.100102	-0.049711	-0.0825738	-0.0785183	0.0451989	-0.173749	0.0711806	0.0374747	0.0543737	-0.0362747	-0.0226421	0.0360705	-0.0624714	-0.0296323	0.00816586	-0.00758504	0.0845126	-0.000181006	0.0593047	0.0795961	-0.0631955	-0.0977947	0.0286348	-0.0299721	-0.150332	-0.0119503	-0.125212	-0.0593556	-0.0519762	-0.0902193	-0.213805	0.0628254
19	-0.0303832	-0.0206678	0.0525542	0.00592632	-0.150293	0.0253034	0.140861	0.111775	-0.0493481	-0.00960355	-0.0679459	0.129881	-0.0257157	-0.0398476	0.115335	-0.0169963	-0.0231812	-0.00576001	-0.0379033	0.0022097	-0.00578441	-0.00412036	0.038375	-0.0221542	0.100369	0.136428	0.0300408	0.00587784	0.0244097	-0.0680876	0.0538312	0.0229764	-0.0404762	0.0603305	-0.0131701	-0.0428342	-0.00655125	-0.00146524	0.0993843	0.0111032	0.0447161	-0.0132413	-0.0458568	0.0106805	-0.150753	0.0127147	0.0563951	0.0259245	-0.124362
	CSF_NMNAT1	CSF_NRP2	CSF_MAPT	CSF_CADM3	CSF_GDNF	CSF_UNC5C	CSF_VWC2	CSF_Siglec_9	CSF_CLM_6	CSF_EZR	CSF_SMOC2	CSF_NBL1	CSF_EFNA4	CSF_SCARB2	CSF_NCAN	CSF_PRTG	CSF_ROBO2	CSF_CRTAM	CSF_RGMA	CSF_PLXNB3	CSF_CPA2	CSF_CD38	CSF_SMPD1	CSF_MSR1	CSF_Alpha_2_MRAP	CSF_sFRP_3	CSF_EPHB6	CSF_RGMB	CSF_SIGLEC1	CSF_CNTN5	CSF_ADAM_22	CSF_CLEC1B	CSF_ADAM_23	CSF_MATN3	CSF_RSPO1	CSF_HAGH	CSF_LXN	CSF_gal_8	CSF_BCAN	CSF_LAYN	CSF_NEP	CSF_GDF_8	CSF_THY_1	CSF_WFIKKN1	CSF_TMPRSS5	CSF_CDH3	CSF_GFR_alpha_1	CSF_GM_CSF_R_alpha	CSF_Beta_NGF
0	0.0781158	0.10362	0.0809069	0.0557064	0.0463115	0.0746442	0.0474306	0.0940424	0.0967789	0.0907623	0.10111	-0.0655372	0.101998	0.103735	0.00126763	0.0773675	0.0523273	0.0797474	0.0584067	0.0657719	0.0616125	0.0853894	0.0541875	0.10091	0.0913616	0.0501971	0.0678246	0.055081	0.0953398	0.0590653	0.0106273	0.0642182	0.0593808	0.0727595	0.0832784	0.0425954	0.0303893	0.0825422	-0.0197377	0.0701325	0.0568347	0.0355839	-0.0161834	0.0622298	0.0554137	0.0663573	0.0830437	0.0807569	0.0536784
1	0.0811325	-0.0657889	-0.0150497	-0.109811	0.0535675	-0.117627	-0.136985	0.0219821	0.0229323	0.0735923	-0.0221042	0.0898895	-0.00491012	-0.00619909	-0.102344	-0.115323	-0.14368	0.0388446	-0.138629	-0.116407	-0.0282393	-0.0429182	-0.1012	0.0619602	-0.0319784	-0.0546093	-0.115184	-0.145166	0.0475614	-0.135998	-0.152124	0.0787977	-0.134458	-0.0596928	0.00407683	0.0280763	0.0184353	-0.0293498	-0.12675	-0.0911844	-0.0642812	-0.109379	0.0173153	-0.0129601	-0.0575493	-0.0238241	-0.0877668	-0.0319548	0.009857
2	0.0436423	0.000158269	0.113463	-0.0269912	0.181117	-0.0122172	-0.0607738	-0.0687219	-0.0514187	0.0297737	0.031575	0.0456358	-0.0561286	-0.0865156	-0.0752036	0.04408	0.023196	-0.0952585	-0.00462253	0.0554339	-0.00393729	-0.0448262	0.0787944	-0.0681717	0.127992	-0.0172311	-0.0313688	-0.0279478	-0.0526173	0.00266521	-0.0633173	0.161005	-0.0541326	0.0552014	0.0831885	0.144289	0.0863896	0.13747	-0.0735248	0.0159431	0.0414831	-0.0551671	-0.0359929	-0.0042341	-0.0211149	0.0153002	0.0462271	-0.0687201	-0.0311537
3	-0.0292859	0.00921674	-0.042581	0.0184756	0.0295354	-0.0381781	-0.0157522	-0.0300226	-0.041723	-0.0754198	-0.0477316	0.106217	0.0143103	-0.00823159	0.0962006	-0.0356646	-0.00611892	0.119408	0.0165281	0.0131397	0.0251763	-0.10083	0.0167132	-0.0322076	-0.081283	0.00390334	-0.0473187	-0.0157944	-0.0343559	-0.0234045	-3.87814e-05	-0.0394926	0.0178877	-0.0910834	0.0864261	0.10706	0.141643	-0.0720115	0.0456164	-0.052165	0.0500417	0.0810053	0.10368	0.14047	0.0355803	-0.0161908	0.0202621	0.00551803	-0.0778516
4	0.0243904	0.0437497	0.0940029	-0.047494	-0.10239	0.0361776	0.0309799	0.155449	0.16913	0.02239	0.0796475	-0.0739383	0.0326882	0.118075	-0.0420655	-0.0233603	-0.0755642	0.0192753	-0.0657262	-0.120375	-0.151803	-0.0683518	-0.172414	0.0716675	-0.0172822	-0.146706	0.00787782	-0.0538442	0.140954	-0.0454794	0.0248766	-0.0151432	0.0223645	0.030045	0.0498277	0.110887	0.138124	-0.0630798	-0.0543588	0.0874165	-0.0610986	-0.0162346	-0.0653888	0.0267651	-0.028223	-0.149498	0.056078	0.100435	0.0884001
5	0.000619698	0.0629054	-0.0403946	-0.125433	0.0112739	0.0352843	-0.142804	-0.0749433	-0.0350226	-0.0193449	-0.00712787	-0.0290613	0.00649557	-0.0193068	-0.0835799	-0.00164497	0.0470082	0.0632415	0.0191505	0.0855589	0.179449	-0.118708	0.0664929	-0.0187586	0.00640458	-0.303842	-0.0631902	-0.0331676	-0.0400355	0.0126701	-0.0259141	-0.0192267	-0.00938092	-0.190855	0.0813113	0.0103487	-0.0138307	0.0676552	-0.0995547	0.00875106	0.174564	-0.00506071	0.0251672	0.117628	0.172609	-0.280096	0.111075	-0.00574056	0.0521322
6	-0.0480857	-0.0276492	-0.0661717	0.0362619	0.0557059	0.0486917	0.00315984	-0.0933781	-0.0520536	-0.0195119	-0.0878642	-0.0407092	-0.0803199	-0.00691703	-0.0499428	-0.0145478	0.0531853	-0.106061	-0.00125597	-0.0331866	-0.0763824	-0.0841047	-0.0449486	-0.0755004	0.0109692	-0.057907	0.0735834	0.042984	0.0140756	0.0654533	0.0571593	-0.0606276	0.0515984	-0.0810307	-0.0888654	-0.0612211	-0.0089829	0.0828907	-0.00948988	0.048714	-0.110147	-0.085548	-0.0483752	-0.0814359	-0.0956023	-0.0923653	-0.0460689	-0.0334765	-0.02397
7	0.0666623	0.0753401	-0.0130456	0.170127	0.0590493	0.0396058	-0.00542555	-0.0773436	-0.00492943	-0.0135558	0.0310479	0.0668668	-0.0571962	-0.00810655	0.0328336	0.00728016	-0.0379757	-0.0271766	-0.048792	-0.0722597	-0.0349789	-0.0544827	-0.11669	-0.0482909	0.0805432	-0.0226004	-0.0172409	-0.0196057	-0.0131999	-0.00541194	-0.0477687	0.0189932	-0.0601368	-0.0778045	0.0400426	-0.0849737	-0.1362	0.0275176	-0.181847	0.04811	-0.0402482	-0.123663	-0.021127	-0.120287	-0.150626	-0.000818013	0.139314	-0.0108148	-0.264339
8	0.206137	-0.0263544	-0.0889371	0.0897515	0.0518127	0.0253124	0.0561419	-0.00568059	-0.0469734	0.11972	-0.0110244	0.0766746	0.0623984	-0.0733304	0.0776308	0.0193869	0.00585954	0.154256	0.00133559	-0.0747933	0.0348033	-0.0570245	-0.0247353	-0.030561	-0.0198731	0.00646915	0.0435035	0.0446523	-0.0246363	0.0611637	0.0693324	0.113423	0.0472902	0.0121318	0.131308	0.150821	0.196122	0.106452	0.0701421	-0.0427071	-0.0756812	0.142938	0.205705	0.109876	-0.100418	0.0029678	-0.059127	0.0384064	0.0357084
9	-0.0557734	0.0218855	-0.0643968	-0.0508749	-0.0560943	0.0910815	0.0500657	-0.00902879	-0.0351867	-0.035374	0.0803211	-0.0722671	0.0716461	-0.00408907	-0.102557	0.0289213	-0.0648171	0.0103487	0.00472685	-0.0315702	0.151624	0.0625233	0.0338786	-0.00352627	0.0802833	0.0642467	-0.0505223	-0.0376955	-0.0826636	-0.0825701	-0.0586905	-0.0789144	-0.0168163	-0.0859028	0.0609307	-0.0467253	0.110645	0.0725137	-0.0634429	-0.066336	0.118735	0.192395	-0.0766522	0.0788162	0.105913	0.0893121	0.0641818	0.0331953	-0.199385
10	0.00965118	-0.0204814	0.128768	-0.07271	0.0484137	0.0767783	0.0232019	0.0588061	0.0508416	0.00602091	-0.0216631	-0.135863	0.0125907	-0.00056028	-0.194574	-0.00773994	0.0698234	0.0294382	0.0465884	0.0388756	-0.136265	-0.108315	-0.00615077	-0.0106954	-0.015997	-0.152857	0.146749	-0.00885438	-0.0545053	0.077627	-0.0460871	-0.0421712	0.00374009	-0.0927447	0.0101523	0.112263	0.0396151	0.0626663	-0.134061	0.0405125	-0.178428	0.0469771	-0.26337	0.04134	-0.180787	-0.105753	-0.117688	-0.0241272	-0.0774608
11	0.0177605	0.0210134	-0.0794637	-0.0461988	-0.13255	0.000277207	0.00851423	0.0355472	0.0122068	-0.00632526	-0.0914373	-0.00215338	0.0113313	0.0542432	-0.0185808	-0.0643746	0.00694609	-0.00278983	-0.00312572	0.0679154	0.12324	0.0818617	-0.117266	-0.00707201	-0.0467894	0.0368306	0.09616	0.0201381	-0.044211	0.0209633	-0.0877147	-0.0145944	0.0601766	-0.0273618	-0.020321	-0.127896	-0.150428	0.00356066	-0.0135077	0.102018	-0.0775426	-0.0499995	7.96145e-05	0.0772661	0.0660845	0.0923991	-0.0270297	0.050171	0.0268079
12	0.0338347	-0.0431321	-0.0516682	-0.0804205	-0.169566	-0.0219576	-0.0329348	-0.0440625	-0.0590951	-0.0769349	-0.104855	-0.0182472	0.0184127	-0.0563557	-0.135319	0.0172892	-0.0215556	0.0649883	-0.0313965	0.00147468	-0.185878	-0.0403207	0.0258199	-0.0111453	-0.00735446	-0.0880268	0.0380382	-0.0287616	0.0317155	-0.0296389	0.00533782	-0.0919151	0.036298	0.0611571	0.0269453	-0.0930617	-0.0358513	-0.0482868	-0.00357928	0.123117	0.140922	0.00361112	0.0511309	0.0705585	0.0688723	-0.0527879	0.0094992	-0.108242	-0.11292
13	0.149036	0.000290016	0.0489303	-0.0915349	-0.0452389	-0.0400208	-0.020956	0.052424	0.00969453	0.192958	0.0310748	-0.10971	0.0458541	-0.0729308	-0.0728696	0.0673827	0.0266448	-0.036721	0.0259968	0.0316206	0.147102	0.0285342	0.0405828	0.0181363	-0.0180683	-0.0380136	0.030255	0.0308252	-0.0359968	0.0298516	0.0336706	0.0197046	-0.0296081	0.0299984	-0.147232	-0.116356	-0.216975	0.0574738	0.100811	-0.0399546	0.0166733	0.0104464	-0.0625217	-0.138761	0.00987246	-0.0763402	-0.00555733	-0.00961427	0.0976569
14	-0.0139764	-0.0991459	-0.110877	-0.00704522	-0.024565	0.052707	0.043275	-0.0741116	-0.102609	0.0205703	0.00054547	-0.0918525	-0.0560984	-0.0920415	-0.0785172	0.00860269	0.0445584	0.00316752	-0.00461072	-0.0269618	-0.123041	-0.036542	-0.0559706	-0.0370669	-0.0541004	-0.0343496	-0.0261136	0.0308261	-0.121482	0.0234242	0.0955977	0.0376761	-0.0455909	0.0203873	0.0618219	0.0810799	0.0630229	0.0664553	0.022507	-0.0311046	0.0417676	0.0986425	-0.236562	-0.110762	-0.0909036	-0.0222947	-0.0307207	0.0592423	-0.00875912
15	0.0104673	-0.000887093	-0.170522	-0.0125988	0.163982	0.0286408	0.0864114	0.0176341	-0.0332936	-0.0791239	0.0564197	0.0263569	0.00636317	0.0506577	0.0403031	0.0174234	0.000957435	-0.00746609	-0.0518667	-0.0193688	0.0897492	0.00342405	-0.0151278	-0.00238605	-0.041115	-0.137451	-0.0801548	-0.0190161	-0.0940586	-0.0320622	0.0345479	-0.0118045	-0.0388653	-0.118785	-0.0371262	0.0236345	-0.155996	-0.0190476	-0.0372169	-0.0842723	-0.0567367	0.0264432	-0.163234	-0.21902	0.0059599	-0.00976046	0.0270766	0.0389188	-0.0908184
16	-0.0223595	-0.0259333	0.0851766	0.0478389	0.0152953	0.0356885	0.0461632	0.0401008	-0.00437208	0.0336209	0.151299	0.0254009	0.00244506	0.0151601	0.041274	0.0334857	0.00634463	0.0982787	-0.066983	-0.0265826	-0.0440147	-0.00948776	0.0410935	-0.0303726	0.0737514	-0.108597	-0.103036	-0.0282302	-0.0241767	-0.0536882	-0.037751	0.00616468	-0.0290143	0.0710917	0.168937	-0.0797657	0.06925	-0.0153816	-0.0625217	-0.213115	-0.0829303	0.0212559	-0.118964	0.0939381	-0.0168726	-0.0726057	-0.0188793	0.127797	0.0812333
17	0.0498053	0.0073881	-0.0509258	-0.0725453	0.0974222	-0.092359	-0.0118835	0.0392211	0.0885056	-0.0402641	-0.0495554	0.0387279	0.101183	0.0992896	-0.194487	-0.00549061	-0.0178186	0.0500715	-0.020978	0.00164571	-0.0968898	0.0804024	0.0511607	-0.00242514	0.00276646	0.0450413	-0.0289788	-0.0265812	0.0223474	-0.097274	0.0206741	0.0367259	-0.0804802	0.105281	0.0868569	0.0470732	0.0199062	0.0607151	0.015319	-0.00609359	0.0249315	0.103434	0.139804	0.0576599	-0.0889069	0.048034	-0.0316153	0.00675404	-0.24787
18	-0.0586719	-0.0697566	-0.211601	-0.0276698	0.0474023	-0.0272902	-0.0467096	0.0505285	0.0774913	-0.0411179	-0.0806858	-0.0760639	-0.0139409	-0.00759442	-0.00407849	-0.0610726	-0.00629111	0.0592881	0.0296095	-0.0512134	-0.00811513	0.0824719	0.0250562	-0.00723326	0.0756563	-0.00276848	0.00611861	0.0426196	0.0197626	0.0066279	-0.0427433	0.0838647	-0.0268456	0.0445677	0.0163341	0.0472312	-0.0380227	0.0727174	0.04652	-0.00428958	-0.032567	-0.0945887	0.151182	0.0108217	0.127995	-0.0968169	0.0307404	0.0501168	-0.223819
19	-0.151044	0.102883	0.0471942	0.0364066	-0.0174851	0.0199028	0.0146419	-0.0262327	-0.0278704	-0.0879214	-0.00227893	0.043487	0.0619618	0.0248315	0.147037	0.0398441	0.0415601	-0.072844	0.051422	-0.0287838	0.135399	-0.0321776	-0.00763027	0.0244164	-0.019012	0.0294549	0.0795053	0.00804695	0.0181682	0.0296458	-0.0295999	0.0201518	0.0496856	0.0759857	-0.0569166	-0.0205247	0.0441259	0.0650551	-0.054386	-0.111448	0.000984672	0.0904501	-0.0655889	-0.021264	-0.15793	-0.013041	-0.00522599	0.0772019	-0.0547758
[truncated: 133 more columns]

## Sheet: Figure 5a-f
	molecule	contrast	N1	N2	MWUpval	Median1	Median2	fmissing	padj_BH_all	padj_BH_restricted		NPX data CSF
0	CSF_NMNAT1	('III', 'II')	14	5	0.0142759	2.98139	0.590112	0.322222	0.0893368	0.0753042		Panel	Olink Target 96 Inflammation(v.3022)	Olink Target 96 Inflammation(v.3022)	Olink Target 96 Inflammation(v.3022)	Olink Target 96 Inflammation(v.3022)	Olink Target 96 Inflammation(v.3022)	Olink Target 96 Inflammation(v.3022)	Olink Target 96 Inflammation(v.3022)	Olink Target 96 Inflammation(v.3022)	Olink Target 96 Inflammation(v.3022)	Olink Target 96 Inflammation(v.3022)	Olink Target 96 Inflammation(v.3022)	Olink Target 96 Inflammation(v.3022)	Olink Target 96 Inflammation(v.3022)	Olink Target 96 Inflammation(v.3022)	Olink Target 96 Inflammation(v.3022)	Olink Target 96 Inflammation(v.3022)	Olink Target 96 Inflammation(v.3022)	Olink Target 96 Inflammation(v.3022)	Olink Target 96 Inflammation(v.3022)	Olink Target 96 Inflammation(v.3022)	Olink Target 96 Inflammation(v.3022)	Olink Target 96 Inflammation(v.3022)	Olink Target 96 Inflammation(v.3022)	Olink Target 96 Inflammation(v.3022)	Olink Target 96 Inflammation(v.3022)	Olink Target 96 Inflammation(v.3022)	Olink Target 96 Inflammation(v.3022)	Olink Target 96 Inflammation(v.3022)	Olink Target 96 Inflammation(v.3022)	Olink Target 96 Inflammation(v.3022)	Olink Target 96 Inflammation(v.3022)	Olink Target 96 Inflammation(v.3022)	Olink Target 96 Inflammation(v.3022)	Olink Target 96 Inflammation(v.3022)	Olink Target 96 Inflammation(v.3022)	Olink Target 96 Inflammation(v.3022)	Olink Target 96 Inflammation(v.3022)
1	CSF_NRP2	('III', 'II')	14	5	0.342621	7.1849	6.74852	0	0.604526	0.552839		Assay	IL8	VEGFA	CD8A	MCP-3	GDNF	CDCP1	CD244	IL7	OPG	LAP TGF-beta-1	uPA	IL6	IL-17C	MCP-1	IL-17A	CXCL11	AXIN1	TRAIL	IL-20RA	CXCL9	CST5	IL-2RB	IL-1 alpha	OSM	IL2	CXCL1	TSLP	CCL4	CD6	SCF	IL18	SLAMF1	TGF-alpha	MCP-4	CCL11	TNFSF14	FGF-23
2	CSF_MAPT	('III', 'II')	14	5	0.106811	4.46016	3.05247	0	0.30217	0.26378		Uniprot ID	P10145	P15692	P01732	P80098	P39905	Q9H5V8	Q9BZW8	P13232	O00300	P01137	P00749	P05231	Q9P0M4	P13500	Q16552	O14625	O15169	P50591	Q9UHF4	Q07325	P28325	P14784	P01583	P13725	P60568	P09341	Q969D9	P13236	P30203	P21583	Q14116	Q13291	P01135	Q99616	P51671	O43557	Q9GZV9
3	CSF_CADM3	('III', 'II')	14	5	0.893189	8.05244	8.12815	0	0.977807	0.948556		OlinkID	OID00471	OID00472	OID05124	OID00474	OID00475	OID00476	OID00477	OID00478	OID00479	OID00480	OID00481	OID00482	OID00483	OID00484	OID00485	OID00486	OID00487	OID00488	OID00489	OID00490	OID00491	OID00492	OID00493	OID00494	OID00495	OID00496	OID00497	OID00498	OID00499	OID00500	OID00501	OID00502	OID00503	OID00504	OID00505	OID00506	OID00507
4	CSF_GDNF	('III', 'II')	14	5	0.889502	0.0299243	0.00954855	0.911111	0.976502
5	CSF_UNC5C	('III', 'II')	14	5	0.686791	4.39614	3.9774	0	0.872064	0.826416		6346	6.92863	9.45613	4.64569	0.92595	2.14514	2.50974	1.74502	0.47182	9.31382	2.5671	6.7814	2.32406	1.19831	11.6632	1.31362	4.56486	-0.00693	1.51129	1.22252	3.85043	5.00483	1.4535	-1.31856	0.55976	1.45139	6.15504	0.58968	3.18853	1.40853	3.3573	1.13063	1.64554	4.37474	5.79444	1.63896	2.07245	1.15991
6	CSF_VWC2	('III', 'II')	14	5	0.621603	6.01308	6.01629	0	0.832872	0.785325		4995	7.81903	10.0422	5.94773	1.44246	2.1645	3.10576	2.2867	1.07677	10.4355	5.04245	7.40929	3.32178	1.54487	12.0908	1.69032	5.77021	0.49758	1.55377	1.86737	6.2041	5.11079	2.53502	-1.02111	1.13925	1.88855	6.85896	2.08008	3.12692	1.79253	4.26993	2.16986	1.79422	5.02773	6.9315	2.16392	1.85464	1.47602
7	CSF_Siglec_9	('III', 'II')	14	5	0.0700034	4.75643	4.00988	0	0.241147	0.209511		5204	7.45676	9.50868	4.45154	0.80615	1.91588	2.684	1.79186	0.46683	9.50804	3.75175	6.77813	1.93127	1.23406	11.7322	1.04678	2.53632	-0.04694	1.08819	1.40879	3.87136	5.03922	1.85528	-1.36822	0.38803	1.35799	7.14734	2.15305	2.64391	1.47542	3.837	2.05938	1.38386	4.91866	5.58247	1.55402	1.46619	0.90376
8	CSF_CLM_6	('III', 'II')	14	5	0.0700034	5.56281	4.43523	0	0.241147	0.209511		5652	7.33122	9.83424	7.53968	0.93826	2.48501	2.15495	2.3587	0.6066	9.49353	2.62136	7.09181	2.40248	1.49382	11.2295	1.69939	5.95224	0.44108	2.0235	1.51844	9.38935	5.15536	1.86995	-1.22342	0.741	1.77201	5.96121	1.08655	2.451	3.07742	3.79304	2.7087	1.55429	4.56996	6.92607	2.42147	2.93784	1.16063
9	CSF_EZR	('III', 'II')	14	5	0.0142759	3.67574	2.87769	0	0.0893368	0.0753042		NC029	6.75276	8.0153	3.46982	0.83231	1.73115	1.90936	1.62248	0.22653	8.0293	0.8858	6.08841	3.84957	1.11282	12.9149	1.19747	0.87259	-0.15917	1.3613	0.88999	1.66349	4.85426	1.68609	-1.30207	0.84783	1.09695	5.47182	0.22273	2.85845	1.1706	2.53098	1.4276	1.54305	4.11197	4.64831	0.8937	1.53377	0.7119
10	CSF_SMOC2	('III', 'II')	14	5	0.0142759	6.14435	5.12127	0	0.0893368	0.0753042		5157	8.74599	8.76973	8.32538	1.7579	2.36736	3.9664	2.71114	0.72106	8.94423	2.723	7.9996	4.33368	1.54724	12.8262	1.87246	6.70073	0.42868	1.63959	1.4826	9.62166	5.12939	1.88536	-0.89502	2.34943	1.92158	7.51275	0.99963	3.97886	2.85599	4.02652	3.49648	1.6816	4.80816	7.33588	2.07399	2.74708	1.46413
11	CSF_NBL1	('III', 'II')	14	5	0.686791	5.46327	5.54291	0	0.872064	0.826416		5011	8.74614	9.99151	9.14758	2.09812	2.59922	2.8984	3.10052	0.78911	9.41506	3.9614	7.65898	4.0222	1.50672	12.346	1.77267	7.91068	0.79625	2.5175	1.67021	8.49206	5.20326	2.17531	-0.93702	1.55849	2.06223	7.54965	0.9848	4.08787	2.46798	4.09836	3.75503	1.89648	5.22005	7.33569	2.19287	3.71332	1.62658
12	CSF_EFNA4	('III', 'II')	14	5	0.129859	2.69422	2.31908	0.0777778	0.342123	0.301479		5867	6.68743	9.5431	4.47503	0.64819	1.59025	2.18556	1.56368	0.35857	9.26958	1.57107	7.06412	2.52404	0.7703	11.8994	0.8309	2.07267	-0.26119	1.39765	0.858	1.94001	5.09945	1.39969	-1.5809	0.25343	1.42287	5.68779	0.66974	2.90364	0.87649	3.4151	1.13024	0.71948	4.90417	5.98278	1.52163	1.43331	0.64847
13	CSF_SCARB2	('III', 'II')	14	5	0.156003	7.02192	6.20616	0	0.38282	0.337941		NC018	7.52337	9.31257	4.41694	1.30416	1.9102	1.67702	2.04795	0.47895	9.66608	3.59822	6.44857	2.42354	1.19655	11.6808	1.48283	2.02377	-0.1552	0.73474	1.31077	6.22924	5.01487	1.80891	-1.23584	1.26801	1.64567	5.1591	0.96177	3.05957	1.82309	3.52729	5.19451	1.27637	4.51691	7.05743	1.3636	1.4927	1.04218
14	CSF_NCAN	('III', 'II')	14	5	0.964396	10.0129	9.96715	0	1	0.989645		NC013	9.35218	9.95136	3.29896	1.04967	2.29738	2.07329	2.07599	0.59987	10.4718	2.20493	5.67607	2.27711	1.90228	11.4859	1.72844	2.06511	0.07293	1.61099	1.48657	3.30727	5.20165	2.35922	-0.90273	0.94264	1.85319	7.88955	0.70656	2.93145	1.7488	4.0163	2.70645	1.39565	5.19688	5.07916	1.85561	1.79175	2.51522
15	CSF_PRTG	('III', 'II')	14	5	0.342621	4.37532	4.34162	0	0.604526	0.552839		6063	7.04723	8.96211	4.19555	1.59905	2.39512	2.5096	2.17649	0.9761	9.43066	2.61676	6.86011	2.61957	1.67899	11.9756	1.46618	2.81096	0.35538	1.54661	1.44796	3.22693	5.07152	2.04299	-0.93423	0.70242	2.06695	5.92175	0.46906	2.88777	1.76192	3.66031	1.80244	1.67059	4.51905	6.12585	2.13178	2.33386	1.57773
16	CSF_ROBO2	('III', 'II')	14	5	0.823013	5.14411	5.45282	0	0.946858	0.909125		NC012	7.67296	8.53222	3.98307	0.89752	2.03471	1.83814	1.75154	0.2674	10.2267	1.89861	6.33674	2.2013	1.22884	11.7881	1.04122	2.16349	0.17955	1.00162	1.09496	2.79215	4.88394	1.68761	-1.48011	1.12726	1.48403	6.57661	0.33015	3.36506	1.41909	3.20997	2.19431	1.59853	4.14146	5.80882	1.84529	1.45818	1.1316
17	CSF_CRTAM	('III', 'II')	14	5	0.0103199	1.72505	0.271467	0.366667	0.0715514	0.060465		5184	6.05628	8.89697	3.59753	1.31237	1.74077	2.16607	1.48507	0.38255	8.82367	2.89878	6.5772	1.83427	1.11466	12.2026	1.18387	2.52216	0.10065	0.93335	1.28109	2.33806	5.08767	1.53017	-0.24239	0.48383	1.3784	4.86711	-0.01282	2.43076	1.44206	3.06642	1.05294	1.42135	4.31805	6.02019	1.57375	1.52562	0.66541
18	CSF_RGMA	('III', 'II')	14	5	0.499828	11.0426	10.7857	0	0.732142	0.681797		NC025	7.32872	8.69999	3.44811	1.19352	1.90694	1.66646	1.51063	0.32192	10.2962	1.81018	5.90757	2.12165	0.812	11.0498	1.58786	1.66411	-0.00591	1.04072	1.30729	2.88191	4.98608	1.65414	-0.89419	0.7734	1.31775	5.86726	0.93011	2.30661	1.31579	3.36195	1.6992	1.34832	4.42744	5.58497	1.32685	1.56271	1.02021
19	CSF_PLXNB3	('III', 'II')	14	5	0.55934	4.8355	4.464	0	0.782574	0.729355		6424	6.36505	8.76559	4.32166	1.06225	1.6801	1.435	1.54775	0.47511	8.60747	1.36644	6.6071	2.29312	1.2776	11.4341	1.31671	1.4741	-0.05281	0.97115	0.94328	1.8088	4.98052	1.36955	-1.4393	0.31626	1.47938	5.10422	1.59738	2.78187	1.3598	2.98444	0.87832	1.39235	4.20895	5.43041	1.55539	1.70068	1.21418
20	CSF_CPA2	('III', 'II')	14	5	0.219298	2.78709	2.66544	0	0.469647	0.420138		5235	7.76594	9.63046	3.92674	0.9985	1.8853	1.28436	1.46434	0.50509	9.84031	3.66073	6.44015	2.64132	1.37591	12.3507	1.14146	2.64707	0.14647	1.37365	0.96183	3.445	5.14969	1.74765	-1.33857	0.54582	1.34017	6.43788	0.91543	2.87257	1.18476	3.59906	2.05478	1.26025	4.87919	7.0562	1.86057	1.45025	0.85482
21	CSF_CD38	('III', 'II')	14	5	0.443928	6.81221	6.64407	0	0.688178	0.63819		NC037 (ZH3)	8.91248	8.9294	3.16345	1.03498	1.47453	1.60016	1.58601	0.62863	10.1823	2.28309	6.54697	4.47566	0.95045	12.6599	1.2083	4.45071	-0.06358	1.25658	1.02027	4.29179	5.00602	1.63487	-1.33929	1.46822	1.13661	7.60117	0.69462	3.9044	1.04175	3.79697	2.37253	1.45503	4.33659	6.38966	1.65276	1.34047	0.8314
22	CSF_SMPD1	('III', 'II')	14	5	0.342621	2.85387	2.45406	0	0.604526	0.552839		NC003	10.2644	9.54418	5.70671	5.48812	1.56295	3.33653	1.59662	0.87058	10.5287	3.52219	7.47222	8.75222	1.09142	13.7061	0.87421	5.87319	0.0574	3.88592	1.06468	5.45631	5.16334	1.21952	-1.83146	3.84168	1.14822	8.98127	0.87243	4.29897	1.33756	4.92584	4.07287	0.87572	5.10351	9.15235	1.9871	1.35015	1.42009
23	CSF_MSR1	('III', 'II')	14	5	0.0103199	5.54117	3.73169	0	0.0715514	0.060465		5977	6.77145	9.46254	4.82429	1.21928	1.85879	1.78625	1.69137	0.28262	9.15128	2.20233	7.05733	2.07028	1.15382	11.7172	1.30349	3.97204	-0.11119	1.2184	1.39881	3.20096	5.0384	1.41605	-1.28574	0.51855	1.28668	6.01032	1.26565	2.70268	0.97017	3.28648	1.13385	1.19446	4.79672	5.71041	1.44447	1.89262	0.64647
24	CSF_Alpha_2_MRAP	('III', 'II')	14	5	0.256622	6.91773	6.33203	0	0.512774	0.464313		5850	6.6279	10.0853	3.79392	0.73258	1.14598	2.49659	1.27762	0.13899	10.0295	2.20822	6.87987	1.43425	0.55379	12.0156	0.82228	1.77897	-0.59268	1.30982	0.88254	2.50165	5.15199	0.99951	-1.58513	0.38987	0.61815	5.37073	0.5126	2.94486	0.40524	3.72711	0.86792	0.43963	4.98811	6.2266	1.80496	0.91042	0.26797
25	CSF_sFRP_3	('III', 'II')	14	5	0.391297	6.25393	6.09723	0	0.644003	0.595645		NC007	8.95231	9.44392	2.77183	0.73795	1.16882	2.17296	1.99523	0.23444	10.7356	1.84753	6.48946	2.89234	0.34549	13.7557	0.54273	1.09121	-0.3845	2.18259	0.72329	7.05127	5.18368	1.51067	-1.80034	0.84745	0.57994	6.74171	0.58154	2.81876	1.14402	4.34483	2.93973	0.86415	4.51809	4.92003	0.65143	1.21721	0.41229
26	CSF_EPHB6	('III', 'II')	14	5	0.893189	5.54444	5.21886	0	0.977807	0.948556		NC024	10.5192	9.85181	4.06641	1.22311	1.96608	2.54667	1.30695	0.49751	10.6838	1.89234	6.47353	5.3074	0.81072	13.0416	1.33937	3.37067	-0.14683	1.64548	1.23869	3.62099	5.09715	1.61086	-1.45835	3.29447	1.3965	8.64782	0.00705	2.28506	1.20884	4.13428	2.24151	1.29746	5.34788	4.8715	1.27973	1.34644	0.8262
27	CSF_RGMB	('III', 'II')	14	5	0.823013	8.49099	8.64132	0	0.946858	0.909125		5690	7.25367	9.72327	3.86105	1.12079	2.10651	2.69974	1.86106	0.61562	9.73296	2.25037	7.272	2.40976	1.34934	11.7442	1.36852	2.01951	0.14143	1.27797	1.04607	2.83939	5.13766	1.98236	-1.38947	0.74481	1.60108	5.94248	1.13499	3.22788	1.27415	4.24676	1.37489	1.33156	4.67681	6.23595	1.69768	1.57584	1.18009
28	CSF_SIGLEC1	('III', 'II')	14	5	0.156003	4.41001	3.64077	0	0.38282	0.337941		4943	8.10762	9.48905	8.85084	1.28012	1.80004	2.26349	2.56469	0.42883	9.38001	3.92199	6.94488	2.33018	1.34589	11.5945	1.39206	6.72161	0.08161	1.94042	1.28377	7.62574	5.21487	2.02119	-1.28212	0.76304	1.76255	8.02212	1.13906	3.25425	2.90438	3.75976	2.36406	1.31091	4.8701	7.83108	2.05051	4.32417	1.09029
29	CSF_CNTN5	('III', 'II')	14	5	0.686791	6.78649	6.31708	0	0.872064	0.826416		5904	7.65276	10.5292	5.88244	1.29304	2.08071	2.77449	1.93699	0.5246	10.1628	2.87363	7.53926	2.66178	0.96509	12.4925	1.46536	3.27782	-0.00795	1.54314	1.37684	3.71675	5.24745	1.76587	-1.28798	0.58424	1.39178	5.96451	0.68828	3.40607	1.54914	4.27406	2.2652	1.28646	5.42502	6.76923	1.88633	1.92338	0.97979
30	CSF_ADAM_22	('III', 'II')	14	5	0.75387	8.2444	8.35854	0	0.910648	0.865787		5272	6.38564	9.45859	3.9817	0.76829	1.80317	2.31182	1.49534	0.29466	9.18287	2.51043	6.69217	1.96583	1.10404	11.5667	1.05639	2.40919	-0.20354	1.25747	1.2371	2.34456	5.06596	1.47494	-1.50889	0.32696	1.25252	5.42705	1.03994	1.88596	1.33582	3.18703	1.2503	1.17641	4.45424	6.26203	1.59609	1.46613	0.70648
31	CSF_CLEC1B	('III', 'II')	14	5	0.156003	2.42087	1.72418	0.122222	0.38282	0.337941		NC028	7.21531	8.08404	2.17822	2.60082	2.01716	2.49141	1.33242	0.50378	8.08278	0.96059	7.04367	3.54067	0.95984	14.3275	1.02528	0.5676	-0.03233	0.91063	0.89036	2.84605	4.85117	1.46817	-1.35409	1.89865	1.29332	5.54696	0.92886	4.20857	1.08103	2.86595	3.32036	0.97497	3.552	6.68165	1.77511	1.79971	0.851
32	CSF_ADAM_23	('III', 'II')	14	5	0.75387	4.1099	3.82511	0	0.910648	0.865787		5814	6.80199	9.09642	3.54197	0.70676	1.78906	2.08237	1.51663	0.2839	9.17701	2.11261	6.12984	1.96369	0.70783	12.2611	0.87241	2.02108	-0.06004	0.7816	0.89071	4.88848	5.03907	1.19354	-1.42107	0.26779	0.82293	5.90819	0.91265	2.71044	0.83035	3.26121	1.7676	0.69062	4.53199	6.25157	1.39873	1.16095	0.70013
33	CSF_MATN3	('III', 'II')	14	5	0.55934	9.71161	9.80149	0	0.782574	0.729355		6514	8.16898	9.12572	6.32319	1.20161	1.56937	1.35691	2.01575	0.18912	8.85176	2.35967	7.19319	3.1624	0.74784	10.7279	1.10172	5.92855	0.66512	1.4896	1.17736	7.74962	5.13795	1.40871	-1.46744	0.58115	1.03499	7.07143	1.1164	3.44987	2.79437	3.30479	1.75171	0.7956	4.04673	6.63083	1.69915	2.77028	0.8554
34	CSF_RSPO1	('III', 'II')	14	5	0.0371593	1.40237	0.233748	0.4	0.167332	0.142908		5071	6.95315	9.02757	5.48725	1.14427	1.69906	2.05497	1.51041	-0.03926	8.96585	3.48651	5.98454	3.5828	0.71916	12.0071	0.90926	4.65404	-0.28437	1.65349	0.83705	4.51435	4.94873	1.35364	-1.62795	0.76856	1.21576	5.83478	0.51466	2.6126	0.94418	2.86178	1.32596	0.96739	4.24151	6.50524	1.45896	1.84913	0.70734
35	CSF_HAGH	('III', 'II')	14	5	0.179263	1.06633	0.0830815	0.711111	0.412116			6697	6.91069	10.2504	5.11637	0.3687	1.48847	2.74339	1.51534	0.47334	9.6701	2.22474	7.42444	1.57919	0.52683	11.9984	0.44612	3.78338	-0.37389	1.73956	0.76	3.07803	5.08827	0.94152	-1.27638	0.39512	0.89929	5.86609	0.71894	2.71622	0.58357	4.28065	1.66293	0.57052	5.27401	6.75096	1.82316	1.57453	0.17978
36	CSF_LXN	('III', 'II')	14	5	0.246953	1.16	0.103568	0.666667	0.50406			5119	7.11532	9.87009	4.55358	1.17234	2.03425	2.24848	1.60683	0.55181	9.56021	3.48517	6.96294	2.87292	1.1645	12.4793	1.14194	4.38298	-0.08133	1.4589	1.18695	4.24398	5.14221	1.4873	-1.53735	0.39438	0.9562	6.14213	0.47922	3.61934	1.53357	3.67926	1.69135	1.25047	4.8351	7.21193	2.55399	1.93185	1.00359
37	CSF_gal_8	('III', 'II')	14	5	0.156003	4.23365	3.73125	0	0.38282	0.337941		5705	6.9786	9.37734	6.66956	0.56529	1.62921	2.3471	1.57652	-0.14706	9.27127	2.25711	7.2643	1.90718	0.63251	10.4355	0.86264	4.3852	-0.19615	1.50947	1.02303	7.25817	5.12829	1.1193	-1.69787	0.28712	1.10096	6.0427	0.63742	2.79431	1.74738	3.35053	1.19907	0.93201	4.65076	5.69966	1.52899	2.43831	0.58082
38	CSF_BCAN	('III', 'II')	14	5	0.499828	8.98011	9.04393	0	0.732142	0.681797		6423	6.91942	9.20988	5.22793	1.09898	1.70264	2.59884	1.79639	0.52964	9.63263	2.07339	6.92815	2.50309	1.33074	11.7536	1.20428	4.42872	0.3044	1.34822	1.12279	4.40445	5.049	2.1792	-1.45992	0.4727	1.18187	5.92689	1.23637	2.52288	1.36085	3.56262	1.77511	1.40508	4.52848	5.938	1.58331	1.92932	0.85294
39	CSF_LAYN	('III', 'II')	14	5	0.256622	10.1484	9.1599	0	0.512774	0.464313		NC011	8.1344	10.1975	4.50592	1.07107	1.63517	1.67853	1.70936	0.64285	10.9009	3.31811	7.10378	2.29113	0.63434	11.7042	0.91311	1.35583	-0.31641	0.3935	0.89548	3.14477	5.11714	1.40934	-1.67885	0.32433	1.18761	6.54111	-0.00356	2.81466	1.25956	4.42643	2.26057	1.19708	5.36557	5.55942	1.36877	1.66729	1.147
40	CSF_NEP	('III', 'II')	14	5	0.499828	1.19064	1.03106	0.177778	0.732142	0.681797		NC008	8.89629	10.008	3.7049	1.34688	2.42079	2.36143	1.84319	0.85355	10.7509	2.20129	6.16982	3.08385	1.35654	11.4826	1.70329	4.6615	0.38596	1.90676	1.49656	4.10984	5.11936	2.05611	0.04589	1.32022	1.70522	6.6705	1.03711	3.45565	1.42653	3.80265	2.77542	1.60647	4.57016	5.60284	1.69203	1.78224	1.2464
41	CSF_GDF_8	('III', 'II')	14	5	0.391297	2.7134	2.56806	0.0555556	0.644003	0.595645		NC039 (ZH5)	9.77171	8.87509	3.12882	4.19321	2.13091	3.32677	1.9895	1.08947	8.48143	3.47125	7.85723	6.95773	0.92273	14.7755	1.28468	4.1743	0.16036	1.1895	1.19434	2.96639	4.83498	1.43886	-1.23678	4.72488	1.56024	7.48483	1.50198	4.67612	1.32155	2.9626	3.94418	1.34363	3.44114	7.20408	2.18283	3.12922	0.919
42	CSF_THY_1	('III', 'II')	14	5	1	11.4511	11.4505	0	1	1		5831	7.33932	9.35406	5.83533	1.03619	2.14925	1.94855	1.88114	0.36265	9.42915	2.31572	7.09481	2.13495	1.422	11.2288	1.44305	4.40869	0.57954	1.3253	1.53461	4.25805	5.12007	1.74383	-1.30555	0.57913	1.63213	6.37731	0.64011	3.31892	2.09083	3.78323	1.49072	1.36317	4.66145	6.35002	1.69791	3.08248	1.0339
43	CSF_WFIKKN1	('III', 'II')	14	5	0.286803	0.138399	0.0579522	0.511111	0.548493			NC027	6.3572	8.10136	3.28133	0.93452	1.61669	1.74787	1.46564	0.2132	9.31131	1.64612	6.53482	2.08025	0.82515	10.9971	1.152	1.33583	-0.01634	1.13269	1.13477	1.88415	4.97126	1.24567	-1.31402	0.19645	0.79699	5.32014	0.46554	2.25918	1.19264	2.86917	1.60879	1.10042	3.9478	5.64004	1.70054	1.25838	0.82496
44	CSF_TMPRSS5	('III', 'II')	14	5	0.0257998	6.59293	5.83842	0	0.131057	0.11222		NC020	11.9914	8.40291	1.83373	1.10071	1.87227	1.91412	1.55253	0.52167	9.59646	1.43829	5.4081	4.7889	1.26291	13.0693	1.43538	0.38046	0.04098	0.53217	1.02005	3.11106	4.75052	1.64395	-0.80039	2.45192	1.40796	8.02765	0.70554	1.84194	1.2292	2.7604	1.11503	0.85827	4.06779	3.2714	1.1644	1.60366	0.82534
45	CSF_CDH3	('III', 'II')	14	5	0.129859	6.15184	5.85427	0	0.342123	0.301479		5062	6.79877	9.22504	4.04711	0.9345	1.44383	2.30614	1.29679	0.33812	8.80826	2.2593	7.10286	2.04453	0.60785	11.7163	0.90868	2.0547	-0.4214	1.17991	0.79609	1.55629	5.04621	1.13217	-1.93134	-0.01622	0.86649	5.44953	0.07444	2.88626	0.36847	3.20628	0.53423	1.05934	4.85373	6.03594	1.36355	1.15144	0.44995
46	CSF_GFR_alpha_1	('III', 'II')	14	5	0.156003	6.69956	6.04143	0	0.38282	0.337941		5152	7.48059	8.99631	4.42649	0.59945	1.64671	2.1257	1.36835	0.08137	9.54038	3.0187	6.86757	2.81879	0.90476	12.1661	0.89327	3.33593	-0.36713	1.39552	1.06212	6.58665	5.04489	1.19439	-1.73607	0.31007	0.71771	5.82916	0.65267	2.94725	1.00454	3.22766	1.35139	1.04073	4.38358	6.84434	1.61081	1.29901	0.46862
47	CSF_GM_CSF_R_alpha	('III', 'II')	14	5	0.823013	5.15966	5.31191	0	0.946858	0.909125		NC006	8.75349	10.1472	4.21435	0.93764	1.806	2.24903	1.53904	0.27603	10.2171	2.39395	6.36192	2.60462	0.67957	11.9173	0.56569	3.7308	-0.49876	2.04079	0.64085	4.01758	5.16721	0.9415	-1.58833	0.92617	0.84767	7.29701	1.05318	3.24061	0.85277	4.17859	3.12049	0.96771	5.40187	6.64877	1.41625	0.90236	0.47244
48	CSF_Beta_NGF	('III', 'II')	14	5	0.487262	-0.00692717	-0.0150434	0.922222	0.729391			5150	8.09298	10.3614	5.49587	0.91962	1.98408	3.3644	2.00572	0.75977	10.726	4.56097	7.71567	2.2222	0.95472	12.2524	0.90588	5.97104	0.20286	1.88576	1.31746	4.95275	5.14506	1.43853	-1.57662	0.66192	1.28689	7.35088	0.14588	3.98054	1.17302	4.23634	2.00987	0.97267	5.32974	6.92923	2.31	2.05776	0.61541
49	CSF_SCARA5	('III', 'II')	14	5	0.0338837	4.49802	3.57243	0.0222222	0.156453	0.133546		NC005	7.64185	9.51254	3.72123	0.66558	1.53495	1.24002	1.08022	0.11853	9.31699	1.79974	5.24679	1.58938	0.73549	12.2469	0.35871	1.1173	-0.49737	0.65428	0.73956	2.52845	4.9097	1.08028	-1.71921	0.17767	0.87866	6.03343	0.2	2.07764	0.48154	3.35151	1.59079	0.70895	4.14367	4.86459	0.99936	1.02878	0.34577
50	CSF_CD200	('III', 'II')	14	5	0.621603	10.3062	10.3253	0	0.832872	0.785325		NC033	7.75588	10.075	5.17922	0.39161	0.88801	2.37764	1.25336	0.18808	10.3029	2.1049	7.25314	1.92397	0.34975	11.4481	0.60501	5.29346	-0.49265	2.22819	0.50438	3.25571	5.08086	0.51269	-0.87307	0.29393	0.45975	6.36769	0.94775	2.7768	0.53919	4.08808	1.2357	0.91863	5.12065	6.35463	0.38785	0.62275	-0.21515
51	CSF_NTRK2	('III', 'II')	14	5	0.964396	6.81395	6.56703	0	1	0.989645		6427	9.55149	10.4709	5.7797	1.67698	1.63855	3.46162	2.05385	0.21561	10.3162	2.85097	7.42932	3.87189	0.83113	12.8094	2.47558	6.94863	0.00871	1.89466	0.99197	7.06275	5.16386	1.57792	-1.65514	0.89166	1.27358	8.15664	0.65683	4.25086	1.75037	4.50422	2.05974	1.2633	5.17689	7.59837	2.36288	2.26881	0.45947
52	CSF_GZMA	('III', 'II')	14	5	0.964396	4.22453	4.68424	0	1	0.989645		NC040	13.6746	13.3533	4.49767	10.7227	4.43128	4.38708	3.78157	1.86572	12.2617	5.23271	9.17141	12.2489	3.52665	13.9775	1.79205	8.89957	1.74466	4.27249	1.41786	9.23096	5.50804	1.75235	0.46555	9.9247	1.98049	12.3217	4.12569	8.93784	2.6887	6.41223	8.21506	1.76076	5.5001	11.4875	5.84717	4.9162	1.93213
53	CSF_G_CSF	('III', 'II')	14	5	0.286803	0.104392	0.102056	0.755556	0.548493			NC022	8.82788	8.60638	2.61408	0.61684	1.07724	1.88895	1.35411	0.1234	10.3277	1.80828	5.34888	3.70719	0.35927	12.408	0.35197	2.61102	-0.10086	0.84857	0.44277	4.41249	4.90117	0.8385	-1.51105	0.53948	0.67395	7.83131	0.16729	2.43202	0.4341	3.25486	2.43845	0.60226	4.30842	5.27712	0.68399	0.60557	0.14132
54	CSF_DRAXIN	('III', 'II')	14	5	0.0700034	9.34656	8.75813	0	0.241147	0.209511		NC023	10.2516	9.44266	6.0849	2.01963	1.84962	2.51688	1.74794	0.55518	11.6098	2.99323	7.24542	3.11296	1.30523	13.4398	1.00759	4.3095	0.06649	1.26189	0.90857	6.34369	5.1867	1.6177	0.20717	1.49786	1.20534	8.02528	0.63037	3.39759	0.95889	4.51726	3.56316	0.91096	5.00762	7.81476	2.19402	1.27454	0.4179
55	CSF_SCARF2	('III', 'II')	14	5	0.0194358	3.34299	2.35685	0	0.109684	0.0934848		NC031	6.72822	8.78376	2.8488	0.76238	1.92486	1.86901	1.48947	0.52196	8.66064	1.49106	5.99025	2.38517	1.00088	12.4699	0.95866	1.41531	-0.12056	1.46235	0.96766	2.04642	4.7902	1.19976	-1.45993	0.14781	0.8886	5.7344	0.46862	2.44566	0.82182	2.76346	0.83102	0.79776	4.18148	4.36727	0.94049	1.46692	0.71936
56	CSF_GDNFR_alpha_3	('III', 'II')	14	5	0.823013	6.1066	6.28692	0	0.946858	0.909125		5052	6.59587	9.21743	4.87177	0.72395	1.83513	1.59281	1.52191	0.09075	9.28621	2.96334	6.85064	2.41128	0.87003	11.1822	0.82594	1.53747	-0.12387	1.04593	0.75836	1.54566	5.13734	0.81783	-1.54219	0.14925	0.97802	5.22792	0.02373	2.07748	0.63465	3.24171	0.70057	0.99451	4.39338	5.99151	1.47828	1.26555	0.67788
57	CSF_PVR	('III', 'II')	14	5	0.499828	5.91483	4.91702	0	0.732142	0.681797		5199	7.07354	9.70733	4.78519	0.47764	1.39203	2.65447	1.6281	0.29899	9.6944	3.75703	7.14595	1.90206	0.40548	12.1516	0.47024	2.79	-0.34286	1.16875	0.63879	3.4891	5.07809	1.09217	-1.17978	0.10766	0.68835	5.85289	-0.028	2.7974	0.75753	3.38673	0.93939	0.84515	4.82099	6.42643	1.73989	1.11542	0.067
58	CSF_TNFRSF12A	('III', 'II')	14	5	0.0436877	4.01232	3.08379	0	0.182436	0.156309		NC034	6.65883	9.30371	2.90166	1.02158	1.84034	1.73068	1.23963	0.17545	8.53515	1.47534	6.65302	2.367	0.64256	11.131	0.78623	1.44564	-0.51537	1.01537	0.87918	2.08846	4.99176	1.25931	-1.35387	0.34076	1.17967	5.39466	0.80138	2.84357	0.91486	3.41298	2.44365	1.05352	4.83189	5.34935	1.13449	1.58458	0.66001
59	CSF_SKR3	('III', 'II')	14	5	0.0870313	5.67579	4.79638	0	0.271709	0.235376		5108	8.51758	9.70437	8.65315	1.70127	2.04483	2.62365	2.30326	0.42651	9.7556	3.57221	7.29553	2.23712	1.34416	12.0393	1.50265	7.91753	0.51063	2.10636	1.12751	8.69385	5.19085	1.65768	-1.3257	1.64463	1.46013	7.78263	0.89399	3.53958	2.24785	4.10123	2.59912	1.36215	4.64993	8.43994	2.06867	3.28283	1.22026
60	CSF_FLRT2	('III', 'II')	14	5	0.129859	2.9209	2.21339	0	0.342123	0.301479		5539	8.07197	9.26387	7.41674	1.86431	2.24384	2.04819	2.13494	0.49551	9.37606	2.62419	6.94929	2.58219	1.57844	11.4665	1.77425	7.30168	0.47316	2.03587	1.25332	9.03052	5.15404	1.89791	-1.2006	1.49434	1.62539	7.40316	1.0133	3.43804	2.10118	3.92328	1.56581	1.12213	4.60309	8.07421	1.84812	3.49257	1.3779
61	CSF_CPM	('III', 'II')	14	5	0.0870313	5.94429	5.14501	0	0.271709	0.235376		5563	6.32158	8.4114	3.39274	0.72142	1.48426	2.50555	1.14987	0.05797	8.37287	1.89412	6.11967	2.07257	0.76854	11.537	0.94532	3.46993	-0.29275	0.86414	0.98025	1.92414	4.87207	1.3324	-1.67582	0.35247	1.15648	5.26049	0.38677	2.94538	0.95052	2.40041	0.77324	1.11581	3.92166	5.19144	1.28987	1.59082	0.50954
62	CSF_CLEC10A	('III', 'II')	14	5	0.378905	0.0687004	0.0606327	0.822222	0.637327			NC026	7.1632	9.74728	4.12108	0.64112	1.51025	2.72922	1.34055	0.09297	9.36305	1.71825	6.62956	2.13703	0.89756	11.4934	0.99574	1.71701	-0.18389	1.13812	1.13881	2.06203	5.05484	1.49499	-1.36801	0.21143	0.95699	5.47176	0.74856	2.94477	0.82111	3.67244	1.27854	0.89181	4.82114	5.5381	1.15234	1.5819	0.60448
63	CSF_GCP5	('III', 'II')	14	5	0.55934	6.65365	6.64958	0	0.782574	0.729355		NC036 (ZH1)	7.98175	9.46645	3.94799	0.31345	1.32599	2.28536	1.26234	0.02767	10.5715	1.91048	6.53083	3.75859	-0.08276	13.1811	0.77408	3.41741	-0.49332	1.81162	0.60324	2.98761	5.09803	1.29609	-1.73256	0.50846	0.16102	6.60417	1.09283	2.85228	0.40728	3.47957	1.88317	0.64252	5.06613	6.54693	1.0939	0.99565	0.12321
64	CSF_BMP_4	('III', 'II')	14	5	0.297558	3.54274	2.86409	0.0555556	0.557479	0.505764		5987	7.58667	9.41717	3.50114	0.52467	1.35723	1.40818	1.10287	-0.26227	9.8162	2.30134	6.2683	1.8958	0.38394	11.9801	0.53565	3.13474	-0.1418	0.72066	0.66401	3.76884	5.13232	1.12884	-1.891	0.36305	0.65038	6.08842	0.47951	2.8639	0.38654	3.93217	2.15108	0.67234	4.60976	6.10671	1.54607	1.2998	0.34305
65	CSF_FcRL2	('III', 'II')	14	5	0.378905	0.0418352	-0.281441	0.755556	0.637327			NC030	6.78125	9.41188	3.63238	0.66096	1.26197	1.78875	0.99381	0.37969	9.00376	1.59462	6.58634	2.53502	0.18914	12.2718	0.81197	2.92417	-0.12426	2.09499	0.49197	2.34184	5.03328	1.22085	-1.72135	0.26998	0.63306	5.76787	0.59246	2.49086	0.89758	3.12905	1.07819	0.54699	4.4985	5.48606	0.98035	1.19843	0.52568
66	CSF_MDGA1	('III', 'II')	14	5	0.686791	6.14799	6.11671	0	0.872064	0.826416		5097	12.9388	8.88528	7.68221	4.13525	2.05334	3.12441	3.05966	0.39669	7.63469	4.6117	8.01511	6.96907	1.01727	13.1159	3.15179	10.2134	0.93447	3.05101	1.06108	11.2748	5.16367	1.33859	-1.13811	4.4759	1.48067	13.9147	0.81399	5.10645	3.71038	3.75309	4.65865	1.51234	4.7804	10.0197	2.26167	4.59311	0.87802
67	CSF_IL_5R_alpha	('III', 'II')	14	5	0.246953	1.51214	0.160848	0.666667	0.50406			NC019	9.46813	9.04919	3.60392	3.13761	1.62054	2.69636	1.31105	1.03407	8.9178	5.79087	7.57099	9.70123	0.95869	14.8532	1.09831	4.22547	-0.21074	1.08204	0.75362	5.06174	4.7787	1.46393	-0.07925	5.80073	1.2207	7.63231	0.83954	4.80683	1.24518	3.34458	3.2061	0.82474	4.09135	9.84101	1.86574	1.48173	0.57916
68	CSF_PDGF_R_alpha	('III', 'II')	14	5	0.55934	5.4426	5.07311	0	0.782574	0.729355		NC004	6.49035	7.67071	1.91426	-0.3131	0.61515	1.54311	0.49676	-0.20075	8.78286	0.50885	4.61176	1.34673	0.07967	10.5755	0.19215	0.33206	-0.9465	-0.0295	0.61548	1.62689	4.57216	0.29169	-1.95037	0.24766	0.10109	4.16561	-0.15463	1.42259	0.00725	2.50229	1.06141	-0.08983	3.34195	2.4284	-0.29299	-0.03439	-0.19729
69	CSF_CTSC	('III', 'II')	14	5	0.0557276	5.11008	4.40075	0	0.207341	0.17788		5050	6.87811	10.0073	6.00438	1.08085	1.95753	2.49812	1.74338	0.33617	9.65393	3.54489	6.92917	2.38619	1.02411	12.1745	1.18204	1.99843	-0.03634	1.42933	1.08708	2.10757	5.00649	1.51113	-1.15465	0.75689	1.29168	5.79511	0.59588	2.9292	1.2619	3.7468	0.98205	1.35019	5.19341	6.68562	1.70619	1.63849	0.98888
70	CSF_CDH6	('III', 'II')	14	5	0.391297	3.05434	2.30626	0	0.644003	0.595645		6440	7.24615	9.99678	4.71524	1.27939	2.16242	2.81768	1.88629	0.53516	9.87367	2.13475	6.99172	2.17331	1.28047	11.1315	1.63627	3.16915	0.22246	1.69297	1.53985	3.40649	5.14786	1.78693	-1.29539	0.79212	1.84038	5.98468	1.48377	2.57891	1.50743	3.96179	1.65665	1.37187	4.86555	5.90113	2.11949	2.11239	1.16544
71	CSF_DDR1	('III', 'II')	14	5	0.75387	6.9476	6.77652	0	0.910648	0.865787		6516	11.9629	10.339	8.30986	9.93725	1.86667	3.69623	3.31161	0.00464	9.22715	4.30456	8.91975	9.06022	1.02895	14.0871	2.00887	11.9598	2.47272	4.41084	1.11494	11.9142	5.27073	1.46151	-0.72419	7.04514	1.23287	11.8686	0.91552	6.32028	4.35091	4.92819	5.25878	2.52887	4.73127	13.132	3.06069	4.64181	0.89771
72	CSF_JAM_B	('III', 'II')	14	5	0.55934	9.79647	9.33335	0	0.782574	0.729355		5003	8.56434	9.31401	8.65467	2.37523	1.33202	3.76048	2.35959	0.05571	9.14285	3.59634	8.10829	2.50041	0.61114	13.097	1.48933	8.43466	0.19132	2.32688	0.88746	10.2871	5.18637	1.05715	-1.54279	1.68936	0.94662	8.44056	0.95894	4.42388	3.08748	3.75146	3.94287	1.46877	4.10975	9.00952	2.21294	3.85698	0.62328
73	CSF_CTSS	('III', 'II')	14	5	0.823013	6.21086	5.81273	0	0.946858	0.909125		5688	7.86767	8.96205	5.49203	0.4814	1.41881	1.74335	1.57909	0.01848	9.44494	2.23313	6.7482	1.72237	0.51496	12.8047	0.84189	6.22987	-0.22174	1.08242	0.91663	6.91966	5.053	1.25533	-1.71384	1.04672	1.10761	7.12264	0.46913	3.2887	1.23667	3.62925	1.9779	0.27793	4.46815	7.53193	1.47669	2.00087	0.4803
74	CSF_N_CDase	('III', 'II')	14	5	0.676823	0.0462544	0.0835525	0.577778	0.866522			NC002	7.88181	9.37744	4.53606	0.8396	1.66166	2.15156	1.45608	0.0649	9.97349	1.83952	6.18853	2.55082	0.79977	11.9981	0.97623	3.67026	-0.0186	2.06779	0.85096	3.2338	5.07182	1.34944	-1.81623	0.31611	1.26869	7.22702	0.87623	2.57125	1.40238	3.44237	1.65754	0.72173	4.58887	6.11655	1.36151	2.0597	0.76177
75	CSF_NAAA	('III', 'II')	14	5	0.179263	0.388882	0.258118	0.433333	0.412116	0.368227		4927	6.92317	9.85013	4.05581	0.69954	1.83249	2.90838	1.54369	0.25727	9.38083	2.80626	7.09029	1.78081	0.84911	11.1998	0.77642	2.34209	0.11279	1.43801	0.78176	2.32636	5.06811	1.37562	-1.36129	0.42352	1.06366	6.27815	0.99254	2.97378	1.02147	3.85888	1.29774	1.03196	4.81404	5.44913	1.74953	1.59244	0.7986
76	CSF_N2DL_2	('III', 'II')	14	5	0.391297	4.20655	4.28463	0	0.644003	0.595645		5092	7.70704	9.2703	5.1335	0.67705	1.7135	2.28271	1.35445	0.12738	9.27779	2.30394	7.06441	2.85695	1.12017	12.4558	1.07508	6.33304	-0.1053	1.26792	0.94001	4.0674	5.11919	1.53497	-1.27963	0.6969	1.29511	6.54067	0.83762	3.07505	1.16863	3.23835	1.19878	1.18132	4.79197	6.34342	1.43144	2.20737	0.67346
77	CSF_PLXNB1	('III', 'II')	14	5	0.391297	3.33097	3.05577	0	0.644003	0.595645		5244	10.9622	9.59946	4.05687	1.06974	2.09194	2.22745	1.73303	0.28824	10.1212	2.93123	6.5942	6.09438	1.22839	13.9362	0.98567	2.49832	0.33072	1.07641	1.46465	3.14109	5.08523	1.67961	-1.34749	1.53193	1.72158	7.33564	0.4578	4.11369	1.45707	3.31438	2.16062	1.3162	4.43686	6.24052	1.79141	1.47497	0.91845
78	CSF_TNFRSF21	('III', 'II')	14	5	0.686791	9.00907	8.95238	0	0.872064	0.826416		5112	13.4499	11.2066	8.86232	7.4703	1.4517	5.41818	4.68059	-0.07028	8.83684	4.87324	9.15711	7.76195	0.95009	13.7791	2.43028	11.3652	0.78486	3.87688	0.86568	11.3564	5.03533	1.08561	-0.37766	3.75705	0.62281	13.4611	0.56956	6.85404	5.10177	5.21597	6.8692	2.81644	4.90566	10.5463	3.23505	5.13335	0.22281
79	CSF_CLM_1	('III', 'II')	14	5	0.0338837	7.13866	6.0254	0	0.156453	0.133546		6698	7.49297	9.70655	5.51459	1.08465	2.10211	2.90343	2.0495	0.41773	9.94766	2.20558	7.54084	2.09723	1.06692	12.4142	1.21751	2.43855	0.00693	1.58677	1.04559	4.40817	5.15304	1.49419	-1.60324	0.5579	1.47885	6.43303	0.5966	2.71231	1.67657	4.62667	1.94634	1.23932	5.21963	6.30442	1.76335	2.10071	1.11214
80	CSF_SPOCK1	('III', 'II')	14	5	0.964396	7.07752	6.86771	0	1	0.989645		NC015	7.70204	10.2715	4.57982	1.17179	1.78397	2.11331	1.64793	0.58115	9.66173	2.37832	7.09132	2.57639	1.00388	11.6118	1.48069	1.97322	0.2791	1.35419	1.14583	3.53974	5.12775	1.65049	-0.89105	0.9625	1.54929	7.32661	1.34789	2.74145	1.36083	4.28314	2.03534	0.97054	4.99318	5.77153	1.40563	1.61377	1.12551
81	CSF_IL12	('III', 'II')	14	5	0.342621	4.116	3.59865	0	0.604526	0.552839		5765	7.12195	8.98835	3.98337	1.16395	1.86351	2.7432	1.52487	0.39104	9.29537	2.34839	6.63921	2.44772	0.9108	12.0258	1.26264	3.06475	0.11985	1.23707	1.29274	2.92367	5.02004	1.32651	-0.95809	0.39871	1.51641	6.03432	1.09098	2.5423	0.86377	3.3047	1.42558	1.28074	4.36384	6.40073	1.68027	1.55462	0.64781
82	CSF_Dkk_4	('III', 'II')	14	5	0.219298	3.27398	2.73423	0	0.469647	0.420138		NC010	10.1355	9.82173	4.90945	2.13837	1.86759	1.72092	1.69538	0.5217	12.0868	2.70103	7.07775	3.01513	1.41282	13.3798	1.25966	2.05729	0.14026	1.2163	1.276	5.02353	5.32782	1.65386	-0.83379	1.07225	1.21527	6.95483	1.17084	2.46341	1.16432	4.8459	2.88733	1.30435	4.28683	6.64935	1.81647	1.30071	0.93286
83	CSF_EDA2R	('III', 'II')	14	5	0.686791	7.27987	7.01074	0	0.872064	0.826416		NC035	6.31866	8.6995	3.01118	0.62634	1.63445	1.74575	0.93372	0.27858	8.4619	1.01081	6.13657	1.98169	0.79826	11.1872	0.76708	1.01505	-0.11913	0.82029	0.8636	1.61583	4.94117	1.05956	-1.13168	-0.05399	0.98973	4.96212	0.15772	1.7027	0.66969	2.87825	1.11747	0.86116	4.09776	4.73807	0.94498	0.86425	0.44075
84	CSF_LAT	('III', 'II')	14	5	0.963062	-0.025896	-0.00547525	0.911111	1			5787	6.99658	10.272	4.46862	0.829	1.76016	2.91564	1.72613	0.21748	10.0044	3.07118	7.71094	1.91081	0.90331	12.4021	1.22935	2.01912	-0.3089	1.62871	1.01455	2.96214	5.11794	1.29191	-1.27018	0.68886	1.08547	6.19226	0.2051	3.1222	0.79646	4.27387	1.69075	1.02823	5.3662	5.9755	1.56797	1.74739	0.90725
85	CSF_NTRK3	('III', 'II')	14	5	0.75387	6.74587	6.44635	0	0.910648	0.865787		NC038 (ZH4)	6.61873	8.46169	3.7964	0.77726	1.7279	1.26316	1.68594	0.45518	9.86767	1.70796	6.49407	1.89041	0.86846	11.2785	1.4487	0.94381	0.19535	0.77514	1.0909	1.84707	4.91529	1.46836	-1.23344	0.25732	1.18163	5.04505	1.07139	2.54904	0.93794	2.81382	1.2362	1.06073	3.74838	4.79602	1.56899	1.3897	0.83362
86	CSF_LAIR_2	('III', 'II')	14	5	0.893189	6.6037	7.21396	0	0.977807	0.948556		4948	6.97249	9.54283	9.05581	1.03204	1.81118	2.15008	2.19101	0.32783	8.08727	4.69649	7.62333	2.35355	1.31462	10.8054	1.38662	6.36505	0.13493	1.60333	1.20824	6.55506	5.12663	1.3486	-1.19508	0.9033	1.35355	6.06533	0.81962	5.99462	2.30049	3.73252	1.88056	1.53706	4.83296	7.57892	1.87016	3.69577	0.89086
87	CSF_MANF	('III', 'II')	14	5	0.219298	2.68036	2.05404	0	0.469647	0.420138		NC009	6.61027	9.20488	2.747	0.72608	1.82332	2.1463	1.53925	0.04343	9.52398	1.80491	6.70293	1.94447	0.57996	11.7599	0.91561	2.45319	-0.117	0.89206	0.94265	2.50043	4.97734	1.2651	-0.90684	0.40211	1.07167	5.23628	0.64959	2.05676	0.86496	3.34893	2.12311	0.86194	4.30671	5.40857	0.88537	1.23174	0.41114
88	CSF_TN_R	('III', 'II')	14	5	0.499828	5.62495	5.37417	0	0.732142	0.681797		6235	6.75677	9.24005	4.06023	0.67337	1.65652	1.9066	1.38897	0.23211	9.18538	3.26014	6.73187	1.94223	0.9467	11.8858	0.5128	3.51596	-0.13979	1.06418	0.9943	2.52195	4.97547	1.42975	-1.3635	0.22044	1.3134	5.74797	0.73489	3.00046	1.02845	2.96237	1.08113	0.78052	4.41159	5.95357	1.71585	1.29908	0.39686
89	CSF_CD200R1	('III', 'II')	14	5	0.00722394	1.43868	1.02344	0.0666667	0.0563467	0.0477765		NC016	7.49372	9.35187	3.93184	0.58298	1.54384	2.76397	1.47597	0.40007	9.52385	2.4742	6.81108	2.99506	0.66896	12.9311	0.35641	3.10281	-0.38714	1.81898	0.75188	3.32897	5.08785	1.12262	-1.49337	0.52316	0.78943	6.11751	-0.09909	2.62829	0.56369	3.4371	1.52709	0.80588	4.94731	5.66612	0.83496	0.93995	0.23548
90	CSF_Nr_CAM	('III', 'II')	14	5	0.55934	11.1769	11.1932	0	0.782574	0.729355
91	CSF_KYNU	('III', 'II')	14	5	0.0103199	4.87748	2.75568	0	0.0715514	0.060465		LOD	1.96255	1.16368	1.01136	1.67321	2.4418	0.03759	1.70698	0.458	0.58893	0.40255	1.2236	1.54685	1.33646	1.27558	1.48461	0.63998	0.39108	0.44055	1.18571	1.11547	-0.47031	1.54226	-1.00941	-0.07092	1.84771	3.15246	1.34277	0.82533	1.46264	1.31787	-0.10401	1.84629	0.88893	2.00537	1.06844	1.59368	1.14006
92	CSF_IL8	('III', 'II')	14	5	0.256622	8.94776	7.91941	0	0.512774	0.464313		Missing Data freq.	0	0	0	0.81176	0.96471	0	0.57647	0.61176	0	0	0	0.02353	0.82353	0	0.81176	0.03529	0.85882	0.02353	0.67059	0	0	0.64706	0.78824	0	0.92941	0	0.91765	0	0.70588	0	0	0.96471	0	0	0.12941	0.52941	0.81176
93	CSF_VEGFA	('III', 'II')	14	5	0.823013	9.28694	9.34588	0	0.946858	0.909125		Normalization	IPC Normalized	IPC Normalized	IPC Normalized	IPC Normalized	IPC Normalized	IPC Normalized	IPC Normalized	IPC Normalized	IPC Normalized	IPC Normalized	IPC Normalized	IPC Normalized	IPC Normalized	IPC Normalized	IPC Normalized	IPC Normalized	IPC Normalized	IPC Normalized	IPC Normalized	IPC Normalized	IPC Normalized	IPC Normalized	IPC Normalized	IPC Normalized	IPC Normalized	IPC Normalized	IPC Normalized	IPC Normalized	IPC Normalized	IPC Normalized	IPC Normalized	IPC Normalized	IPC Normalized	IPC Normalized	IPC Normalized	IPC Normalized	IPC Normalized
94	CSF_CD8A	('III', 'II')	14	5	0.499828	3.85713	3.43902	0	0.732142	0.681797		Panel	Olink Target 96 Neurology(v.8013)	Olink Target 96 Neurology(v.8013)	Olink Target 96 Neurology(v.8013)	Olink Target 96 Neurology(v.8013)	Olink Target 96 Neurology(v.8013)	Olink Target 96 Neurology(v.8013)	Olink Target 96 Neurology(v.8013)	Olink Target 96 Neurology(v.8013)	Olink Target 96 Neurology(v.8013)	Olink Target 96 Neurology(v.8013)	Olink Target 96 Neurology(v.8013)	Olink Target 96 Neurology(v.8013)	Olink Target 96 Neurology(v.8013)	Olink Target 96 Neurology(v.8013)	Olink Target 96 Neurology(v.8013)	Olink Target 96 Neurology(v.8013)	Olink Target 96 Neurology(v.8013)	Olink Target 96 Neurology(v.8013)	Olink Target 96 Neurology(v.8013)	Olink Target 96 Neurology(v.8013)	Olink Target 96 Neurology(v.8013)	Olink Target 96 Neurology(v.8013)	Olink Target 96 Neurology(v.8013)	Olink Target 96 Neurology(v.8013)	Olink Target 96 Neurology(v.8013)	Olink Target 96 Neurology(v.8013)	Olink Target 96 Neurology(v.8013)	Olink Target 96 Neurology(v.8013)	Olink Target 96 Neurology(v.8013)	Olink Target 96 Neurology(v.8013)	Olink Target 96 Neurology(v.8013)	Olink Target 96 Neurology(v.8013)	Olink Target 96 Neurology(v.8013)	Olink Target 96 Neurology(v.8013)	Olink Target 96 Neurology(v.8013)	Olink Target 96 Neurology(v.8013)	Olink Target 96 Neurology(v.8013)
95	CSF_MCP_3	('III', 'II')	14	5	0.126445	0.135951	0.0188068	0.766667	0.336774			Assay	NMNAT1	NRP2	MAPT	CADM3	GDNF	UNC5C	VWC2	Siglec-9	CLM-6	EZR	SMOC2	NBL1	EFNA4	SCARB2	NCAN	PRTG	ROBO2	CRTAM	RGMA	PLXNB3	CPA2	CD38	SMPD1	MSR1	Alpha-2-MRAP	sFRP-3	EPHB6	RGMB	SIGLEC1	CNTN5	ADAM 22	CLEC1B	ADAM 23	MATN3	RSPO1	HAGH	LXN
96	CSF_CDCP1	('III', 'II')	14	5	0.391297	2.1504	1.89865	0	0.644003	0.595645		Uniprot ID	Q9HAN9	O60462	P10636	Q8N126	P39905	O95185	Q2TAL6	Q9Y336	Q08708	P15311	Q9H3U7	P41271	P52798	Q14108	O14594	Q2VWP7	Q9HCK4	O95727	Q96B86	Q9ULL4	P48052	P28907	P17405	P21757	P30533	Q92765	O15197	Q6NW40	Q9BZZ2	O94779	Q9P0K1	Q9P126	O75077	O15232	Q2MKA7	Q16775	Q9BS40
97	CSF_CD244	('III', 'II')	14	5	0.286803	0.313957	0.170258	0.544444	0.548493			OlinkID	OID00287	OID00288	OID05024	OID00290	OID00291	OID00292	OID00293	OID00294	OID00295	OID00296	OID00297	OID00298	OID00299	OID00300	OID00301	OID00302	OID00303	OID00304	OID00305	OID00306	OID00307	OID00308	OID00309	OID00310	OID00311	OID00312	OID00313	OID00314	OID00315	OID00316	OID00317	OID00318	OID00319	OID00320	OID00321	OID00322	OID00323
98	CSF_IL7	('III', 'II')	14	5	0.0700034	0.517368	0.152509	0.577778	0.241147
99	CSF_OPG	('III', 'II')	14	5	0.297558	10.241	9.08307	0	0.557479	0.505764		6346	1.96665	7.09192	3.77791	7.91794	2.31497	4.4214	6.47501	4.05874	4.4507	3.10702	5.63015	5.40541	2.81841	6.584	10.1837	4.52577	6.25928	2.14262	11.2939	5.73118	3.4033	6.66516	3.77109	4.88159	6.26089	6.45475	6.31316	9.13045	3.3924	7.40896	8.46361	1.69762	4.44768	9.51683	1.28808	1.64953	2.12441
100	CSF_LAP_TGF_beta_1	('III', 'II')	14	5	0.0338837	2.72165	1.70477	0	0.156453	0.133546		4995	2.34375	7.47933	4.56933	8.15273	2.82215	4.79441	7.15407	4.73644	5.04218	3.18018	6.77635	5.31147	3.27654	7.26503	10.0479	4.9646	6.56245	2.68903	11.462	6.0365	3.8359	6.55358	4.25605	5.3444	7.07777	6.66982	6.74885	9.55521	4.42244	7.47203	8.67921	1.96488	4.71217	9.93146	2.06743	2.41688	2.39005
101	CSF_uPA	('III', 'II')	14	5	0.0257998	6.74406	5.32394	0	0.131057	0.11222		5204	2.19483	7.48286	3.71677	8.08137	2.41192	4.18171	6.33081	4.14324	4.77651	3.58364	6.19297	5.51372	3.27705	6.59771	10.2356	4.76986	6.43251	2.19089	11.4446	5.9322	3.87453	6.9179	3.73845	4.82367	6.56233	6.66855	6.68674	9.31866	3.63815	7.5301	8.35408	1.70351	4.56721	9.46309	1.47907	1.90809	2.08056
102	CSF_IL6	('III', 'II')	14	5	0.0436877	3.69843	1.91425	0.0222222	0.182436	0.156309		5652	4.39618	7.18781	3.34626	8.0723	2.48652	4.737	6.30346	4.3044	4.80531	4.5292	6.00289	5.57415	3.02969	6.38241	10.0495	4.60009	5.64662	3.6125	11.1355	5.32459	3.70277	6.85702	3.71497	5.18952	6.67353	6.62667	5.94357	8.95459	4.40439	7.09779	8.2371	2.39147	4.15905	9.19075	1.64428	1.92835	1.97672
103	CSF_IL_17C	('III', 'II')	14	5	0.963062	-0.0461251	0.029237	0.777778	1			NC029	2.16753	6.15583	2.89508	7.61839	2.3329	3.67643	4.26698	2.86324	3.78789	2.50139	4.34779	5.77218	2.45597	5.01919	9.98995	3.91409	4.80038	2.1227	10.7226	4.40504	2.81411	4.29773	3.17592	3.55475	5.41007	4.21456	4.63994	7.63207	3.69497	6.02589	7.8378	1.66595	3.69515	7.67187	1.52247	2.07361	2.41573
104	CSF_MCP_1	('III', 'II')	14	5	0.0557276	13.0892	12.0713	0	0.207341	0.17788		5157	3.12412	7.521	7.82437	7.97354	2.56116	3.50202	5.95471	5.74773	6.65767	3.9519	6.4992	5.67272	3.4934	8.98427	10.1309	4.31115	4.43052	3.24193	10.8519	5.05218	2.83033	6.05442	2.98889	7.05543	6.08512	6.74211	4.89079	7.72114	5.65223	5.73654	7.85964	2.34748	3.80575	9.43	1.53331	2.52845	2.67276
105	CSF_IL_17A	('III', 'II')	14	5	0.889502	-0.0490993	0.0431142	0.766667	0.976502			5011	2.0436	7.2725	4.46479	8.15864	2.54398	4.64615	6.76161	5.65427	6.33855	3.2277	5.80645	5.26108	3.61571	8.47391	10.06	4.43407	6.01075	4.35786	11.3884	5.32357	3.19126	6.94843	3.32691	6.60413	6.5192	6.77047	6.52854	9.10558	5.66793	7.23218	8.32915	2.43104	4.5268	9.35655	1.83348	2.41245	2.72382
106	CSF_CXCL11	('III', 'II')	14	5	0.219298	3.34063	0.913537	0.0333333	0.469647	0.420138		5867	2.10485	7.158	4.06628	8.00415	2.52642	4.9579	6.56899	3.61531	4.33872	2.80896	5.45063	5.40939	2.90178	6.23292	10.1383	4.69975	6.46484	2.32227	11.4389	5.62231	4.07984	7.30511	4.17676	4.37366	6.67474	6.58505	6.10339	9.34088	3.30046	7.57083	8.80989	1.76784	4.46798	9.85595	1.7285	2.38571	2.53596
107	CSF_AXIN1	('III', 'II')	14	5	0.889502	-0.00960802	-0.00941131	0.811111	0.976502			NC018	3.48744	7.28541	3.67888	7.99042	2.15706	4.15679	5.62516	5.50271	5.90015	3.1746	5.9913	5.64661	2.75194	7.37179	9.81974	3.68105	3.67152	3.46926	10.4263	3.88399	2.19314	4.61871	2.02863	5.5519	5.77375	5.02797	4.72563	7.06293	4.78497	5.62306	7.58216	2.07489	3.80082	7.28895	1.48866	2.38117	2.58567
108	CSF_TRAIL	('III', 'II')	14	5	0.342621	1.18753	0.583813	0.0222222	0.604526	0.552839		NC013	2.51719	7.58615	3.70869	7.96995	2.25568	4.0264	6.03246	4.78398	5.44011	3.67382	6.22302	5.39693	2.79768	7.00894	9.96747	4.16496	4.83604	2.24528	11.0346	5.17706	3.07277	6.32629	3.05439	5.30292	6.5627	6.56446	4.80686	8.55217	4.51282	6.33958	8.20799	2.25091	4.08252	9.72343	1.66254	2.0658	2.46303
109	CSF_IL_20RA	('III', 'II')	14	5	0.378905	0.213569	0.0816137	0.633333	0.637327			6063	2.1614	7.05167	2.97716	7.93452	2.24825	3.81597	5.63972	4.24509	4.60011	3.37588	5.88764	5.60573	2.82798	5.78628	10.0983	4.28492	5.26307	2.41945	11.0592	5.10624	3.57878	6.18089	4.34994	4.54293	6.09869	6.78346	5.31392	8.62459	3.05655	6.6664	8.0529	2.23655	4.12845	9.12309	1.51645	2.1386	2.57935
110	CSF_CXCL9	('III', 'II')	14	5	0.0257998	4.16681	2.29997	0	0.131057	0.11222		NC012	2.94777	7.04129	2.41196	7.80575	2.24503	3.03441	5.20809	4.45266	4.1487	3.30702	5.40458	5.62564	2.72974	5.94987	9.88692	4.24331	4.87308	1.81855	10.9047	5.03343	3.06654	7.39012	3.59782	4.68954	6.03802	6.58007	5.64119	8.2635	4.58226	6.1361	7.96579	2.30298	3.95093	10.2794	1.12642	1.55072	1.76443
111	CSF_CST5	('III', 'II')	14	5	0.106811	5.07784	4.85628	0	0.30217	0.26378		5184	2.27475	6.36218	3.39376	8.08886	2.23169	3.86065	6.02708	3.47816	3.78121	2.69553	5.10097	5.48677	2.09546	5.68686	10.0617	4.14248	5.28306	1.41014	11.0518	5.01481	3.32561	5.59775	3.05796	4.1023	5.99242	6.57178	5.56798	8.61765	2.67613	6.88826	8.31233	1.79581	4.03684	8.7077	1.24956	1.24084	1.59652
112	CSF_IL_2RB	('III', 'II')	14	5	0.75387	0.299074	0.36207	0.611111	0.910648			NC025	2.17696	6.88313	3.31552	8.1889	2.12874	3.86929	5.87752	4.29013	4.67775	2.73547	5.1364	5.54829	2.5691	6.26789	9.97582	4.2574	5.51744	1.95816	11.066	5.0118	2.33267	6.5925	3.23593	4.25311	6.21895	6.55442	5.98276	8.9547	3.44371	6.81633	8.29146	2.11308	4.41826	10.8043	1.43125	1.82696	1.97674
113	CSF_IL_1_alpha	('III', 'II')	14	5	0.126445	-0.505051	-0.506364	0.744444	0.336774			6424	2.10056	6.51589	2.98373	8.05823	2.34344	3.842	5.83353	3.0974	3.7174	2.29191	4.74301	5.66975	2.30656	5.57598	10.0312	4.02887	5.16852	1.99934	10.802	4.3831	2.66485	5.26603	3.01443	4.10361	5.97224	6.61738	5.13129	8.00292	2.9767	6.76018	7.85079	1.80146	3.86239	8.42112	1.3979	1.8984	2.11263
114	CSF_OSM	('III', 'II')	14	5	0.156003	1.24061	0.611421	0	0.38282	0.337941		5235	2.22083	7.11454	4.05099	8.28949	2.35641	4.64396	6.4816	4.03882	4.94585	2.93556	6.10892	5.51406	2.6021	6.19778	10.1112	4.38358	5.07274	1.75325	11.0887	4.83988	3.72664	6.1383	2.9932	4.12078	6.57092	6.58752	5.64054	8.81745	3.26981	6.92206	8.59039	2.05781	4.16159	9.28748	1.5105	1.63823	2.13307
115	CSF_IL2	('III', 'II')	14	5	0.816882	-0.0423391	0.0128507	0.877778	0.945955			NC037 (ZH3)	2.36039	6.99189	3.26217	7.93642	1.99559	3.95255	6.20859	4.04459	5.0769	3.28716	5.83696	5.53845	2.68936	6.99055	10.0393	4.35594	4.43542	1.76882	10.6902	4.4011	3.20233	7.17402	3.0317	4.8792	6.30575	6.62316	5.50338	8.1456	4.23187	6.22614	7.91685	2.7981	3.98756	9.80618	1.19154	1.70996	1.94339
116	CSF_CXCL1	('III', 'II')	14	5	0.391297	7.28261	6.49815	0	0.644003	0.595645		NC003	5.81975	7.63533	10.5256	8.04541	2.34578	4.83142	6.74895	6.73059	6.86041	6.83642	7.69454	5.05531	3.78485	7.70782	9.89314	5.27986	6.41786	2.36244	11.3492	5.61617	2.84064	7.86332	3.99868	7.81941	7.45055	6.63625	7.38741	9.33747	7.29713	8.01166	8.55991	4.88294	4.61816	12.7343	1.59072	2.26002	2.21922
117	CSF_TSLP	('III', 'II')	14	5	0.889502	0.0267044	0.0154165	0.866667	0.976502			5977	1.94773	6.91275	3.68116	8.14909	2.57093	4.53552	6.55799	3.75966	4.18848	3.08218	5.86853	5.42359	2.65317	6.32638	10.1036	4.38535	5.72981	2.08013	11.1954	5.38611	3.42791	6.7872	3.37245	4.28157	6.42409	6.68166	5.90437	8.92566	3.41227	6.929	8.40807	1.6457	4.21	9.58036	1.45089	1.87635	2.1999
118	CSF_CCL4	('III', 'II')	14	5	0.0338837	2.8628	1.75856	0	0.156453	0.133546		5850	2.15882	7.19045	4.23145	8.16644	2.21469	4.72473	6.85208	4.30859	5.23082	3.17848	6.03998	5.27472	2.67008	6.5819	10.029	4.66119	6.42236	2.05787	11.1668	5.58895	3.13523	6.52791	3.8703	4.49285	6.66119	6.44901	6.38528	9.41312	3.43343	7.6175	8.6969	1.56705	4.36154	9.64865	1.5729	1.92681	2.17972
119	CSF_CD6	('III', 'II')	14	5	0.610455	0.0493816	-0.0230799	0.666667	0.822476			NC007	2.74682	7.82245	4.17755	7.95291	2.37951	4.26069	5.31714	5.18681	5.71608	4.04751	7.22809	5.16224	3.16434	7.03245	10.044	4.46243	5.16688	2.7968	11.3321	5.36672	4.15043	6.12377	3.91881	5.95658	7.74403	5.17828	5.0939	8.70141	4.5311	6.59617	8.27205	2.47952	4.32119	9.00802	1.7189	2.14279	2.37951
120	CSF_SCF	('III', 'II')	14	5	0.129859	3.80053	3.15562	0	0.342123	0.301479		NC024	2.72242	7.20728	4.92615	8.14189	2.53577	4.8918	6.89082	4.8419	5.99897	3.63404	6.86632	5.19776	3.00531	7.7177	9.93185	4.91843	5.97511	2.12828	11.3465	5.27482	1.88356	6.94147	3.56128	5.32731	6.99962	6.49853	6.51996	9.28473	5.31837	7.20137	8.93539	2.06851	4.5306	11.4521	1.75158	2.18029	2.49788
121	CSF_IL18	('III', 'II')	14	5	0.00120399	2.38873	1.08003	0	0.0160516	0.0134863		5690	1.97064	7.48207	5.13145	8.18981	2.02067	4.66935	6.61693	3.97909	4.83109	3.12607	5.44035	5.06028	2.90285	6.85659	9.95348	4.80538	6.71738	1.47804	11.6905	6.28115	4.03496	7.01462	3.50319	4.90347	6.92303	6.58182	7.46875	9.68325	3.71961	8.15193	8.7864	1.78317	4.6456	9.61956	1.17026	1.53373	2.01282
122	CSF_SLAMF1	('III', 'II')	14	5	0.816882	-0.0202003	-0.0209614	0.911111	0.945955			4943	2.14714	7.19247	3.80271	8.12355	2.28181	4.23138	6.49441	4.36738	5.42619	3.00141	5.62028	5.36559	3.15105	6.86262	10.0078	4.42351	5.75873	3.68804	11.2571	5.3857	2.77	6.66583	3.31643	5.75688	6.36645	6.61456	6.26794	9.11639	4.51242	7.1168	8.39401	1.81765	4.27623	9.47474	1.51067	1.90069	1.9677
123	CSF_TGF_alpha	('III', 'II')	14	5	0.342621	4.45356	4.116	0	0.604526	0.552839		5904	2.18451	7.61995	4.3918	8.09515	1.94864	4.84166	6.94891	4.76347	5.01077	2.89051	6.29631	4.98233	3.00897	7.06014	9.89356	4.91059	6.68384	2.45189	11.4361	6.36205	3.78767	8.149	4.57353	5.67483	7.13732	6.34717	6.59181	9.67519	3.9204	7.81464	8.7488	1.81845	4.54922	10.1011	1.76905	2.05523	2.10036
124	CSF_MCP_4	('III', 'II')	14	5	0.106811	6.20595	4.48905	0	0.30217	0.26378		5272	2.11431	6.64066	3.39148	8.24143	2.31641	4.53313	6.10663	3.71121	4.17142	3.28401	5.4773	5.54745	2.58943	6.00749	10.0278	4.34265	5.72543	1.93644	11.1757	5.20677	3.31138	6.98811	3.39266	4.25564	6.84971	6.70983	5.70599	9.01586	3.3389	6.97421	8.47777	1.9468	4.22072	9.62736	1.37852	1.77173	1.99798
125	CSF_CCL11	('III', 'II')	14	5	0.0557276	1.42628	0.532624	0.122222	0.207341	0.17788		NC028	2.60733	5.72841	2.01144	6.68101	2.12309	2.41466	3.21491	4.13383	4.3802	3.42928	4.73876	5.55899	2.41454	5.3912	9.39636	3.30737	2.72315	1.77401	10.081	3.84381	2.87125	6.04934	2.4953	5.43119	5.38356	5.11025	3.27092	5.88445	2.92272	3.55705	6.80837	1.77229	2.60269	7.827	1.07273	1.70263	1.93556
126	CSF_TNFSF14	('III', 'II')	14	5	0.431111	0.14354	0.365939	0.5	0.679326			5814	1.66268	6.78765	2.64735	7.67822	1.78109	3.17944	5.60272	3.67853	4.61833	2.89561	5.77492	5.57674	2.58775	5.82369	9.97099	4.19806	4.81109	1.70964	10.5306	5.14948	3.93466	6.81539	3.23968	4.68366	5.87047	6.76886	4.92776	7.9916	3.15883	5.89815	8.03153	2.05047	3.97805	8.53315	1.13923	1.71908	1.90629
127	CSF_FGF_23	('III', 'II')	14	5	0.963062	-0.0286594	0.0319972	0.766667	1			6514	6.35632	6.37992	2.95925	8.14655	2.2624	3.8729	5.65331	4.04874	5.14861	5.15003	5.70048	5.4752	2.71357	5.71974	9.97182	4.11697	4.68462	2.78793	10.6374	3.87677	2.51474	6.95086	3.19508	4.91666	6.19105	6.32673	5.27023	8.05793	3.46218	6.28585	7.75849	2.21172	3.56354	9.08393	1.30746	1.60507	1.90136
128	CSF_IL_10RA	('III', 'II')	14	5	0.487262	-0.00999864	0.00559842	0.855556	0.729391			5071	1.90439	6.67979	3.2413	8.16472	2.19339	4.05231	6.07505	3.97777	3.98641	2.71444	5.51706	5.39549	2.55177	6.03659	10.1568	4.30349	5.73362	1.9087	11.2008	4.79963	2.64686	6.94618	3.62511	4.6063	6.16019	6.43356	4.04888	8.77827	3.92361	6.64358	8.26845	1.67924	3.93639	9.68752	1.04063	1.40262	1.69681
129	CSF_FGF_5	('III', 'II')	14	5	0.823013	3.232	2.98571	0	0.946858	0.909125		6697	1.31431	7.52304	5.07441	8.13013	1.95862	5.21173	7.22332	4.24455	5.54058	3.29896	5.85895	4.92218	2.90894	7.08117	9.9915	5.03932	7.11507	1.59536	11.6987	6.11026	3.8487	7.37467	4.28008	4.99631	6.93485	6.465	7.30005	9.78181	3.26258	8.15301	8.75404	1.28262	4.58847	9.80994	1.31719	1.06054	1.51246
130	CSF_MMP_1	('III', 'II')	14	5	0.106811	6.33997	5.8101	0	0.30217	0.26378		5119	2.17463	7.09067	3.86064	8.20681	2.27437	4.73028	6.24195	4.38979	4.30782	3.17429	6.37171	5.37553	2.76737	6.47134	10.076	4.66351	5.92	1.95615	11.323	5.14532	3.47821	7.10748	3.29451	5.3514	7.11837	6.46868	6.2647	9.14971	3.93113	7.07908	8.31058	2.26347	4.28101	10.0749	1.58127	2.0791	2.17314
131	CSF_LIF_R	('III', 'II')	14	5	0.256622	3.61618	2.63139	0	0.512774	0.464313		5705	2.93325	6.95971	3.29523	8.2687	2.12683	4.3429	6.63561	4.11286	4.63118	3.40211	5.84755	5.45893	3.0558	6.35133	10.074	4.68247	5.95328	3.20588	11.0363	5.53871	3.39495	7.35568	3.89806	4.71815	6.66712	6.65799	5.68261	9.19449	3.56935	7.18411	8.67545	1.99473	4.16901	9.24775	1.40529	1.62123	1.88787
132	CSF_FGF_21	('III', 'II')	14	5	0.342621	1.3993	0.367425	0.533333	0.604526			6423	2.53683	7.21136	3.43129	8.23994	2.23699	4.21936	6.1834	4.18256	4.95736	2.81135	5.31714	5.44229	2.84706	6.23332	10.0739	4.5271	6.01873	2.04548	11.1798	5.4422	3.68565	6.65538	3.7584	4.91474	6.25568	6.56204	6.14129	9.08618	2.95842	7.41779	8.4632	1.48966	4.25647	9.01955	1.23033	1.27646	1.62679
133	CSF_CCL19	('III', 'II')	14	5	0.499828	6.59733	6.54272	0.0111111	0.732142	0.681797		NC011	2.50237	7.10816	4.20691	8.24143	2.18604	4.46984	6.87499	5.18955	5.8973	3.63257	6.88811	5.41357	3.08894	7.16365	10.0666	4.31691	5.09105	1.72822	11.0865	5.14404	3.95627	8.01316	2.75443	6.15289	6.99604	6.21983	5.89268	8.93394	3.96466	6.93359	8.39426	2.27681	4.18648	9.89821	1.33563	1.44996	1.7807
134	CSF_IL_15RA	('III', 'II')	14	5	0.816882	-0.0157839	-0.0246834	0.833333	0.945955			NC008	3.10143	7.18251	3.52849	8.23814	2.34153	4.05534	6.7069	4.2307	5.12396	3.17566	5.53748	5.44207	2.9999	6.96489	10.0441	4.58566	5.53526	2.09993	11.0525	4.98131	2.30407	7.0635	3.30394	5.33163	6.68978	6.36629	5.99173	8.73212	5.03901	6.84924	8.71194	2.69478	4.13114	10.7193	1.4071	2.14315	2.182
135	CSF_IL_10RB	('III', 'II')	14	5	0.0194358	2.29911	1.41434	0	0.109684	0.0934848		NC039 (ZH5)	6.44273	6.25785	3.12191	7.57588	2.79855	2.90291	4.70165	4.69675	4.92431	5.96997	5.76209	5.68678	2.5831	5.3146	9.82336	3.76907	3.98863	2.27704	10.4989	4.1148	2.89124	5.95885	2.69687	5.76266	6.29084	6.4579	4.37003	7.6861	3.47657	6.14411	7.71423	8.6604	3.11879	9.81058	1.49265	4.53159	3.13799
136	CSF_IL_22_RA1	('III', 'II')	14	5	1	0	0	0.944444	1			5831	5.66665	7.19726	4.08021	8.23336	2.16335	4.1446	6.08717	4.31711	4.60895	4.48178	4.99023	5.56002	2.72262	6.48754	10.1215	4.22633	5.80344	2.44732	11.3031	5.55949	3.30477	6.24945	2.81762	4.86444	6.18258	6.54295	6.46389	9.15027	3.3634	7.22749	8.3735	1.73827	4.4645	8.91148	1.34989	1.9973	1.96823
137	CSF_IL_18R1	('III', 'II')	14	5	0.00326797	3.00831	2.2737	0.0444444	0.030632	0.0255869		NC027	2.01319	6.39691	2.33466	7.94198	2.0216	3.38935	5.11746	3.2299	3.50122	2.65009	4.81768	5.61728	2.2473	5.14599	9.95984	4.06391	4.4991	1.62722	10.7301	4.22542	3.12389	6.09941	3.43734	3.93139	5.88606	6.44807	4.46155	8.11797	2.60612	5.94734	8.05206	1.62452	3.56099	8.5874	1.15331	1.59603	1.8543
138	CSF_PD_L1	('III', 'II')	14	5	0.219298	3.88556	3.51049	0	0.469647	0.420138		NC020	1.6826	6.40895	2.47313	6.99222	2.37374	3.05702	3.86112	3.18033	3.77542	2.70169	5.34046	5.67569	2.17382	5.33968	9.73483	3.27009	3.58629	1.69775	10.1564	4.01127	2.8125	3.25132	1.67473	3.75093	5.17424	3.6481	3.5088	6.83462	1.99848	5.66101	7.64867	1.65257	3.23314	6.15163	0.89037	1.50976	1.53514
139	CSF_CXCL5	('III', 'II')	14	5	0.499828	3.51952	3.52695	0.0111111	0.732142	0.681797		5062	1.52251	6.75441	3.47974	8.15407	1.79693	4.55944	6.30427	3.99204	3.69411	2.95145	5.43671	5.45094	2.33987	5.91821	10.1033	4.42227	5.73549	1.37534	11.0964	4.86439	2.63928	6.82199	3.60691	4.07455	6.39354	6.34079	5.4354	8.6583	2.86781	6.83863	8.35719	1.35788	4.07589	9.2434	0.98051	1.20193	1.30149
140	CSF_TRANCE	('III', 'II')	14	5	0.816882	0.0498031	0.0366483	0.888889	0.945955			5152	1.87273	6.74898	3.69906	8.20081	2.13144	4.10958	5.87601	4.24571	4.62476	2.98058	5.58472	5.47597	2.7525	5.98682	10.014	4.31266	5.36415	1.7143	11.0221	4.77798	3.32719	7.02587	3.36576	3.87323	6.27232	6.57739	5.46362	8.79544	3.0449	6.84729	8.14141	2.1743	3.72471	9.35049	1.00549	1.51111	1.63056
141	CSF_HGF	('III', 'II')	14	5	0.156003	7.69946	6.38027	0	0.38282	0.337941		NC006	2.09144	7.23069	5.3704	8.17168	2.19304	4.56314	6.7991	5.04251	5.71679	3.56925	6.56497	5.15892	2.53791	7.16913	9.92645	4.39511	5.62794	1.63021	11.2106	5.02911	2.47038	6.58794	2.62243	5.59606	6.84485	6.38949	6.94037	9.0291	5.02748	7.04103	8.44003	1.75713	4.24814	10.4022	1.29047	1.501	1.65512
142	CSF_IL_12B	('III', 'II')	14	5	0.219298	1.10817	0.574405	0	0.469647	0.420138		5150	2.97083	7.63963	4.62494	8.2532	2.27043	4.90883	7.32187	4.75188	5.1535	3.71639	6.97984	5.25157	3.30692	7.24853	10.0383	5.0049	7.0865	1.86683	11.4798	6.38745	4.43068	7.6256	4.61137	5.51091	7.33015	6.06337	6.61916	9.58384	3.28735	7.57462	8.90586	1.96488	4.48227	11.0278	1.50987	1.58153	1.72888
143	CSF_IL_24	('III', 'II')	14	5	0.963062	0.0693699	0.0688807	0.833333	1			NC005	1.96006	6.95338	3.30281	8.20879	1.93489	4.26083	6.79509	4.28131	4.69776	3.60727	5.66861	5.59758	2.59804	6.46252	10.0505	4.46259	5.23486	1.33422	10.6846	4.46833	2.81265	6.91026	2.5558	4.02517	6.39704	6.22681	5.08296	8.47342	3.69203	6.13764	8.24507	2.40034	3.81154	10.0253	1.12001	1.12392	1.45535
144	CSF_IL13	('III', 'II')	14	5	0.676823	0.0367525	0.0487823	0.922222	0.866522			NC033	1.62825	7.34806	5.08389	8.22027	1.47126	5.16568	6.80279	4.35396	5.59056	2.78254	5.64668	5.09059	2.49309	7.24339	9.96913	4.77558	6.71398	1.08793	11.5482	5.33314	1.64497	8.04779	3.67565	4.64184	7.1992	6.45313	7.21928	9.55891	4.45945	8.01801	8.88828	1.51187	4.47297	10.6194	0.88834	0.81883	1.25909
145	CSF_ARTN	('III', 'II')	14	5	0.889502	-0.0663038	-0.0538077	0.877778	0.976502			6427	3.72334	7.82555	5.46808	8.18468	2.35276	4.98295	7.27381	5.13975	5.65478	3.99233	6.91306	5.13243	3.46821	7.60998	9.98613	5.00944	6.99476	2.50724	11.5032	6.13492	4.25908	7.24944	4.07441	6.02614	7.06231	6.43492	7.16129	9.70789	4.36707	7.98266	8.57291	1.90846	4.52235	9.77404	1.68493	1.727	1.87036
146	CSF_MMP_10	('III', 'II')	14	5	0.106811	3.45638	3.03015	0	0.30217	0.26378		NC040	9.65359	8.62942	10.2806	8.11248	4.90843	4.49943	3.75238	4.92841	6.60741	7.65474	8.37472	5.54537	3.80241	7.92885	9.60395	5.24591	5.89309	2.82779	10.9904	6.74495	4.9029	7.68895	5.01339	7.6406	10.7897	6.35707	5.28235	7.91816	6.73223	6.82622	6.34666	12.1867	3.41556	11.1859	4.40464	4.48399	2.21496
147	CSF_IL10	('III', 'II')	14	5	0.963062	0.0080445	0.0953315	0.733333	1			NC022	2.55674	6.47802	2.51869	7.50218	1.80634	3.03588	4.59359	4.15758	4.53341	3.44008	5.46699	5.56159	1.96717	6.09572	10.0766	3.57155	4.1539	1.219	10.4272	4.27744	2.73854	6.38237	2.10407	4.58575	6.09547	5.87521	4.39739	7.81406	4.19255	5.8577	7.83969	1.62696	3.36354	8.63735	0.52701	0.97037	1.23079
148	CSF_TNF	('III', 'II')	14	5	0.443928	-0.242004	-0.447382	0.622222	0.688178			NC023	3.8322	7.55911	4.8253	8.17417	1.81865	4.77681	7.22451	5.31369	5.94528	3.81786	6.51592	5.17491	3.13074	7.45155	9.98133	5.21244	6.1462	1.88448	11.2537	5.39158	2.45792	7.29496	3.57822	5.93569	7.3401	6.33745	6.41913	9.31528	4.43728	7.61618	8.78991	3.23191	4.45621	9.87179	1.38574	2.34446	1.7987
149	CSF_CCL23	('III', 'II')	14	5	0.0257998	2.9747	2.30875	0	0.131057	0.11222		NC031	1.61202	6.2915	2.56653	8.09953	1.77509	3.97323	5.21258	2.95383	3.93122	1.95007	4.31198	5.63974	2.13747	5.25264	10.0595	4.05315	4.92792	1.58567	10.8123	4.53517	2.56336	5.72722	2.91933	3.68982	5.70893	5.53371	4.89982	8.20032	3.56703	6.38474	8.39447	1.19839	3.67795	8.13272	1.06667	1.42769	1.60738
150	CSF_CD5	('III', 'II')	14	5	0.0700034	0.855325	0.386241	0	0.241147	0.209511		5052	1.32614	6.42347	3.19395	8.23	1.84028	4.26613	5.96258	2.92287	3.78367	2.44551	5.18572	5.46427	2.32726	5.82559	9.93713	4.2871	5.40944	1.49601	10.8151	4.2175	2.27502	7.0298	2.8748	4.12893	6.24273	6.49528	5.63703	8.56238	2.66413	6.84555	7.92393	1.55612	3.9487	8.54659	0.91609	1.39114	1.54707
151	CSF_CCL3	('III', 'II')	14	5	0.0436877	3.55493	2.25825	0	0.182436	0.156309		5199	1.93621	7.06459	4.06068	8.16016	1.85905	4.72613	6.92267	4.06141	4.28904	3.07026	6.3093	5.16785	2.59397	6.50787	9.98335	4.6626	6.4136	1.65108	11.4022	5.63923	2.50585	7.07552	4.11669	4.49706	6.79357	6.27912	6.25827	9.3414	2.51155	7.50109	8.72266	1.50376	4.32859	10.2357	0.97397	1.30615	1.64608
152	CSF_Flt3L	('III', 'II')	14	5	0.443928	7.85908	6.90049	0	0.688178	0.63819		NC034	3.58494	7.04957	4.17189	8.21431	1.88188	4.85613	6.58386	4.0515	4.90617	3.75237	5.59402	5.28252	2.45106	6.73699	10.0247	4.56392	6.04129	1.4715	11.196	5.15795	3.10765	5.61559	2.83968	4.10328	6.96323	5.57911	6.41207	9.21162	3.97266	7.30079	8.48709	2.65716	3.86533	8.93298	1.09329	2.30355	1.925
153	CSF_CXCL6	('III', 'II')	14	5	0.256622	3.67413	3.3474	0.0111111	0.512774	0.464313		5108	2.39015	7.43092	3.80889	8.21239	2.22313	4.11056	6.52002	4.91352	5.655	3.92622	6.36834	5.21912	3.49062	7.54098	10.085	4.57713	5.62902	3.6456	11.2568	5.41983	3.69509	7.06264	3.67653	6.41535	6.51633	6.4316	5.76874	9.02491	4.57106	7.06061	8.56209	2.25782	4.16801	9.81735	1.39453	1.72448	1.97533
154	CSF_CXCL10	('III', 'II')	14	5	0.443928	11.0107	7.5082	0	0.688178	0.63819		5539	2.37434	7.27569	3.55733	8.16477	2.39057	4.13081	6.11501	4.94318	4.83771	3.35607	6.00253	5.23092	3.08825	6.72818	10.0186	4.55689	5.8962	3.13082	11.296	5.49766	3.37902	6.97566	3.26134	5.8354	6.19814	6.47874	6.43957	9.17448	4.77903	7.20849	8.61308	1.77154	4.29757	9.53667	1.16501	1.47585	1.91818
155	CSF_4E_BP1	('III', 'II')	14	5	0.00206398	3.05258	1.2205	0.0333333	0.0237249	0.0198006		5563	1.47717	5.78198	2.25041	8.09452	1.82112	3.51238	5.62826	3.09945	3.36761	2.32887	4.85941	5.62251	2.07062	5.23345	10.0114	3.93772	4.62584	1.23312	10.6773	4.64291	2.26013	5.1992	3.20893	3.52702	6.37613	6.66814	4.2336	8.08489	2.24152	6.17928	8.1411	1.47443	3.61251	8.46199	0.88832	0.9771	1.60416
156	CSF_IL_20	('III', 'II')	14	5	0.745802	-0.00638675	0.00327687	0.888889	0.90591			NC026	2.07415	7.20651	3.67341	8.24822	2.09298	4.58289	6.51731	3.78188	5.05557	2.55791	5.41383	5.32635	2.68824	6.55834	10.0556	4.58227	6.65511	1.84089	11.3775	5.88418	3.39385	6.54987	3.98053	4.67661	6.6006	6.5068	6.56176	9.48668	3.80283	7.57257	8.64819	1.76178	4.44449	9.64416	1.27271	1.63867	1.82959
157	CSF_SIRT2	('III', 'II')	14	5	0.378905	2.57009	1.61685	0.277778	0.637327	0.589108		NC036 (ZH1)	1.78685	7.03062	3.53552	8.21932	1.54233	4.25405	6.7053	4.12485	5.18368	2.85481	5.9706	5.29534	2.55652	6.71421	10.0272	4.47038	6.00802	1.19454	11.0802	5.5739	2.82022	6.97034	3.49328	5.01461	6.43328	6.59404	6.13617	9.13712	4.41989	7.24155	8.73893	1.43911	4.17551	8.91513	0.92123	0.92999	1.38226
158	CSF_CCL28	('III', 'II')	14	5	0.00722394	1.33578	0.61437	0.244444	0.0563467	0.0477765		5987	1.5191	7.16975	4.04316	8.16652	1.33472	4.35632	6.50687	4.34523	5.29848	3.08428	6.00081	5.21839	2.55679	6.32972	9.99309	4.73363	5.51965	1.45364	11.1076	4.98454	4.15696	6.66003	3.19114	5.00539	6.40799	6.57379	5.98972	9.01635	3.17514	7.12956	8.22157	1.85695	4.17452	9.30254	0.82576	1.03346	1.28015
159	CSF_DNER	('III', 'II')	14	5	0.75387	9.63736	9.56326	0	0.910648	0.865787		NC030	1.37988	6.57193	3.75107	8.18356	1.7783	4.71046	6.19627	2.99855	3.92776	2.37036	5.26299	5.34117	2.25287	5.83321	10.0212	4.36531	5.8567	1.31736	11.249	4.73566	2.23497	6.29542	3.02065	4.04678	6.45286	6.60345	5.98912	8.97504	3.94925	7.46187	8.4636	1.29091	4.1919	9.01809	1.06357	1.42341	1.42168
160	CSF_EN_RAGE	('III', 'II')	14	5	0.179263	0.558191	0.0981373	0.566667	0.412116			5097	4.09259	7.27729	3.17956	7.98685	2.23096	3.93268	5.33622	5.60346	6.43503	4.50631	6.25544	5.48663	3.24964	8.33138	9.92385	3.99064	3.80104	3.43849	10.3264	3.93067	2.77259	7.36127	1.99058	8.36877	6.20645	6.60194	5.37666	7.82456	6.69244	5.81684	7.42293	2.45603	3.91127	9.44109	1.54319	1.58396	1.94068
161	CSF_CD40	('III', 'II')	14	5	0.0103199	9.04917	8.27957	0	0.0715514	0.060465		NC019	4.26104	6.10291	5.06956	7.16959	1.93606	2.57769	4.05235	5.35693	5.83866	4.77185	5.42506	5.51121	2.46232	6.20644	9.67798	3.36747	2.31338	1.64607	10.0841	4.01488	2.03365	6.99732	2.15773	6.60366	6.90786	6.46716	4.66639	6.6496	5.39814	4.64521	6.43488	4.28214	3.11005	10.1009	0.77682	1.76552	1.79902
162	CSF_IL33	('III', 'II')	14	5	1	0	0	0.944444	1			NC004	1.51827	5.85128	2.07211	7.53112	1.68724	2.94989	3.69811	2.78629	4.09721	2.09693	3.76453	5.54106	1.6475	4.81249	9.8594	3.47706	4.64065	1.30444	10.3285	4.02805	1.59132	3.70417	2.04206	3.41275	4.97966	4.00346	4.91267	7.57122	2.56109	6.05602	7.89327	1.33402	3.59054	7.86744	0.47649	0.79384	1.40729
163	CSF_IFN_gamma	('III', 'II')	14	5	0.378905	0.449789	0.446409	0.611111	0.637327			5050	1.96347	7.35554	4.51625	8.16523	2.46815	5.17264	7.27642	4.50464	4.77207	2.98295	6.23766	5.17441	2.93475	6.94256	9.91492	5.09258	6.76266	2.05787	11.6044	6.04274	2.91947	7.49504	4.08955	3.89097	7.32285	6.47818	6.68203	9.68245	3.22927	7.7318	8.653	1.59736	4.62486	10.3472	1.6612	1.74787	1.90019
164	CSF_FGF_19	('III', 'II')	14	5	0.75387	3.88543	4.01751	0	0.910648	0.865787		6440	2.46926	7.31272	3.96818	8.21771	2.38106	4.49387	6.65592	4.79989	4.6334	2.85469	6.08182	5.37958	3.1011	6.52183	10.0821	4.85607	6.40489	2.4945	11.4821	5.90715	3.75672	6.5233	4.07129	5.22971	6.67935	6.67979	6.55601	9.34672	2.92291	7.54549	8.53428	2.04555	4.48138	9.79116	1.73646	2.05125	2.27609
165	CSF_IL4	('III', 'II')	14	5	0.816882	0.0325184	0.0368967	0.844444	0.945955			6516	7.45482	7.8403	3.96112	8.20265	1.93212	4.92181	6.5471	6.33751	7.07723	6.8414	6.86236	5.13612	4.61631	9.36003	9.83332	4.55574	4.94666	4.64639	11.0511	4.38405	3.60921	7.92911	2.77849	8.66871	7.5678	6.73575	6.93931	8.97797	8.07892	7.08896	8.252	3.07708	4.39995	9.59645	1.58803	1.82082	2.14174
166	CSF_LIF	('III', 'II')	14	5	0.106811	0.909118	0.302348	0.466667	0.30217	0.26378		5003	3.9089	7.47287	3.26734	7.99336	1.75741	3.80288	5.72926	6.01833	6.64053	4.04049	5.95974	5.51905	4.09625	9.17436	10.0222	3.87317	4.25185	4.81069	11.1394	4.62316	4.21741	8.07474	3.11492	7.36795	6.12143	6.45742	5.13417	8.3499	5.62548	6.25646	7.76947	2.37143	3.79741	9.75739	1.36964	1.34023	1.71103
167	CSF_NRTN	('III', 'II')	14	5	0.963062	-0.0255033	0.017369	0.744444	1			5688	1.62536	6.97197	2.73498	7.94525	1.50094	3.71888	5.59086	3.55005	5.02186	3.08965	5.5632	5.47645	2.59785	6.10311	9.95946	4.07992	4.74185	1.82233	10.9503	4.94253	2.89014	6.49241	2.9777	5.37001	6.07675	6.77479	5.57877	8.30698	2.81441	6.50908	8.13566	1.48022	3.89951	9.35151	0.72319	1.05855	1.56251
168	CSF_MCP_2	('III', 'II')	14	5	0.256622	5.20935	2.93486	0	0.512774	0.464313		NC002	2.99605	6.84952	2.92308	8.19622	1.81711	4.07449	5.9717	4.22484	4.95477	2.96498	4.80053	5.5165	2.51332	6.19441	10.096	4.30634	5.73046	1.65307	11.003	4.65726	2.62107	6.70463	3.38114	4.74185	6.39606	6.60365	6.04403	8.90149	4.72951	6.8605	8.37386	2.43127	4.11144	9.58739	1.10636	1.32059	1.63816
169	CSF_CASP_8	('III', 'II')	14	5	0.745802	0.0484298	0.0437842	0.777778	0.90591			4927	1.93282	7.30345	4.25214	8.22327	2.25321	4.81446	6.83238	3.73018	4.49301	3.30682	5.66824	5.26825	2.62495	6.54698	10.0453	4.64465	6.85769	1.56619	11.5105	5.84192	3.54488	6.81392	3.90051	4.38638	6.7863	6.67025	6.77497	9.60687	3.17084	7.82456	8.55131	1.98593	4.55709	9.90421	1.1488	1.46145	1.89919
170	CSF_CCL25	('III', 'II')	14	5	0.0103199	1.1237	0.545101	0.222222	0.0715514	0.060465		5092	1.80151	6.68188	2.80863	8.19023	2.35833	3.9821	5.97385	2.91756	3.75837	2.19714	5.18994	5.53719	2.61862	5.89759	10.025	4.36277	5.20813	1.49309	11.1124	5.18881	2.45759	6.76802	3.36102	4.2383	6.26956	6.56312	5.42644	8.69391	3.14923	6.62486	8.60197	1.60365	3.91183	8.75939	1.29515	1.38615	1.85497
171	CSF_CX3CL1	('III', 'II')	14	5	0.256622	1.16423	0.300736	0.311111	0.512774	0.464313		5244	2.99578	7.02508	3.03368	8.13879	2.1145	4.10939	6.19088	3.51002	3.82487	3.24831	5.28857	5.46341	2.58663	5.85649	10.0595	4.39105	5.52937	1.72676	11.168	5.21205	3.43284	6.50004	3.58604	4.80213	6.42675	6.59286	5.49701	8.81831	2.63975	6.84725	8.25472	2.00167	4.04803	10.1705	1.12681	1.47398	1.70841
172	CSF_TNFRSF9	('III', 'II')	14	5	0.0436877	2.65462	2.03977	0	0.182436	0.156309		5112	5.69823	8.12016	3.93081	8.24031	2.2863	5.5054	6.88148	6.828	7.4798	6.22658	7.20859	4.90348	4.86056	10.2596	10.0098	4.8735	6.51544	5.65707	11.3671	6.04531	5.21801	10.2441	3.78162	9.4029	7.12104	6.63306	7.07893	9.66208	8.09942	7.73248	8.44359	3.39483	4.93723	10.4171	1.8412	1.69932	1.73528
173	CSF_NT_3	('III', 'II')	14	5	0.487262	-0.0256697	0.00520193	0.911111	0.729391			6698	2.81039	7.50763	5.06294	8.02923	2.09757	5.62016	6.99366	4.658	5.51449	3.46573	6.33948	5.04674	3.11515	7.2462	10.0761	5.23669	6.78152	2.72918	11.5127	6.0988	3.9095	7.45825	3.55761	5.85285	7.21344	6.46745	6.8658	9.60038	4.25189	7.92698	8.67434	1.85185	4.53591	9.70047	1.66912	1.84525	1.98565
174	CSF_TWEAK	('III', 'II')	14	5	0.75387	8.79766	8.64402	0	0.910648	0.865787		NC015	2.57721	7.48244	4.81641	8.22259	2.31467	4.58102	7.50685	5.44854	6.24754	3.25201	6.37436	5.11462	3.43106	7.5497	10.0674	4.40765	6.09281	2.27594	11.199	5.26581	2.26497	7.36531	3.54228	5.68058	7.0606	6.51049	7.40385	9.38864	4.59521	7.54729	8.76906	2.81965	4.60713	10.9203	1.54014	1.99677	2.13651
175	CSF_CCL20	('III', 'II')	14	5	0.10504	1.20219	0.511272	0.333333	0.30139	0.263416		5765	1.48749	6.92944	3.35769	8.18493	1.66267	4.52918	6.46657	4.20362	4.33879	2.87586	5.64747	5.44512	2.44898	6.1066	9.85951	4.72594	5.8833	1.46717	11.2347	5.77603	2.66128	6.94406	4.03131	4.73674	6.47132	6.57462	5.6028	9.03829	3.03112	7.00354	8.64149	1.7256	4.11389	8.74656	0.95652	1.28545	1.76183
176	CSF_ST1A1	('III', 'II')	14	5	0.889502	-0.0604044	0.0245887	0.811111	0.976502			NC010	3.57685	7.75856	4.95647	8.1335	2.04252	4.9135	6.81873	5.6986	5.85224	4.42526	6.66375	5.06914	3.31251	7.77459	9.95991	5.14728	5.08524	2.05832	10.9073	4.78567	2.84407	6.61337	2.79583	6.25774	7.34987	6.40544	6.12784	8.83291	5.69871	6.78174	8.50089	2.86159	4.28715	10.7712	1.71617	1.70834	1.92803
177	CSF_STAMBP	('III', 'II')	14	5	0.10504	0.89606	0.0932396	0.566667	0.30139			NC035	1.46778	6.59925	3.07283	8.13006	1.64158	4.40358	5.52509	3.40411	3.38129	2.03448	4.84645	5.50479	1.97309	5.68586	10.0527	4.12283	5.3845	1.05334	10.961	4.32706	2.56129	5.8034	3.52651	3.80602	6.08412	5.80878	5.60727	8.6323	3.23484	6.66188	8.27743	1.41627	4.02298	8.82604	0.64065	0.70089	1.59929
178	CSF_IL5	('III', 'II')	14	5	0.745802	0.00602831	0.01009	0.877778	0.90591			5787	2.19725	7.54969	4.72119	8.19936	2.23432	5.17163	7.38288	4.42862	5.15635	3.56253	5.987	5.15151	2.73719	7.01382	10.0573	4.97089	6.73905	1.7329	11.5796	6.17603	3.90513	6.88086	4.05838	3.7683	7.09915	6.77569	7.20891	9.81607	3.66401	8.16649	8.61517	1.75322	4.66839	9.91183	1.27885	1.51937	1.87801
179	CSF_ADA	('III', 'II')	14	5	0.342621	4.1456	3.39967	0	0.604526	0.552839		NC038 (ZH4)	2.70137	6.41838	4.37956	7.97697	2.17899	3.44996	5.78295	3.13787	4.18571	3.03726	5.35729	5.71281	2.18857	5.59648	10.0021	4.08366	4.42256	2.05458	10.7074	4.16692	2.58343	5.70673	2.67589	3.89045	5.9419	6.36375	4.41193	8.00203	2.81536	6.0733	8.10379	1.91148	3.63658	8.56932	1.27618	1.75148	2.10299
180	CSF_TNFB	('III', 'II')	14	5	0.129859	1.10846	0.469116	0.122222	0.342123	0.301479		4948	2.96507	7.23751	3.98692	8.10377	2.00892	4.59461	6.33569	4.96151	4.95506	4.049	6.04187	5.31317	2.85434	6.98338	10.0734	4.45837	5.7532	2.97005	11.2424	5.44745	3.13521	7.01982	3.11892	5.87168	6.20791	6.50706	6.58772	9.16755	5.14044	7.47478	8.16654	1.72906	4.33247	9.22246	1.14743	1.22731	1.49922
181	CSF_CSF_1	('III', 'II')	14	5	0.297558	8.49437	7.92288	0	0.557479	0.505764		NC009	2.24816	6.9677	3.63896	7.88131	1.9076	4.39541	6.18192	4.27775	5.29093	2.99758	5.75457	5.45206	2.51957	6.86637	10.0292	4.41571	5.77618	1.15801	11.2405	5.34092	3.33335	6.01353	3.2425	4.62987	6.44197	6.41228	6.12131	9.01586	4.19808	7.10896	8.71917	2.18884	4.26819	9.56356	1.00732	1.12521	1.62141
182	Plasma_NMNAT1	('III', 'II')	15	7	0.332196	4.61841	4.11395	0.0888889	0.597132	0.544103		6235	1.46671	6.73411	2.79286	8.06212	1.44819	4.25524	5.89331	3.0009	3.58048	2.61949	5.379	5.52154	2.13802	5.70419	10.0876	4.37297	5.28106	1.3369	11.0936	4.75489	3.00736	6.3148	3.42259	4.15536	6.36039	6.72058	5.35911	8.66552	2.76174	6.75223	8.49683	1.54789	3.99185	9.0523	0.93191	0.80722	1.39974
183	Plasma_NRP2	('III', 'II')	15	7	0.298246	8.1798	8.10615	0	0.557479	0.505764		NC016	1.89839	7.49413	3.83224	8.11351	2.18159	4.63029	6.44944	4.0669	5.07839	3.17107	5.63687	5.4759	2.78573	6.87258	10.1018	4.67995	6.37868	1.62854	11.4278	5.81882	4.00005	7.12766	4.22549	4.95845	6.78044	6.71886	6.36466	9.40568	4.76163	7.47545	8.81075	1.86493	4.3926	10.0516	1.11749	1.35307	1.64123
184	Plasma_MAPT	('III', 'II')	15	7	0.887822	0.000819243	0.00650613	0.966667	0.976502
185	Plasma_CADM3	('III', 'II')	15	7	0.091085	3.66624	3.2236	0	0.278023	0.241231		LOD	2.05413	0.69611	1.85773	1.73978	2.79077	0.7744	2.28685	1.36904	1.54851	0.20346	1.85524	2.32085	2.16154	1.80599	1.83122	1.01091	1.29022	1.73859	1.77656	1.81295	1.24222	2.06404	1.01804	0.4985	2.33548	3.38629	1.37692	1.39592	1.69668	1.08832	0.94506	1.50687	1.20475	1.9859	1.26796	1.96924	2.09116
186	Plasma_GDNF	('III', 'II')	15	7	0.0569379	2.40753	0.172218	0.777778	0.210055			Missing Data freq.	0.34118	0	0	0	0.96471	0	0	0	0	0	0	0	0.08235	0	0	0	0	0.38824	0	0	0	0	0	0	0	0	0	0	0	0	0	0.12941	0	0	0.42353	0.75294	0.70588
187	Plasma_UNC5C	('III', 'II')	15	7	0.0659185	4.76704	4.39317	0	0.231085	0.199815		Normalization	IPC Normalized	IPC Normalized	IPC Normalized	IPC Normalized	IPC Normalized	IPC Normalized	IPC Normalized	IPC Normalized	IPC Normalized	IPC Normalized	IPC Normalized	IPC Normalized	IPC Normalized	IPC Normalized	IPC Normalized	IPC Normalized	IPC Normalized	IPC Normalized	IPC Normalized	IPC Normalized	IPC Normalized	IPC Normalized	IPC Normalized	IPC Normalized	IPC Normalized	IPC Normalized	IPC Normalized	IPC Normalized	IPC Normalized	IPC Normalized	IPC Normalized	IPC Normalized	IPC Normalized	IPC Normalized	IPC Normalized	IPC Normalized	IPC Normalized
188	Plasma_VWC2	('III', 'II')	15	7	0.945211	5.32264	5.46859	0	1	0.980593
189	Plasma_Siglec_9	('III', 'II')	15	7	0.298246	4.86935	4.52033	0	0.557479	0.505764
190	Plasma_CLM_6	('III', 'II')	15	7	0.122948	6.42617	6.30824	0	0.332966	0.291472
191	Plasma_EZR	('III', 'II')	15	7	0.945211	6.24742	5.98989	0	1	0.980593
192	Plasma_SMOC2	('III', 'II')	15	7	0.141653	8.09232	7.25239	0	0.360991	0.318718
193	Plasma_NBL1	('III', 'II')	15	7	0.629796	4.86555	4.85119	0	0.83514	0.78657
194	Plasma_EFNA4	('III', 'II')	15	7	0.368409	3.23993	2.87171	0.0111111	0.628598	0.577936
195	Plasma_SCARB2	('III', 'II')	15	7	0.0319448	5.93755	5.41991	0	0.15134	0.12911
196	Plasma_NCAN	('III', 'II')	15	7	0.945211	8.55161	8.58338	0	1	0.980593
197	Plasma_PRTG	('III', 'II')	15	7	0.534912	5.30824	5.3989	0	0.76456	0.7124
198	Plasma_ROBO2	('III', 'II')	15	7	0.945211	4.33557	4.30097	0	1	0.980593
199	Plasma_CRTAM	('III', 'II')	15	7	0.836593	5.57226	5.61449	0	0.952121	0.915221
200	Plasma_RGMA	('III', 'II')	15	7	0.945211	10.0571	10.1304	0	1	0.980593
201	Plasma_PLXNB3	('III', 'II')	15	7	0.945211	4.153	4.36629	0	1	0.980593
202	Plasma_CPA2	('III', 'II')	15	7	0.185137	9.16374	8.99945	0	0.422949	0.378069
203	Plasma_CD38	('III', 'II')	15	7	0.162363	5.76179	5.61594	0	0.390322	0.345911
204	Plasma_SMPD1	('III', 'II')	15	7	0.0659185	5.25065	5.47792	0	0.231085	0.199815
205	Plasma_MSR1	('III', 'II')	15	7	0.0555516	7.93481	7.62946	0	0.207341	0.17788
206	Plasma_Alpha_2_MRAP	('III', 'II')	15	7	0.945211	8.82523	8.68663	0	1	0.980593
207	Plasma_sFRP_3	('III', 'II')	15	7	0.783258	5.77182	5.63838	0	0.927468	0.88453
208	Plasma_EPHB6	('III', 'II')	15	7	0.406863	4.60748	4.02345	0	0.656754	0.607684
209	Plasma_RGMB	('III', 'II')	15	7	0.162363	6.44644	5.93341	0	0.390322	0.345911
210	Plasma_SIGLEC1	('III', 'II')	15	7	1	7.08914	7.05027	0	1	1
211	Plasma_CNTN5	('III', 'II')	15	7	0.406863	5.28097	5.55352	0	0.656754	0.607684
212	Plasma_ADAM_22	('III', 'II')	15	7	0.0659185	4.36283	3.74271	0	0.231085	0.199815
213	Plasma_CLEC1B	('III', 'II')	15	7	0.945211	10.8311	10.9426	0	1	0.980593
214	Plasma_ADAM_23	('III', 'II')	15	7	0.447474	3.9419	3.66908	0	0.688178	0.63819
215	Plasma_MATN3	('III', 'II')	15	7	0.0659185	10.6246	9.94657	0	0.231085	0.199815
216	Plasma_RSPO1	('III', 'II')	15	7	0.0555516	3.74328	3.28697	0	0.207341	0.17788
217	Plasma_HAGH	('III', 'II')	15	7	0.00507787	2.99422	4.44095	0.0888889	0.0433627	0.036824
218	Plasma_LXN	('III', 'II')	15	7	0.359196	-0.0412855	0.109965	0.822222	0.615282
219	Plasma_gal_8	('III', 'II')	15	7	0.237194	6.38465	7.29147	0	0.493834	0.443405
220	Plasma_BCAN	('III', 'II')	15	7	0.836593	4.05555	4.16715	0	0.952121	0.915221
221	Plasma_LAYN	('III', 'II')	15	7	0.00661413	6.52313	5.35155	0	0.0527199	0.0447607
222	Plasma_NEP	('III', 'II')	15	7	0.945211	2.94774	3.08688	0	1	0.980593
223	Plasma_GDF_8	('III', 'II')	15	7	0.836593	2.2597	2.30232	0.1	0.952121	0.915221
224	Plasma_THY_1	('III', 'II')	15	7	0.141653	9.65303	9.03573	0	0.360991	0.318718
225	Plasma_WFIKKN1	('III', 'II')	15	7	0.890656	2.64591	2.63203	0	0.976502	0.947645
226	Plasma_TMPRSS5	('III', 'II')	15	7	0.141653	2.56554	2.2472	0	0.360991	0.318718
227	Plasma_CDH3	('III', 'II')	15	7	0.077716	7.48528	6.94437	0	0.25562	0.221358
228	Plasma_GFR_alpha_1	('III', 'II')	15	7	0.534912	7.73354	7.51331	0	0.76456	0.7124
229	Plasma_GM_CSF_R_alpha	('III', 'II')	15	7	0.783258	5.7855	5.33112	0	0.927468	0.88453
230	Plasma_Beta_NGF	('III', 'II')	15	7	0.323433	0.028493	0.0139592	0.988889	0.590866
231	Plasma_SCARA5	('III', 'II')	15	7	0.00507787	8.45564	7.80677	0	0.0433627	0.036824
232	Plasma_CD200	('III', 'II')	15	7	1	5.58552	5.5346	0	1	1
233	Plasma_NTRK2	('III', 'II')	15	7	0.581492	5.10887	4.96221	0	0.798729	0.748735
234	Plasma_GZMA	('III', 'II')	15	7	0.679649	6.67988	6.99164	0	0.866522	0.821791
235	Plasma_G_CSF	('III', 'II')	15	7	0.091085	4.53425	4.12727	0	0.278023	0.241231
236	Plasma_DRAXIN	('III', 'II')	15	7	0.00288489	4.12257	3.01961	0	0.0285095	0.0237595
237	Plasma_SCARF2	('III', 'II')	15	7	0.0465217	6.51767	5.95995	0	0.190269	0.162779
238	Plasma_GDNFR_alpha_3	('III', 'II')	15	7	0.141653	3.98049	3.51383	0	0.360991	0.318718
239	Plasma_PVR	('III', 'II')	15	7	0.0386762	8.38924	8.16969	0	0.171098	0.145943
240	Plasma_TNFRSF12A	('III', 'II')	15	7	0.00110235	4.72802	3.52936	0	0.0150443	0.0126561
241	Plasma_SKR3	('III', 'II')	15	7	0.0212848	7.55309	6.85095	0	0.116799	0.0993671
242	Plasma_FLRT2	('III', 'II')	15	7	0.141653	2.4022	2.1028	0	0.360991	0.318718
243	Plasma_CPM	('III', 'II')	15	7	0.237194	7.72329	7.52363	0	0.493834	0.443405
244	Plasma_CLEC10A	('III', 'II')	15	7	0.581492	4.1562	4.13356	0	0.798729	0.748735
245	Plasma_GCP5	('III', 'II')	15	7	0.783258	4.48775	3.98642	0	0.927468	0.88453
246	Plasma_BMP_4	('III', 'II')	15	7	0.679649	2.82237	2.86217	0.0111111	0.866522	0.821791
247	Plasma_FcRL2	('III', 'II')	15	7	0.368409	4.91791	5.22313	0	0.628598	0.577936
248	Plasma_MDGA1	('III', 'II')	15	7	0.447474	4.57093	4.73753	0	0.688178	0.63819
249	Plasma_IL_5R_alpha	('III', 'II')	15	7	0.298246	4.73701	4.03595	0	0.557479	0.505764
250	Plasma_PDGF_R_alpha	('III', 'II')	15	7	0.0555516	6.63663	5.88166	0	0.207341	0.17788
251	Plasma_CTSC	('III', 'II')	15	7	0.122948	5.09736	4.87435	0	0.332966	0.291472
252	Plasma_CDH6	('III', 'II')	15	7	0.091085	4.1246	3.6743	0	0.278023	0.241231
253	Plasma_DDR1	('III', 'II')	15	7	0.406863	6.37472	6.25407	0	0.656754	0.607684
254	Plasma_JAM_B	('III', 'II')	15	7	0.091085	7.10137	6.57751	0	0.278023	0.241231
255	Plasma_CTSS	('III', 'II')	15	7	0.0555516	5.82002	5.48401	0	0.207341	0.17788
256	Plasma_N_CDase	('III', 'II')	15	7	0.730861	3.50795	3.02963	0	0.899737	0.851734
257	Plasma_NAAA	('III', 'II')	15	7	0.091085	2.74185	2.97676	0	0.278023	0.241231
258	Plasma_N2DL_2	('III', 'II')	15	7	0.077716	3.92215	3.25231	0	0.25562	0.221358
259	Plasma_PLXNB1	('III', 'II')	15	7	1	1.96628	1.95357	0.0444444	1	1
260	Plasma_TNFRSF21	('III', 'II')	15	7	0.210069	7.68293	7.32762	0	0.456963	0.409353
261	Plasma_CLM_1	('III', 'II')	15	7	0.122948	7.96843	7.17408	0	0.332966	0.291472
262	Plasma_SPOCK1	('III', 'II')	15	7	0.332196	2.94015	2.57385	0	0.597132	0.544103
263	Plasma_IL12	('III', 'II')	15	7	0.890656	7.86099	7.93979	0	0.976502	0.947645
264	Plasma_Dkk_4	('III', 'II')	15	7	0.0171569	4.09742	3.2121	0	0.100999	0.0855882
265	Plasma_EDA2R	('III', 'II')	15	7	0.077716	5.24777	4.08909	0	0.25562	0.221358
266	Plasma_LAT	('III', 'II')	15	7	0.0465217	6.07286	8.02695	0	0.190269	0.162779
267	Plasma_NTRK3	('III', 'II')	15	7	0.406863	6.21133	6.14146	0	0.656754	0.607684
268	Plasma_LAIR_2	('III', 'II')	15	7	0.534912	5.22381	5.29748	0.0111111	0.76456	0.7124
269	Plasma_MANF	('III', 'II')	15	7	0.091085	8.24718	8.73476	0	0.278023	0.241231
270	Plasma_TN_R	('III', 'II')	15	7	0.679649	3.3334	3.23383	0	0.866522	0.821791
271	Plasma_CD200R1	('III', 'II')	15	7	0.266594	4.20321	4.77031	0	0.527871	0.477898
272	Plasma_Nr_CAM	('III', 'II')	15	7	0.534912	9.65202	9.44466	0	0.76456	0.7124
273	Plasma_KYNU	('III', 'II')	15	7	0.266594	9.12261	9.28575	0	0.527871	0.477898
274	Plasma_IL8	('III', 'II')	15	7	0.00212262	5.93544	4.87488	0	0.0240197	0.0200329
275	Plasma_VEGFA	('III', 'II')	15	7	0.210069	11.2018	10.8943	0	0.456963	0.409353
276	Plasma_CD8A	('III', 'II')	15	7	0.122948	9.27867	8.94907	0	0.332966	0.291472
277	Plasma_MCP_3	('III', 'II')	15	7	0.122948	2.96148	2.45924	0.622222	0.332966
278	Plasma_CDCP1	('III', 'II')	15	7	0.162363	2.7299	1.93381	0	0.390322	0.345911
279	Plasma_CD244	('III', 'II')	15	7	1	4.70851	4.95939	0	1	1
280	Plasma_IL7	('III', 'II')	15	7	0.490208	2.00521	1.59207	0.0333333	0.730061	0.680539
281	Plasma_OPG	('III', 'II')	15	7	0.836593	10.1919	10.1639	0	0.952121	0.915221
282	Plasma_LAP_TGF_beta_1	('III', 'II')	15	7	0.629796	5.46078	5.4809	0	0.83514	0.78657
283	Plasma_uPA	('III', 'II')	15	7	0.298246	9.52764	9.28642	0	0.557479	0.505764
284	Plasma_IL6	('III', 'II')	15	7	0.122948	3.90694	3.1551	0.444444	0.332966	0.291472
285	Plasma_IL_17C	('III', 'II')	15	7	0.091085	3.64001	2.73575	0.0888889	0.278023	0.241231
286	Plasma_MCP_1	('III', 'II')	15	7	0.077716	12.0852	11.1002	0	0.25562	0.221358
287	Plasma_IL_17A	('III', 'II')	15	7	0.777911	0.447986	0.356732	0.766667	0.927468
288	Plasma_CXCL11	('III', 'II')	15	7	0.534912	9.8275	9.88259	0	0.76456	0.7124
289	Plasma_AXIN1	('III', 'II')	15	7	0.0555516	3.25381	5.79425	0	0.207341	0.17788
290	Plasma_TRAIL	('III', 'II')	15	7	0.298246	6.01603	6.60254	0	0.557479	0.505764
291	Plasma_IL_20RA	('III', 'II')	15	7	0.397348	-0.0932303	0.00286236	0.977778	0.646678
292	Plasma_CXCL9	('III', 'II')	15	7	0.629796	7.56243	7.69609	0	0.83514	0.78657
293	Plasma_CST5	('III', 'II')	15	7	0.783258	5.58456	5.82871	0	0.927468	0.88453
294	Plasma_IL_2RB	('III', 'II')	15	7	0.437846	-0.0289273	0.0124799	0.922222	0.686472
295	Plasma_IL_1_alpha	('III', 'II')	15	7	0.359196	-0.349862	-0.349792	0.988889	0.615282
296	Plasma_OSM	('III', 'II')	15	7	0.368409	5.53244	5.28225	0	0.628598	0.577936
297	Plasma_IL2	('III', 'II')	15	7	1	0	0	1	1
298	Plasma_CXCL1	('III', 'II')	15	7	0.122948	9.92216	9.01121	0	0.332966	0.291472
299	Plasma_TSLP	('III', 'II')	15	7	0.120741	0.00545721	-0.0122488	0.944444	0.331278
300	Plasma_CCL4	('III', 'II')	15	7	0.490208	5.85423	5.53385	0	0.730061	0.680539
301	Plasma_CD6	('III', 'II')	15	7	0.141653	4.03416	4.31128	0	0.360991	0.318718
302	Plasma_SCF	('III', 'II')	15	7	0.490208	7.34023	7.33869	0	0.730061	0.680539
303	Plasma_IL18	('III', 'II')	15	7	0.890656	8.7436	8.85858	0	0.976502	0.947645
304	Plasma_SLAMF1	('III', 'II')	15	7	0.447474	1.75887	2.27865	0.455556	0.688178	0.63819
305	Plasma_TGF_alpha	('III', 'II')	15	7	0.106108	3.5827	2.54641	0	0.30217	0.26378
306	Plasma_MCP_4	('III', 'II')	15	7	0.298246	14.7092	14.0272	0	0.557479	0.505764
307	Plasma_CCL11	('III', 'II')	15	7	0.447474	7.37553	7.07256	0	0.688178	0.63819
308	Plasma_TNFSF14	('III', 'II')	15	7	0.0386762	4.71313	4.31328	0	0.171098	0.145943
309	Plasma_FGF_23	('III', 'II')	15	7	0.32357	-0.00585671	-0.0148283	0.888889	0.590866
310	Plasma_IL_10RA	('III', 'II')	15	7	0.237194	0.420388	0.171092	0.733333	0.493834
311	Plasma_FGF_5	('III', 'II')	15	7	0.572588	0.0198269	0.0411615	0.966667	0.793335
312	Plasma_MMP_1	('III', 'II')	15	7	0.581492	14.3041	13.6261	0	0.798729	0.748735
313	Plasma_LIF_R	('III', 'II')	15	7	0.185137	3.5333	3.0843	0	0.422949	0.378069
314	Plasma_FGF_21	('III', 'II')	15	7	1	5.2318	6.93368	0.0333333	1	1
315	Plasma_CCL19	('III', 'II')	15	7	0.106108	9.58129	8.36278	0	0.30217	0.26378
316	Plasma_IL_15RA	('III', 'II')	15	7	0.534912	0.676273	0.500223	0.611111	0.76456
317	Plasma_IL_10RB	('III', 'II')	15	7	0.406863	5.6425	5.50229	0	0.656754	0.607684
318	Plasma_IL_22_RA1	('III', 'II')	15	7	1	0	0	1	1
319	Plasma_IL_18R1	('III', 'II')	15	7	0.332196	8.08978	7.8455	0	0.597132	0.544103
320	Plasma_PD_L1	('III', 'II')	15	7	0.945211	5.52329	5.75313	0	1	0.980593
321	Plasma_CXCL5	('III', 'II')	15	7	0.629796	10.0855	10.077	0	0.83514	0.78657
322	Plasma_TRANCE	('III', 'II')	15	7	0.890656	2.09003	2.13491	0	0.976502	0.947645
323	Plasma_HGF	('III', 'II')	15	7	0.077716	9.44761	8.56887	0	0.25562	0.221358
324	Plasma_IL_12B	('III', 'II')	15	7	1	4.67377	4.9543	0	1	1
325	Plasma_IL_24	('III', 'II')	15	7	0.572588	-0.0586602	-0.00492025	0.966667	0.793335
326	Plasma_IL13	('III', 'II')	15	7	0.0666844	-0.00551491	-0.0409653	0.988889	0.233396
327	Plasma_ARTN	('III', 'II')	15	7	0.572588	-0.0408005	-0.0252008	0.988889	0.793335
328	Plasma_MMP_10	('III', 'II')	15	7	0.122948	8.77905	7.71219	0	0.332966	0.291472
329	Plasma_IL10	('III', 'II')	15	7	0.447474	4.30436	3.93865	0	0.688178	0.63819
330	Plasma_TNF	('III', 'II')	15	7	0.783258	2.38978	2.79873	0	0.927468	0.88453
331	Plasma_CCL23	('III', 'II')	15	7	0.141653	11.0026	10.5908	0	0.360991	0.318718
332	Plasma_CD5	('III', 'II')	15	7	0.730861	4.61874	4.64303	0	0.899737	0.851734
333	Plasma_CCL3	('III', 'II')	15	7	0.679649	5.89262	5.53554	0	0.866522	0.821791
334	Plasma_Flt3L	('III', 'II')	15	7	0.629796	7.82585	7.8226	0	0.83514	0.78657
335	Plasma_CXCL6	('III', 'II')	15	7	0.185137	8.5027	7.86668	0	0.422949	0.378069
336	Plasma_CXCL10	('III', 'II')	15	7	0.629796	12.0852	12.0453	0	0.83514	0.78657
337	Plasma_4E_BP1	('III', 'II')	15	7	0.0137208	7.85047	9.23707	0	0.0876205	0.0737124
338	Plasma_IL_20	('III', 'II')	15	7	0.359196	-0.00948584	0.00324432	0.966667	0.615282
339	Plasma_SIRT2	('III', 'II')	15	7	0.0261751	3.11524	4.95634	0.122222	0.131057	0.11222
340	Plasma_CCL28	('III', 'II')	15	7	0.162363	1.60341	1.9298	0	0.390322	0.345911
341	Plasma_DNER	('III', 'II')	15	7	0.890656	7.19863	7.30947	0	0.976502	0.947645
342	Plasma_EN_RAGE	('III', 'II')	15	7	0.0319448	4.95483	3.64471	0	0.15134	0.12911
343	Plasma_CD40	('III', 'II')	15	7	0.447474	11.0246	10.9862	0	0.688178	0.63819
344	Plasma_IL33	('III', 'II')	15	7	1	0	0	1	1
345	Plasma_IFN_gamma	('III', 'II')	15	7	0.945211	8.3848	7.68962	0	1	0.980593
346	Plasma_FGF_19	('III', 'II')	15	7	0.266594	7.93033	6.9464	0	0.527871	0.477898
347	Plasma_IL4	('III', 'II')	15	7	0.572696	-0.0383752	-0.0353328	0.877778	0.793335
348	Plasma_LIF	('III', 'II')	15	7	0.0408168	0.0398484	-0.00850974	0.966667	0.17653
349	Plasma_NRTN	('III', 'II')	15	7	1	0	0	1	1
350	Plasma_MCP_2	('III', 'II')	15	7	0.629796	8.9307	9.0288	0	0.83514	0.78657
351	Plasma_CASP_8	('III', 'II')	15	7	0.890656	1.90376	2.06163	0.433333	0.976502	0.947645
352	Plasma_CCL25	('III', 'II')	15	7	0.00288489	5.55147	4.98651	0	0.0285095	0.0237595
353	Plasma_CX3CL1	('III', 'II')	15	7	0.0659185	4.18242	3.37586	0	0.231085	0.199815
354	Plasma_TNFRSF9	('III', 'II')	15	7	0.836593	5.84135	6.62998	0	0.952121	0.915221
355	Plasma_NT_3	('III', 'II')	15	7	0.359196	0.428226	0.293075	0.4	0.615282	0.565006
356	Plasma_TWEAK	('III', 'II')	15	7	1	7.331	7.42583	0	1	1
357	Plasma_CCL20	('III', 'II')	15	7	0.210069	7.36717	6.68184	0	0.456963	0.409353
358	Plasma_ST1A1	('III', 'II')	15	7	0.447474	0.232801	1.95155	0.566667	0.688178
359	Plasma_STAMBP	('III', 'II')	15	7	0.0386762	3.5947	4.98766	0	0.171098	0.145943
360	Plasma_IL5	('III', 'II')	15	7	0.621508	0.174882	0.089889	0.955556	0.832872
361	Plasma_ADA	('III', 'II')	15	7	0.679649	4.56951	4.65721	0	0.866522	0.821791
362	Plasma_TNFB	('III', 'II')	15	7	0.141653	3.11853	3.85551	0	0.360991	0.318718
363	Plasma_CSF_1	('III', 'II')	15	7	0.237194	9.62743	9.5265	0	0.493834	0.443405
364	CSF_NMNAT1	('III', 'I')	14	16	0.00360752	2.98139	2.19243	0.322222	0.0329766	0.0275144
365	CSF_NRP2	('III', 'I')	14	16	0.417581	7.1849	6.92383	0	0.665129	0.61669
366	CSF_MAPT	('III', 'I')	14	16	0.0322834	4.46016	3.5943	0	0.152283	0.130178
367	CSF_CADM3	('III', 'I')	14	16	0.950279	8.05244	8.05612	0	1	0.982435
368	CSF_GDNF	('III', 'I')	14	16	0.851412	0.0299243	0.0370021	0.911111	0.956744
369	CSF_UNC5C	('III', 'I')	14	16	0.60332	4.39614	4.22867	0	0.814874	0.764994
370	CSF_VWC2	('III', 'I')	14	16	0.787	6.01308	6.08658	0	0.927468	0.88453
371	CSF_Siglec_9	('III', 'I')	14	16	0.0093725	4.75643	4.0243	0	0.0675164	0.0571732
372	CSF_CLM_6	('III', 'I')	14	16	0.00829721	5.56281	4.69655	0	0.06185	0.0522919
373	CSF_EZR	('III', 'I')	14	16	0.000704043	3.67574	2.91631	0	0.0109052	0.00924255
374	CSF_SMOC2	('III', 'I')	14	16	0.00386281	6.14435	5.43073	0	0.034861	0.0293238
375	CSF_NBL1	('III', 'I')	14	16	0.787	5.46327	5.45191	0	0.927468	0.88453
376	CSF_EFNA4	('III', 'I')	14	16	0.16369	2.69422	2.4961	0.0777778	0.391677	0.347359
377	CSF_SCARB2	('III', 'I')	14	16	0.0922576	7.02192	6.44371	0	0.278023	0.241231
378	CSF_NCAN	('III', 'I')	14	16	0.662481	10.0129	10.0109	0	0.857143	0.80831
379	CSF_PRTG	('III', 'I')	14	16	0.57466	4.37532	4.30782	0	0.793335	0.743226
380	CSF_ROBO2	('III', 'I')	14	16	0.349614	5.14411	5.68718	0	0.611335	0.560025
381	CSF_CRTAM	('III', 'I')	14	16	0.157446	1.72505	0.995168	0.366667	0.384858	0.339803
382	CSF_RGMA	('III', 'I')	14	16	0.349614	11.0426	11.1664	0	0.611335	0.560025
383	CSF_PLXNB3	('III', 'I')	14	16	0.57466	4.8355	5.04935	0	0.793335	0.743226
384	CSF_CPA2	('III', 'I')	14	16	0.692902	2.78709	2.94186	0	0.874233	0.828067
385	CSF_CD38	('III', 'I')	14	16	0.100582	6.81221	6.19332	0	0.29186	0.253896
386	CSF_SMPD1	('III', 'I')	14	16	0.394105	2.85387	3.21818	0	0.646678	0.597961
387	CSF_MSR1	('III', 'I')	14	16	0.00127425	5.54117	4.52892	0	0.0167355	0.0140523
388	CSF_Alpha_2_MRAP	('III', 'I')	14	16	0.0772704	6.91773	6.45598	0	0.25562	0.221358
389	CSF_sFRP_3	('III', 'I')	14	16	0.983417	6.25393	6.38896	0	1	0.998863
390	CSF_EPHB6	('III', 'I')	14	16	0.328615	5.54444	6.10879	0	0.593627	0.540774
391	CSF_RGMB	('III', 'I')	14	16	0.308451	8.49099	8.95358	0	0.570895	0.518839
392	CSF_SIGLEC1	('III', 'I')	14	16	0.0844954	4.41001	4.1407	0	0.266283	0.230455
393	CSF_CNTN5	('III', 'I')	14	16	0.57466	6.78649	7.00568	0	0.793335	0.743226
394	CSF_ADAM_22	('III', 'I')	14	16	0.371447	8.2444	8.42298	0	0.628868	0.579059
395	CSF_CLEC1B	('III', 'I')	14	16	0.0168221	2.42087	1.97016	0.122222	0.099908	0.0847052
396	CSF_ADAM_23	('III', 'I')	14	16	0.723826	4.1099	4.12523	0	0.892624	0.844787
397	CSF_MATN3	('III', 'I')	14	16	0.632607	9.71161	9.51838	0	0.835821	0.787825
398	CSF_RSPO1	('III', 'I')	14	16	0.128972	1.40237	0.43561	0.4	0.342123	0.301479
399	CSF_HAGH	('III', 'I')	14	16	0.466681	1.06633	0.242732	0.711111	0.707858
400	CSF_LXN	('III', 'I')	14	16	0.603119	1.16	0.267779	0.666667	0.814874
401	CSF_gal_8	('III', 'I')	14	16	0.723826	4.23365	4.18544	0	0.892624	0.844787
402	CSF_BCAN	('III', 'I')	14	16	0.15152	8.98011	9.03364	0	0.380547	0.335727
403	CSF_LAYN	('III', 'I')	14	16	0.236112	10.1484	9.97487	0	0.493463	0.442805
404	CSF_NEP	('III', 'I')	14	16	0.81913	1.19064	1.21322	0.177778	0.946858	0.909125
405	CSF_GDF_8	('III', 'I')	14	16	0.190374	2.7134	2.84233	0.0555556	0.429967	0.385161
406	CSF_THY_1	('III', 'I')	14	16	0.220074	11.4511	11.4679	0	0.469647	0.420138
407	CSF_WFIKKN1	('III', 'I')	14	16	1	0.138399	0.210522	0.511111	1
408	CSF_TMPRSS5	('III', 'I')	14	16	0.787	6.59293	6.43604	0	0.927468	0.88453
409	CSF_CDH3	('III', 'I')	14	16	0.0705569	6.15184	5.95736	0	0.241152	0.209511
410	CSF_GFR_alpha_1	('III', 'I')	14	16	0.204833	6.69956	6.51847	0	0.449603	0.402746
411	CSF_GM_CSF_R_alpha	('III', 'I')	14	16	0.441861	5.15966	5.01512	0	0.688178	0.63819
412	CSF_Beta_NGF	('III', 'I')	14	16	0.0918229	-0.00692717	-0.0195598	0.922222	0.278023
413	CSF_SCARA5	('III', 'I')	14	16	0.0772704	4.49802	4.13352	0.0222222	0.25562	0.221358
414	CSF_CD200	('III', 'I')	14	16	0.349614	10.3062	10.7617	0	0.611335	0.560025
415	CSF_NTRK2	('III', 'I')	14	16	0.25296	6.81395	6.94652	0	0.511067	0.462964
416	CSF_GZMA	('III', 'I')	14	16	0.723826	4.22453	4.26038	0	0.892624	0.844787
417	CSF_G_CSF	('III', 'I')	14	16	0.371127	0.104392	0.116852	0.755556	0.628868
418	CSF_DRAXIN	('III', 'I')	14	16	0.119021	9.34656	9.16164	0	0.326971	0.285847
419	CSF_SCARF2	('III', 'I')	14	16	0.163737	3.34299	2.84128	0	0.391677	0.347359
420	CSF_GDNFR_alpha_3	('III', 'I')	14	16	0.692902	6.1066	6.24598	0	0.874233	0.828067
421	CSF_PVR	('III', 'I')	14	16	0.519353	5.91483	5.70549	0	0.751668	0.700224
422	CSF_TNFRSF12A	('III', 'I')	14	16	0.000443559	4.01232	2.84817	0	0.00781236	0.00661926
423	CSF_SKR3	('III', 'I')	14	16	0.0150208	5.67579	5.18891	0	0.0922151	0.0780545
424	CSF_FLRT2	('III', 'I')	14	16	0.755208	2.9209	2.80017	0	0.910754	0.865787
425	CSF_CPM	('III', 'I')	14	16	0.950279	5.94429	5.68801	0	1	0.982435
426	CSF_CLEC10A	('III', 'I')	14	16	0.0639736	0.0687004	0.00735482	0.822222	0.228298
427	CSF_GCP5	('III', 'I')	14	16	0.851608	6.65365	6.84495	0	0.956744	0.921256
428	CSF_BMP_4	('III', 'I')	14	16	0.417581	3.54274	3.65095	0.0555556	0.665129	0.61669
429	CSF_FcRL2	('III', 'I')	14	16	0.288478	0.0418352	-0.183515	0.755556	0.550659
430	CSF_MDGA1	('III', 'I')	14	16	0.441861	6.14799	6.30175	0	0.688178	0.63819
431	CSF_IL_5R_alpha	('III', 'I')	14	16	0.603119	1.51214	0.173589	0.666667	0.814874
432	CSF_PDGF_R_alpha	('III', 'I')	14	16	0.692902	5.4426	5.38015	0	0.874233	0.828067
433	CSF_CTSC	('III', 'I')	14	16	0.0357893	5.11008	4.50284	0	0.162503	0.138863
434	CSF_CDH6	('III', 'I')	14	16	0.492767	3.05434	2.74978	0	0.730061	0.680539
435	CSF_DDR1	('III', 'I')	14	16	0.632607	6.9476	7.22314	0	0.835821	0.787825
436	CSF_JAM_B	('III', 'I')	14	16	0.441861	9.79647	9.63414	0	0.688178	0.63819
437	CSF_CTSS	('III', 'I')	14	16	0.119021	6.21086	6.05286	0	0.326971	0.285847
438	CSF_N_CDase	('III', 'I')	14	16	0.176441	0.0462544	0.405037	0.577778	0.41038
439	CSF_NAAA	('III', 'I')	14	16	0.66241	0.388882	1.11491	0.433333	0.857143	0.80831
440	CSF_N2DL_2	('III', 'I')	14	16	0.236112	4.20655	4.96616	0	0.493463	0.442805
441	CSF_PLXNB1	('III', 'I')	14	16	0.328615	3.33097	3.02937	0	0.593627	0.540774
442	CSF_TNFRSF21	('III', 'I')	14	16	0.492767	9.00907	9.05535	0	0.730061	0.680539
443	CSF_CLM_1	('III', 'I')	14	16	0.0290761	7.13866	6.25227	0	0.143346	0.122625
444	CSF_SPOCK1	('III', 'I')	14	16	0.950279	7.07752	7.06089	0	1	0.982435
445	CSF_IL12	('III', 'I')	14	16	0.54666	4.116	4.04255	0	0.772146	0.720019
446	CSF_Dkk_4	('III', 'I')	14	16	0.787	3.27398	3.21464	0	0.927468	0.88453
447	CSF_EDA2R	('III', 'I')	14	16	0.950279	7.27987	7.32481	0	1	0.982435
448	CSF_LAT	('III', 'I')	14	16	0.917117	-0.025896	-0.0190719	0.911111	0.993614
449	CSF_NTRK3	('III', 'I')	14	16	0.755208	6.74587	6.92054	0	0.910754	0.865787
450	CSF_LAIR_2	('III', 'I')	14	16	0.328615	6.6037	7.19018	0	0.593627	0.540774
451	CSF_MANF	('III', 'I')	14	16	0.204833	2.68036	2.44958	0	0.449603	0.402746
452	CSF_TN_R	('III', 'I')	14	16	0.163737	5.62495	5.52522	0	0.391677	0.347359
453	CSF_CD200R1	('III', 'I')	14	16	0.00440527	1.43868	0.943362	0.0666667	0.0392698	0.0331534
454	CSF_Nr_CAM	('III', 'I')	14	16	0.0705569	11.1769	11.2196	0	0.241152	0.209511
455	CSF_KYNU	('III', 'I')	14	16	0.0396149	4.87748	3.57803	0	0.173385	0.148428
456	CSF_IL8	('III', 'I')	14	16	0.000818596	8.94776	7.15298	0	0.0124154	0.0105093
457	CSF_VEGFA	('III', 'I')	14	16	0.692902	9.28694	9.20349	0	0.874233	0.828067
458	CSF_CD8A	('III', 'I')	14	16	0.0844954	3.85713	3.27661	0	0.266283	0.230455
459	CSF_MCP_3	('III', 'I')	14	16	0.128673	0.135951	0.0101836	0.766667	0.342123
460	CSF_CDCP1	('III', 'I')	14	16	0.983417	2.1504	2.08758	0	1	0.998863
461	CSF_CD244	('III', 'I')	14	16	0.546302	0.313957	0.502216	0.544444	0.772146
462	CSF_IL7	('III', 'I')	14	16	0.104886	0.517368	0.191799	0.577778	0.30139
463	CSF_OPG	('III', 'I')	14	16	0.00570203	10.241	9.44154	0	0.0468167	0.0396643
464	CSF_LAP_TGF_beta_1	('III', 'I')	14	16	0.0093725	2.72165	1.95431	0	0.0675164	0.0571732
465	CSF_uPA	('III', 'I')	14	16	0.043782	6.74406	6.40528	0	0.182481	0.156326
466	CSF_IL6	('III', 'I')	14	16	0.00647173	3.69843	2.42116	0.0222222	0.0517739	0.0439675
467	CSF_IL_17C	('III', 'I')	14	16	0.492382	-0.0461251	0.181166	0.777778	0.730061
468	CSF_MCP_1	('III', 'I')	14	16	0.00295583	13.0892	11.6441	0	0.0286417	0.0238429
469	CSF_IL_17A	('III', 'I')	14	16	0.0919678	-0.0490993	0.199947	0.766667	0.278023
470	CSF_CXCL11	('III', 'I')	14	16	0.0922576	3.34063	1.8251	0.0333333	0.278023	0.241231
471	CSF_AXIN1	('III', 'I')	14	16	0.917117	-0.00960802	-0.00731724	0.811111	0.993614
472	CSF_TRAIL	('III', 'I')	14	16	0.983417	1.18753	1.21259	0.0222222	1	0.998863
473	CSF_IL_20RA	('III', 'I')	14	16	0.884216	0.213569	0.398038	0.633333	0.976502
474	CSF_CXCL9	('III', 'I')	14	16	0.000950243	4.16681	2.63663	0	0.0137439	0.0116023
475	CSF_CST5	('III', 'I')	14	16	0.371447	5.07784	5.0131	0	0.628868	0.579059
476	CSF_IL_2RB	('III', 'I')	14	16	0.560488	0.299074	0.664125	0.611111	0.782772
477	CSF_IL_1_alpha	('III', 'I')	14	16	0.0233528	-0.505051	-0.507159	0.744444	0.125622
478	CSF_OSM	('III', 'I')	14	16	0.15152	1.24061	0.667228	0	0.380547	0.335727
479	CSF_IL2	('III', 'I')	14	16	0.370967	-0.0423391	0.00586085	0.877778	0.628868
480	CSF_CXCL1	('III', 'I')	14	16	0.00829721	7.28261	5.87847	0	0.06185	0.0522919
481	CSF_TSLP	('III', 'I')	14	16	0.786722	0.0267044	0.0810381	0.866667	0.927468
482	CSF_CCL4	('III', 'I')	14	16	0.270627	2.8628	2.7708	0	0.531042	0.481176
483	CSF_CD6	('III', 'I')	14	16	0.851461	0.0493816	0.0814886	0.666667	0.956744
484	CSF_SCF	('III', 'I')	14	16	0.0844954	3.80053	3.30552	0	0.266283	0.230455
485	CSF_IL18	('III', 'I')	14	16	0.00829721	2.38873	1.63557	0	0.06185	0.0522919
486	CSF_SLAMF1	('III', 'I')	14	16	0.818913	-0.0202003	-0.0207951	0.911111	0.946858
487	CSF_TGF_alpha	('III', 'I')	14	16	0.692902	4.45356	4.48969	0	0.874233	0.828067
488	CSF_MCP_4	('III', 'I')	14	16	0.0705569	6.20595	5.39321	0	0.241152	0.209511
489	CSF_CCL11	('III', 'I')	14	16	0.0771387	1.42628	1.18597	0.122222	0.25562	0.221358
490	CSF_TNFSF14	('III', 'I')	14	16	0.176296	0.14354	0.530045	0.5	0.41038
491	CSF_FGF_23	('III', 'I')	14	16	0.466532	-0.0286594	0.0994784	0.766667	0.707858
492	CSF_IL_10RA	('III', 'I')	14	16	0.0481139	-0.00999864	0.0230346	0.855556	0.192347
493	CSF_FGF_5	('III', 'I')	14	16	0.787	3.232	3.03491	0	0.927468	0.88453
494	CSF_MMP_1	('III', 'I')	14	16	0.0483134	6.33997	5.56016	0	0.192347	0.164563
495	CSF_LIF_R	('III', 'I')	14	16	0.236112	3.61618	3.21317	0	0.493463	0.442805
496	CSF_FGF_21	('III', 'I')	14	16	0.560357	1.3993	0.635657	0.533333	0.782772
497	CSF_CCL19	('III', 'I')	14	16	0.692902	6.59733	6.53698	0.0111111	0.874233	0.828067
498	CSF_IL_15RA	('III', 'I')	14	16	0.546258	-0.0157839	0.00696912	0.833333	0.772146
499	CSF_IL_10RB	('III', 'I')	14	16	0.0188373	2.29911	1.82223	0	0.108249	0.0921304
500	CSF_IL_22_RA1	('III', 'I')	14	16	1	0	0	0.944444	1
501	CSF_IL_18R1	('III', 'I')	14	16	0.0922214	3.00831	2.90112	0.0444444	0.278023	0.241231
502	CSF_PD_L1	('III', 'I')	14	16	0.466929	3.88556	3.76054	0	0.707858	0.657997
503	CSF_CXCL5	('III', 'I')	14	16	0.662481	3.51952	3.41753	0.0111111	0.857143	0.80831
504	CSF_TRANCE	('III', 'I')	14	16	0.692512	0.0498031	0.0448951	0.888889	0.874233
505	CSF_HGF	('III', 'I')	14	16	0.0093725	7.69946	7.02008	0	0.0675164	0.0571732
506	CSF_IL_12B	('III', 'I')	14	16	0.100582	1.10817	0.709782	0	0.29186	0.253896
507	CSF_IL_24	('III', 'I')	14	16	0.95023	0.0693699	0.0463351	0.833333	1
508	CSF_IL13	('III', 'I')	14	16	0.176104	0.0367525	0.0578047	0.922222	0.41038
509	CSF_ARTN	('III', 'I')	14	16	0.492334	-0.0663038	-0.018593	0.877778	0.730061
510	CSF_MMP_10	('III', 'I')	14	16	0.0261468	3.45638	3.00663	0	0.131057	0.11222
511	CSF_IL10	('III', 'I')	14	16	0.632265	0.0080445	0.0869801	0.733333	0.835821
512	CSF_TNF	('III', 'I')	14	16	0.182995	-0.242004	-0.355311	0.622222	0.41937
513	CSF_CCL23	('III', 'I')	14	16	0.0105704	2.9747	2.25244	0	0.0730562	0.0617255
514	CSF_CD5	('III', 'I')	14	16	0.00195486	0.855325	0.426307	0	0.0229538	0.0191752
515	CSF_CCL3	('III', 'I')	14	16	0.0922576	3.55493	2.87663	0	0.278023	0.241231
516	CSF_Flt3L	('III', 'I')	14	16	0.0772704	7.85908	7.40129	0	0.25562	0.221358
517	CSF_CXCL6	('III', 'I')	14	16	0.220074	3.67413	3.01477	0.0111111	0.469647	0.420138
518	CSF_CXCL10	('III', 'I')	14	16	0.129185	11.0107	9.4061	0	0.342123	0.301479
519	CSF_4E_BP1	('III', 'I')	14	16	0.00169568	3.05258	1.89342	0.0333333	0.020127	0.016822
520	CSF_IL_20	('III', 'I')	14	16	0.417114	-0.00638675	0.00569236	0.888889	0.665129
521	CSF_SIRT2	('III', 'I')	14	16	0.917182	2.57009	2.4744	0.277778	0.993614	0.967029
522	CSF_CCL28	('III', 'I')	14	16	0.454197	1.33578	1.1904	0.244444	0.696605	0.646315
523	CSF_DNER	('III', 'I')	14	16	0.851608	9.63736	9.63822	0	0.956744	0.921256
524	CSF_EN_RAGE	('III', 'I')	14	16	0.288693	0.558191	0.276366	0.566667	0.550659
525	CSF_CD40	('III', 'I')	14	16	0.00257943	9.04917	8.25783	0	0.0264482	0.0220769
526	CSF_IL33	('III', 'I')	14	16	1	0	0	0.944444	1
527	CSF_IFN_gamma	('III', 'I')	14	16	0.0583105	0.449789	0.262406	0.611111	0.214034
528	CSF_FGF_19	('III', 'I')	14	16	0.723826	3.88543	3.92942	0	0.892624	0.844787
529	CSF_IL4	('III', 'I')	14	16	0.10028	0.0325184	0.0565827	0.844444	0.29186
530	CSF_LIF	('III', 'I')	14	16	0.00880517	0.909118	0.378865	0.466667	0.0643781	0.0545697
531	CSF_NRTN	('III', 'I')	14	16	0.0640922	-0.0255033	0.143388	0.744444	0.228348
532	CSF_MCP_2	('III', 'I')	14	16	0.0532324	5.20935	4.46477	0	0.205278	0.176231
533	CSF_CASP_8	('III', 'I')	14	16	1	0.0484298	0.0781024	0.777778	1
534	CSF_CCL25	('III', 'I')	14	16	0.139966	1.1237	0.818775	0.222222	0.360903	0.318718
535	CSF_CX3CL1	('III', 'I')	14	16	0.039527	1.16423	0.386005	0.311111	0.173347	0.148417
536	CSF_TNFRSF9	('III', 'I')	14	16	0.0168343	2.65462	2.15679	0	0.099908	0.0847052
537	CSF_NT_3	('III', 'I')	14	16	0.269987	-0.0256697	-0.0179175	0.911111	0.530572
538	CSF_TWEAK	('III', 'I')	14	16	0.662481	8.79766	9.24331	0	0.857143	0.80831
539	CSF_CCL20	('III', 'I')	14	16	0.723679	1.20219	1.13529	0.333333	0.892624	0.844787
540	CSF_ST1A1	('III', 'I')	14	16	0.252537	-0.0604044	0.158342	0.811111	0.510686
541	CSF_STAMBP	('III', 'I')	14	16	0.139657	0.89606	0.255495	0.566667	0.360533
542	CSF_IL5	('III', 'I')	14	16	0.602836	0.00602831	0.0118678	0.877778	0.814874
543	CSF_ADA	('III', 'I')	14	16	0.328615	4.1456	3.73204	0	0.593627	0.540774
544	CSF_TNFB	('III', 'I')	14	16	0.441861	1.10846	1.01466	0.122222	0.688178	0.63819
545	CSF_CSF_1	('III', 'I')	14	16	0.289122	8.49437	8.28532	0	0.550997	0.500801
546	Plasma_NMNAT1	('III', 'I')	15	18	0.0314583	4.61841	3.91233	0.0888889	0.149707	0.127755
547	Plasma_NRP2	('III', 'I')	15	18	0.0795126	8.1798	8.07596	0	0.258032	0.223557
548	Plasma_MAPT	('III', 'I')	15	18	0.985563	0.000819243	0.00120262	0.966667	1
549	Plasma_CADM3	('III', 'I')	15	18	0.199315	3.66624	3.40196	0	0.441485	0.395909
550	Plasma_GDNF	('III', 'I')	15	18	0.347121	2.40753	0.525977	0.777778	0.608925
551	Plasma_UNC5C	('III', 'I')	15	18	0.00973542	4.76704	4.42344	0	0.0692578	0.0586139
552	Plasma_VWC2	('III', 'I')	15	18	0.927979	5.32264	5.33556	0	0.998425	0.97169
553	Plasma_Siglec_9	('III', 'I')	15	18	0.0287146	4.86935	4.50294	0	0.141884	0.121394
554	Plasma_CLM_6	('III', 'I')	15	18	6.46571e-05	6.42617	5.95872	0	0.00220749	0.00182171
555	Plasma_EZR	('III', 'I')	15	18	0.115778	6.24742	5.80393	0	0.322524	0.281936
556	Plasma_SMOC2	('III', 'I')	15	18	0.95675	8.09232	8.17473	0	1	0.986701
557	Plasma_NBL1	('III', 'I')	15	18	0.286164	4.86555	4.81197	0	0.548493	0.496662
558	Plasma_EFNA4	('III', 'I')	15	18	0.00224983	3.23993	2.66561	0.0111111	0.0245681	0.0205665
559	Plasma_SCARB2	('III', 'I')	15	18	0.00224983	5.93755	5.2012	0	0.0245681	0.0205665
560	Plasma_NCAN	('III', 'I')	15	18	0.395523	8.55161	8.41951	0	0.646678	0.597961
561	Plasma_PRTG	('III', 'I')	15	18	0.186948	5.30824	5.4754	0	0.424424	0.379991
562	Plasma_ROBO2	('III', 'I')	15	18	0.037625	4.33557	4.77603	0	0.168043	0.143435
563	Plasma_CRTAM	('III', 'I')	15	18	0.212269	5.57226	5.33948	0	0.459916	0.411802
564	Plasma_RGMA	('III', 'I')	15	18	0.0999583	10.0571	10.4262	0	0.29186	0.253896
565	Plasma_PLXNB3	('III', 'I')	15	18	0.842378	4.153	4.09746	0	0.952746	0.915241
566	Plasma_CPA2	('III', 'I')	15	18	0.651313	9.16374	9.36136	0	0.855813	0.8074
567	Plasma_CD38	('III', 'I')	15	18	0.0314583	5.76179	5.50203	0	0.149707	0.127755
568	Plasma_SMPD1	('III', 'I')	15	18	0.786266	5.25065	5.18501	0	0.927468	0.88453
569	Plasma_MSR1	('III', 'I')	15	18	0.00253653	7.93481	7.43644	0	0.0262807	0.0219416
570	Plasma_Alpha_2_MRAP	('III', 'I')	15	18	0.0197006	8.82523	8.28476	0	0.110892	0.0944978
571	Plasma_sFRP_3	('III', 'I')	15	18	0.0999583	5.77182	5.48357	0	0.29186	0.253896
572	Plasma_EPHB6	('III', 'I')	15	18	0.0344238	4.60748	4.23525	0	0.156898	0.134092
573	Plasma_RGMB	('III', 'I')	15	18	0.270145	6.44644	6.14898	0	0.530572	0.480808
574	Plasma_SIGLEC1	('III', 'I')	15	18	0.041076	7.08914	6.47915	0	0.176595	0.151305
575	Plasma_CNTN5	('III', 'I')	15	18	0.073506	5.28097	5.94557	0	0.249047	0.216138
576	Plasma_ADAM_22	('III', 'I')	15	18	0.175158	4.36283	4.16347	0	0.409348	0.363787
577	Plasma_CLEC1B	('III', 'I')	15	18	0.0178769	10.8311	9.85867	0	0.103563	0.0881726
578	Plasma_ADAM_23	('III', 'I')	15	18	1	3.9419	4.03926	0	1	1
579	Plasma_MATN3	('III', 'I')	15	18	0.0108053	10.6246	9.6529	0	0.073945	0.0624321
580	Plasma_RSPO1	('III', 'I')	15	18	0.00453725	3.74328	3.11836	0	0.0398837	0.0336414
581	Plasma_HAGH	('III', 'I')	15	18	0.000484895	2.99422	3.97272	0.0888889	0.00831091	0.00702854
582	Plasma_LXN	('III', 'I')	15	18	0.0237817	-0.0412855	0.34411	0.822222	0.126685
583	Plasma_gal_8	('III', 'I')	15	18	0.870756	6.38465	6.45432	0	0.969864	0.934984
584	Plasma_BCAN	('III', 'I')	15	18	0.503579	4.05555	3.96742	0	0.734156	0.683177
585	Plasma_LAYN	('III', 'I')	15	18	0.0036087	6.52313	5.82307	0	0.0329766	0.0275144
586	Plasma_NEP	('III', 'I')	15	18	0.143117	2.94774	2.07238	0	0.363874	0.321186
587	Plasma_GDF_8	('III', 'I')	15	18	0.0287146	2.2597	2.77832	0.1	0.141884	0.121394
588	Plasma_THY_1	('III', 'I')	15	18	0.163931	9.65303	9.47174	0	0.391713	0.347359
589	Plasma_WFIKKN1	('III', 'I')	15	18	0.870756	2.64591	2.67211	0	0.969864	0.934984
590	Plasma_TMPRSS5	('III', 'I')	15	18	0.786266	2.56554	2.7077	0	0.927468	0.88453
591	Plasma_CDH3	('III', 'I')	15	18	0.143117	7.48528	7.16722	0	0.363874	0.321186
592	Plasma_GFR_alpha_1	('III', 'I')	15	18	0.0261796	7.73354	7.1679	0	0.131057	0.11222
593	Plasma_GM_CSF_R_alpha	('III', 'I')	15	18	0.186948	5.7855	5.56761	0	0.424424	0.379991
594	Plasma_Beta_NGF	('III', 'I')	15	18	0.198864	0.028493	0.0173656	0.988889	0.441382
595	Plasma_SCARA5	('III', 'I')	15	18	0.0287146	8.45564	8.00216	0	0.141884	0.121394
596	Plasma_CD200	('III', 'I')	15	18	0.899302	5.58552	5.65785	0	0.982038	0.95278
597	Plasma_NTRK2	('III', 'I')	15	18	0.0999583	5.10887	5.42865	0	0.29186	0.253896
598	Plasma_GZMA	('III', 'I')	15	18	0.395523	6.67988	6.53252	0	0.646678	0.597961
599	Plasma_G_CSF	('III', 'I')	15	18	0.254751	4.53425	4.0603	0	0.512774	0.464313
600	Plasma_DRAXIN	('III', 'I')	15	18	0.00224983	4.12257	3.42792	0	0.0245681	0.0205665
601	Plasma_SCARF2	('III', 'I')	15	18	0.375726	6.51767	6.44819	0	0.634636	0.584685
602	Plasma_GDNFR_alpha_3	('III', 'I')	15	18	0.625484	3.98049	4.10552	0	0.83514	0.78657
603	Plasma_PVR	('III', 'I')	15	18	0.00027951	8.38924	7.95382	0	0.0056525	0.00469105
604	Plasma_TNFRSF12A	('III', 'I')	15	18	0.000321377	4.72802	3.61017	0	0.00621139	0.00524415
605	Plasma_SKR3	('III', 'I')	15	18	0.00321248	7.55309	7.02632	0	0.0305046	0.0253801
606	Plasma_FLRT2	('III', 'I')	15	18	0.320094	2.4022	2.19403	0	0.586481	0.533286
607	Plasma_CPM	('III', 'I')	15	18	0.575204	7.72329	7.63005	0	0.793585	0.74338
608	Plasma_CLEC10A	('III', 'I')	15	18	0.00706949	4.1562	4.83554	0	0.0555387	0.0471119
609	Plasma_GCP5	('III', 'I')	15	18	0.870756	4.48775	4.45262	0	0.969864	0.934984
610	Plasma_BMP_4	('III', 'I')	15	18	0.0108053	2.82237	3.2791	0.0111111	0.073945	0.0624321
611	Plasma_FcRL2	('III', 'I')	15	18	0.458585	4.91791	4.60065	0	0.698918	0.648331
612	Plasma_MDGA1	('III', 'I')	15	18	0.731242	4.57093	4.45217	0	0.899737	0.851734
613	Plasma_IL_5R_alpha	('III', 'I')	15	18	0.124394	4.73701	4.01421	0	0.333507	0.292783
614	Plasma_PDGF_R_alpha	('III', 'I')	15	18	0.0028563	6.63663	6.17133	0	0.0285095	0.0237595
615	Plasma_CTSC	('III', 'I')	15	18	0.00567723	5.09736	4.44549	0	0.0468004	0.0396594
616	Plasma_CDH6	('III', 'I')	15	18	0.927979	4.1246	4.15826	0	0.998425	0.97169
617	Plasma_DDR1	('III', 'I')	15	18	0.225821	6.37472	6.20648	0	0.477659	0.427838
618	Plasma_JAM_B	('III', 'I')	15	18	0.0999583	7.10137	6.84742	0	0.29186	0.253896
619	Plasma_CTSS	('III', 'I')	15	18	0.000210645	5.82002	5.4786	0	0.00484262	0.00399768
620	Plasma_N_CDase	('III', 'I')	15	18	0.927979	3.50795	3.58421	0	0.998425	0.97169
621	Plasma_NAAA	('III', 'I')	15	18	0.786266	2.74185	2.72413	0	0.927468	0.88453
622	Plasma_N2DL_2	('III', 'I')	15	18	0.0036087	3.92215	3.29296	0	0.0329766	0.0275144
623	Plasma_PLXNB1	('III', 'I')	15	18	0.0162029	1.96628	1.48068	0.0444444	0.0969511	0.0822392
624	Plasma_TNFRSF21	('III', 'I')	15	18	0.480795	7.68293	7.61247	0	0.72318	0.672113
625	Plasma_CLM_1	('III', 'I')	15	18	0.00321248	7.96843	7.01463	0	0.0305046	0.0253801
626	Plasma_SPOCK1	('III', 'I')	15	18	0.041076	2.94015	2.68167	0	0.176595	0.151305
627	Plasma_IL12	('III', 'I')	15	18	0.870756	7.86099	7.89421	0	0.969864	0.934984
628	Plasma_Dkk_4	('III', 'I')	15	18	0.0447916	4.09742	3.64465	0	0.184724	0.158099
629	Plasma_EDA2R	('III', 'I')	15	18	0.0238404	5.24777	3.93508	0	0.126685	0.108399
630	Plasma_LAT	('III', 'I')	15	18	0.503579	6.07286	6.7998	0	0.734156	0.683177
631	Plasma_NTRK3	('III', 'I')	15	18	0.254751	6.21133	6.42438	0	0.512774	0.464313
632	Plasma_LAIR_2	('III', 'I')	15	18	0.95675	5.22381	4.86324	0.0111111	1	0.986701
633	Plasma_MANF	('III', 'I')	15	18	0.480795	8.24718	8.55629	0	0.72318	0.672113
634	Plasma_TN_R	('III', 'I')	15	18	0.175158	3.3334	2.97319	0	0.409348	0.363787
635	Plasma_CD200R1	('III', 'I')	15	18	0.254751	4.20321	4.40427	0	0.512774	0.464313
636	Plasma_Nr_CAM	('III', 'I')	15	18	0.0795126	9.65202	9.46088	0	0.258032	0.223557
637	Plasma_KYNU	('III', 'I')	15	18	0.356552	9.12261	8.74705	0	0.612902	0.56156
638	Plasma_IL8	('III', 'I')	15	18	0.000117869	5.93544	4.52691	0	0.00310153	0.00254074
639	Plasma_VEGFA	('III', 'I')	15	18	0.00121269	11.2018	10.5858	0	0.0160516	0.0134863
640	Plasma_CD8A	('III', 'I')	15	18	0.0261796	9.27867	8.86669	0	0.131057	0.11222
641	Plasma_MCP_3	('III', 'I')	15	18	4.03761e-05	2.96148	0.874026	0.622222	0.00179962
642	Plasma_CDCP1	('III', 'I')	15	18	0.000824772	2.7299	1.79719	0	0.0124228	0.0105113
643	Plasma_CD244	('III', 'I')	15	18	0.814203	4.70851	4.84533	0	0.945955	0.905476
644	Plasma_IL7	('III', 'I')	15	18	0.0238404	2.00521	1.24248	0.0333333	0.126685	0.108399
645	Plasma_OPG	('III', 'I')	15	18	0.0178769	10.1919	9.90039	0	0.103563	0.0881726
646	Plasma_LAP_TGF_beta_1	('III', 'I')	15	18	0.0162029	5.46078	5.1915	0	0.0969511	0.0822392
647	Plasma_uPA	('III', 'I')	15	18	0.037625	9.52764	9.12943	0	0.168043	0.143435
648	Plasma_IL6	('III', 'I')	15	18	0.000422821	3.90694	1.18465	0.444444	0.00774388	0.00656768
649	Plasma_IL_17C	('III', 'I')	15	18	0.0146683	3.64001	2.36459	0.0888889	0.0907521	0.076679
650	Plasma_MCP_1	('III', 'I')	15	18	0.0019931	12.0852	10.7785	0	0.0231538	0.019333
651	Plasma_IL_17A	('III', 'I')	15	18	1	0.447986	0.408183	0.766667	1
652	Plasma_CXCL11	('III', 'I')	15	18	0.0447916	9.8275	8.42451	0	0.184724	0.158099
653	Plasma_AXIN1	('III', 'I')	15	18	0.175158	3.25381	4.24179	0	0.409348	0.363787
654	Plasma_TRAIL	('III', 'I')	15	18	0.270145	6.01603	6.6388	0	0.530572	0.480808
655	Plasma_IL_20RA	('III', 'I')	15	18	0.12411	-0.0932303	-0.0170371	0.977778	0.333507
656	Plasma_CXCL9	('III', 'I')	15	18	0.00224983	7.56243	6.50964	0	0.0245681	0.0205665
657	Plasma_CST5	('III', 'I')	15	18	0.503579	5.58456	5.82768	0	0.734156	0.683177
658	Plasma_IL_2RB	('III', 'I')	15	18	0.956706	-0.0289273	-0.0497703	0.922222	1
659	Plasma_IL_1_alpha	('III', 'I')	15	18	0.0528384	-0.349862	-0.349708	0.988889	0.204608
660	Plasma_OSM	('III', 'I')	15	18	0.153256	5.53244	4.87245	0	0.381219	0.336584
661	Plasma_IL2	('III', 'I')	15	18	1	0	0	1	1
662	Plasma_CXCL1	('III', 'I')	15	18	0.00787464	9.92216	8.96106	0	0.0603446	0.051112
663	Plasma_TSLP	('III', 'I')	15	18	0.15305	0.00545721	-0.00244271	0.944444	0.381141
664	Plasma_CCL4	('III', 'I')	15	18	0.037625	5.85423	4.99533	0	0.168043	0.143435
665	Plasma_CD6	('III', 'I')	15	18	0.0795126	4.03416	4.24099	0	0.258032	0.223557
666	Plasma_SCF	('III', 'I')	15	18	0.436962	7.34023	8.04666	0	0.686071	0.636841
667	Plasma_IL18	('III', 'I')	15	18	0.199315	8.7436	8.29919	0	0.441485	0.395909
668	Plasma_SLAMF1	('III', 'I')	15	18	0.062605	1.75887	1.34327	0.455556	0.224884	0.194153
669	Plasma_TGF_alpha	('III', 'I')	15	18	0.0576774	3.5827	2.44003	0	0.212067	0.182106
670	Plasma_MCP_4	('III', 'I')	15	18	0.0487866	14.7092	13.9081	0	0.193439	0.165723
671	Plasma_CCL11	('III', 'I')	15	18	0.356552	7.37553	7.14267	0	0.612902	0.56156
672	Plasma_TNFSF14	('III', 'I')	15	18	0.0019931	4.71313	3.62998	0	0.0231538	0.019333
673	Plasma_FGF_23	('III', 'I')	15	18	0.677441	-0.00585671	0.0975074	0.888889	0.866522
674	Plasma_IL_10RA	('III', 'I')	15	18	0.0040335	0.420388	0.0932565	0.733333	0.0362517
675	Plasma_FGF_5	('III', 'I')	15	18	0.480355	0.0198269	0.0344251	0.966667	0.72318
676	Plasma_MMP_1	('III', 'I')	15	18	0.270145	14.3041	13.0996	0	0.530572	0.480808
677	Plasma_LIF_R	('III', 'I')	15	18	0.00567723	3.5333	3.12797	0	0.0468004	0.0396594
678	Plasma_FGF_21	('III', 'I')	15	18	0.00973542	5.2318	3.28527	0.0333333	0.0692578	0.0586139
679	Plasma_CCL19	('III', 'I')	15	18	0.0678757	9.58129	9.05108	0	0.236806	0.205036
680	Plasma_IL_15RA	('III', 'I')	15	18	0.0344088	0.676273	0.315191	0.611111	0.156898
681	Plasma_IL_10RB	('III', 'I')	15	18	0.0146683	5.6425	5.25648	0	0.0907521	0.076679
682	Plasma_IL_22_RA1	('III', 'I')	15	18	1	0	0	1	1
683	Plasma_IL_18R1	('III', 'I')	15	18	0.00155847	8.08978	7.40247	0	0.0191219	0.0160064
684	Plasma_PD_L1	('III', 'I')	15	18	0.00567723	5.52329	4.97526	0	0.0468004	0.0396594
685	Plasma_CXCL5	('III', 'I')	15	18	0.225821	10.0855	9.52024	0	0.477659	0.427838
686	Plasma_TRANCE	('III', 'I')	15	18	0.133502	2.09003	3.07053	0	0.347518	0.305897
687	Plasma_HGF	('III', 'I')	15	18	0.0050784	9.44761	8.08394	0	0.0433627	0.036824
688	Plasma_IL_12B	('III', 'I')	15	18	0.842378	4.67377	4.93267	0	0.952746	0.915241
689	Plasma_IL_24	('III', 'I')	15	18	0.319608	-0.0586602	-0.0176479	0.966667	0.586481
690	Plasma_IL13	('III', 'I')	15	18	0.0160962	-0.00551491	-0.0329937	0.988889	0.0968433
691	Plasma_ARTN	('III', 'I')	15	18	0.436501	-0.0408005	-0.0298807	0.988889	0.685841
692	Plasma_MMP_10	('III', 'I')	15	18	0.062605	8.77905	8.02458	0	0.224884	0.194153
693	Plasma_IL10	('III', 'I')	15	18	0.0119785	4.30436	3.49698	0	0.0792757	0.0668192
694	Plasma_TNF	('III', 'I')	15	18	0.0119785	2.38978	1.74569	0	0.0792757	0.0668192
695	Plasma_CCL23	('III', 'I')	15	18	0.0132632	11.0026	10.1706	0	0.0855953	0.0720196
696	Plasma_CD5	('III', 'I')	15	18	0.212269	4.61874	4.52723	0	0.459916	0.411802
697	Plasma_CCL3	('III', 'I')	15	18	0.00253653	5.89262	4.64977	0	0.0262807	0.0219416
698	Plasma_Flt3L	('III', 'I')	15	18	0.415938	7.82585	7.57536	0	0.664041	0.615447
699	Plasma_CXCL6	('III', 'I')	15	18	0.00453725	8.5027	7.49306	0	0.0398837	0.0336414
700	Plasma_CXCL10	('III', 'I')	15	18	0.0146683	12.0852	10.3694	0	0.0907521	0.076679
701	Plasma_4E_BP1	('III', 'I')	15	18	0.186948	7.85047	8.59076	0	0.424424	0.379991
702	Plasma_IL_20	('III', 'I')	15	18	0.302328	-0.00948584	-5.03094e-06	0.966667	0.560989
703	Plasma_SIRT2	('III', 'I')	15	18	0.212269	3.11524	4.17344	0.122222	0.459916	0.411802
704	Plasma_CCL28	('III', 'I')	15	18	0.480795	1.60341	1.69122	0	0.72318	0.672113
705	Plasma_DNER	('III', 'I')	15	18	0.073506	7.19863	7.46528	0	0.249047	0.216138
706	Plasma_EN_RAGE	('III', 'I')	15	18	0.000117869	4.95483	2.08821	0	0.00310153	0.00254074
707	Plasma_CD40	('III', 'I')	15	18	0.00106777	11.0246	10.3786	0	0.0150443	0.0126561
708	Plasma_IL33	('III', 'I')	15	18	1	0	0	1	1
709	Plasma_IFN_gamma	('III', 'I')	15	18	0.0238404	8.3848	6.31173	0	0.126685	0.108399
710	Plasma_FGF_19	('III', 'I')	15	18	0.526921	7.93033	7.90818	0	0.761611	0.709879
711	Plasma_IL4	('III', 'I')	15	18	0.356231	-0.0383752	-0.0343681	0.877778	0.612902
712	Plasma_LIF	('III', 'I')	15	18	0.014569	0.0398484	1.00725e-05	0.966667	0.0907521
713	Plasma_NRTN	('III', 'I')	15	18	1	0	0	1	1
714	Plasma_MCP_2	('III', 'I')	15	18	0.073506	8.9307	8.06871	0	0.249047	0.216138
715	Plasma_CASP_8	('III', 'I')	15	18	0.062605	1.90376	1.59572	0.433333	0.224884	0.194153
716	Plasma_CCL25	('III', 'I')	15	18	0.503579	5.55147	5.48968	0	0.734156	0.683177
717	Plasma_CX3CL1	('III', 'I')	15	18	0.00121269	4.18242	3.28233	0	0.0160516	0.0134863
718	Plasma_TNFRSF9	('III', 'I')	15	18	0.458585	5.84135	5.71158	0	0.698918	0.648331
719	Plasma_NT_3	('III', 'I')	15	18	0.651286	0.428226	1.48316	0.4	0.855813	0.8074
720	Plasma_TWEAK	('III', 'I')	15	18	0.704221	7.331	7.6679	0	0.881386	0.834123
721	Plasma_CCL20	('III', 'I')	15	18	0.0530767	7.36717	6.60479	0	0.205167	0.176182
722	Plasma_ST1A1	('III', 'I')	15	18	0.270104	0.232801	0.299112	0.566667	0.530572
723	Plasma_STAMBP	('III', 'I')	15	18	0.270145	3.5947	4.41594	0	0.530572	0.480808
724	Plasma_IL5	('III', 'I')	15	18	0.0996181	0.174882	0.0755567	0.955556	0.29186
725	Plasma_ADA	('III', 'I')	15	18	0.320094	4.56951	4.3156	0	0.586481	0.533286
726	Plasma_TNFB	('III', 'I')	15	18	0.212269	3.11853	3.66015	0	0.459916	0.411802
727	Plasma_CSF_1	('III', 'I')	15	18	0.000182525	9.62743	9.07136	0	0.0043806	0.00362146
728	CSF_NMNAT1	('II', 'I')	5	16	0.0904019	0.590112	2.19243	0.322222	0.278023	0.241231
729	CSF_NRP2	('II', 'I')	5	16	0.602585	6.74852	6.92383	0	0.814874	0.764617
730	CSF_MAPT	('II', 'I')	5	16	0.397956	3.05247	3.5943	0	0.646678	0.597961
731	CSF_CADM3	('II', 'I')	5	16	0.841712	8.12815	8.05612	0	0.952746	0.915241
732	CSF_GDNF	('II', 'I')	5	16	0.933891	0.00954855	0.0370021	0.911111	0.999323
733	CSF_UNC5C	('II', 'I')	5	16	0.659885	3.9774	4.22867	0	0.855813	0.8074
734	CSF_VWC2	('II', 'I')	5	16	1	6.01629	6.08658	0	1	1
735	CSF_Siglec_9	('II', 'I')	5	16	0.779793	4.00988	4.0243	0	0.927468	0.88453
736	CSF_CLM_6	('II', 'I')	5	16	0.841712	4.43523	4.69655	0	0.952746	0.915241
737	CSF_EZR	('II', 'I')	5	16	0.718954	2.87769	2.91631	0	0.88963	0.842479
738	CSF_SMOC2	('II', 'I')	5	16	0.494963	5.12127	5.43073	0	0.730061	0.680539
739	CSF_NBL1	('II', 'I')	5	16	0.445132	5.54291	5.45191	0	0.688178	0.63819
740	CSF_EFNA4	('II', 'I')	5	16	0.385783	2.31908	2.4961	0.0777778	0.643168	0.595645
741	CSF_SCARB2	('II', 'I')	5	16	0.547644	6.20616	6.44371	0	0.772146	0.720019
742	CSF_NCAN	('II', 'I')	5	16	0.602585	9.96715	10.0109	0	0.814874	0.764617
743	CSF_PRTG	('II', 'I')	5	16	0.841712	4.34162	4.30782	0	0.952746	0.915241
744	CSF_ROBO2	('II', 'I')	5	16	0.602585	5.45282	5.68718	0	0.814874	0.764617
745	CSF_CRTAM	('II', 'I')	5	16	0.0148231	0.271467	0.995168	0.366667	0.0914507	0.0772569
746	CSF_RGMA	('II', 'I')	5	16	0.274805	10.7857	11.1664	0	0.532285	0.481393
747	CSF_PLXNB3	('II', 'I')	5	16	0.178977	4.464	5.04935	0	0.412116	0.368073
748	CSF_CPA2	('II', 'I')	5	16	0.050027	2.66544	2.94186	0	0.197575	0.169278
749	CSF_CD38	('II', 'I')	5	16	1	6.64407	6.19332	0	1	1
750	CSF_SMPD1	('II', 'I')	5	16	0.274805	2.45406	3.21818	0	0.532285	0.481393
751	CSF_MSR1	('II', 'I')	5	16	0.178977	3.73169	4.52892	0	0.412116	0.368073
752	CSF_Alpha_2_MRAP	('II', 'I')	5	16	0.547644	6.33203	6.45598	0	0.772146	0.720019
753	CSF_sFRP_3	('II', 'I')	5	16	0.353924	6.09723	6.38896	0	0.612902	0.56156
754	CSF_EPHB6	('II', 'I')	5	16	0.718954	5.21886	6.10879	0	0.88963	0.842479
755	CSF_RGMB	('II', 'I')	5	16	0.494963	8.64132	8.95358	0	0.730061	0.680539
756	CSF_SIGLEC1	('II', 'I')	5	16	0.494963	3.64077	4.1407	0	0.730061	0.680539
757	CSF_CNTN5	('II', 'I')	5	16	0.445132	6.31708	7.00568	0	0.688178	0.63819
758	CSF_ADAM_22	('II', 'I')	5	16	0.494963	8.35854	8.42298	0	0.730061	0.680539
759	CSF_CLEC1B	('II', 'I')	5	16	0.772507	1.72418	1.97016	0.122222	0.927009	0.883299
760	CSF_ADAM_23	('II', 'I')	5	16	0.445132	3.82511	4.12523	0	0.688178	0.63819
761	CSF_MATN3	('II', 'I')	5	16	0.718954	9.80149	9.51838	0	0.88963	0.842479
762	CSF_RSPO1	('II', 'I')	5	16	0.0473649	0.233748	0.43561	0.4	0.191068	0.163274
763	CSF_HAGH	('II', 'I')	5	16	0.160128	0.0830815	0.242732	0.711111	0.387716
764	CSF_LXN	('II', 'I')	5	16	0.321436	0.103568	0.267779	0.666667	0.587953
765	CSF_gal_8	('II', 'I')	5	16	0.0910118	3.73125	4.18544	0	0.278023	0.241231
766	CSF_BCAN	('II', 'I')	5	16	0.494963	9.04393	9.03364	0	0.730061	0.680539
767	CSF_LAYN	('II', 'I')	5	16	0.445132	9.1599	9.97487	0	0.688178	0.63819
768	CSF_NEP	('II', 'I')	5	16	0.342168	1.03106	1.21322	0.177778	0.604526	0.552839
769	CSF_GDF_8	('II', 'I')	5	16	0.0616246	2.56806	2.84233	0.0555556	0.222828	0.192137
770	CSF_THY_1	('II', 'I')	5	16	0.494963	11.4505	11.4679	0	0.730061	0.680539
771	CSF_WFIKKN1	('II', 'I')	5	16	0.0690991	0.0579522	0.210522	0.511111	0.240307
772	CSF_TMPRSS5	('II', 'I')	5	16	0.0249644	5.83842	6.43604	0	0.130889	0.111846
773	CSF_CDH3	('II', 'I')	5	16	0.445132	5.85427	5.95736	0	0.688178	0.63819
774	CSF_GFR_alpha_1	('II', 'I')	5	16	0.239815	6.04143	6.51847	0	0.496923	0.446394
775	CSF_GM_CSF_R_alpha	('II', 'I')	5	16	0.841712	5.31191	5.01512	0	0.952746	0.915241
776	CSF_Beta_NGF	('II', 'I')	5	16	0.40682	-0.0150434	-0.0195598	0.922222	0.656754
777	CSF_SCARA5	('II', 'I')	5	16	0.274805	3.57243	4.13352	0.0222222	0.532285	0.481393
778	CSF_CD200	('II', 'I')	5	16	0.718954	10.3253	10.7617	0	0.88963	0.842479
779	CSF_NTRK2	('II', 'I')	5	16	0.397956	6.56703	6.94652	0	0.646678	0.597961
780	CSF_GZMA	('II', 'I')	5	16	0.904713	4.68424	4.26038	0	0.98401	0.956192
781	CSF_G_CSF	('II', 'I')	5	16	0.590858	0.102056	0.116852	0.755556	0.80753
782	CSF_DRAXIN	('II', 'I')	5	16	0.312743	8.75813	9.16164	0	0.576883	0.524542
783	CSF_SCARF2	('II', 'I')	5	16	0.274805	2.35685	2.84128	0	0.532285	0.481393
784	CSF_GDNFR_alpha_3	('II', 'I')	5	16	0.659885	6.28692	6.24598	0	0.855813	0.8074
785	CSF_PVR	('II', 'I')	5	16	0.659885	4.91702	5.70549	0	0.855813	0.8074
786	CSF_TNFRSF12A	('II', 'I')	5	16	0.968107	3.08379	2.84817	0	1	0.989645
787	CSF_SKR3	('II', 'I')	5	16	0.547644	4.79638	5.18891	0	0.772146	0.720019
788	CSF_FLRT2	('II', 'I')	5	16	0.0401003	2.21339	2.80017	0	0.175158	0.149925
789	CSF_CPM	('II', 'I')	5	16	0.0752863	5.14501	5.68801	0	0.251813	0.218311
790	CSF_CLEC10A	('II', 'I')	5	16	0.933891	0.0606327	0.00735482	0.822222	0.999323
791	CSF_GCP5	('II', 'I')	5	16	0.397956	6.64958	6.84495	0	0.646678	0.597961
792	CSF_BMP_4	('II', 'I')	5	16	0.239815	2.86409	3.65095	0.0555556	0.496923	0.446394
793	CSF_FcRL2	('II', 'I')	5	16	1	-0.281441	-0.183515	0.755556	1
794	CSF_MDGA1	('II', 'I')	5	16	0.904713	6.11671	6.30175	0	0.98401	0.956192
795	CSF_IL_5R_alpha	('II', 'I')	5	16	0.282761	0.160848	0.173589	0.666667	0.544577
796	CSF_PDGF_R_alpha	('II', 'I')	5	16	0.602585	5.07311	5.38015	0	0.814874	0.764617
797	CSF_CTSC	('II', 'I')	5	16	0.353924	4.40075	4.50284	0	0.612902	0.56156
798	CSF_CDH6	('II', 'I')	5	16	0.207971	2.30626	2.74978	0	0.454663	0.407082
799	CSF_DDR1	('II', 'I')	5	16	0.602585	6.77652	7.22314	0	0.814874	0.764617
800	CSF_JAM_B	('II', 'I')	5	16	0.353924	9.33335	9.63414	0	0.612902	0.56156
801	CSF_CTSS	('II', 'I')	5	16	0.547644	5.81273	6.05286	0	0.772146	0.720019
802	CSF_N_CDase	('II', 'I')	5	16	0.0688281	0.0835525	0.405037	0.577778	0.239746
803	CSF_NAAA	('II', 'I')	5	16	0.062844	0.258118	1.11491	0.433333	0.225371	0.194549
804	CSF_N2DL_2	('II', 'I')	5	16	0.659885	4.28463	4.96616	0	0.855813	0.8074
805	CSF_PLXNB1	('II', 'I')	5	16	0.904713	3.05577	3.02937	0	0.98401	0.956192
806	CSF_TNFRSF21	('II', 'I')	5	16	0.274805	8.95238	9.05535	0	0.532285	0.481393
807	CSF_CLM_1	('II', 'I')	5	16	0.312743	6.0254	6.25227	0	0.576883	0.524542
808	CSF_SPOCK1	('II', 'I')	5	16	1	6.86771	7.06089	0	1	1
809	CSF_IL12	('II', 'I')	5	16	0.274805	3.59865	4.04255	0	0.532285	0.481393
810	CSF_Dkk_4	('II', 'I')	5	16	0.274805	2.73423	3.21464	0	0.532285	0.481393
811	CSF_EDA2R	('II', 'I')	5	16	0.659885	7.01074	7.32481	0	0.855813	0.8074
812	CSF_LAT	('II', 'I')	5	16	0.561475	-0.00547525	-0.0190719	0.911111	0.782772
813	CSF_NTRK3	('II', 'I')	5	16	0.312743	6.44635	6.92054	0	0.576883	0.524542
814	CSF_LAIR_2	('II', 'I')	5	16	0.779793	7.21396	7.19018	0	0.927468	0.88453
815	CSF_MANF	('II', 'I')	5	16	0.397956	2.05404	2.44958	0	0.646678	0.597961
816	CSF_TN_R	('II', 'I')	5	16	1	5.37417	5.52522	0	1	1
817	CSF_CD200R1	('II', 'I')	5	16	0.547644	1.02344	0.943362	0.0666667	0.772146	0.720019
818	CSF_Nr_CAM	('II', 'I')	5	16	0.397956	11.1932	11.2196	0	0.646678	0.597961
819	CSF_KYNU	('II', 'I')	5	16	0.0193621	2.75568	3.57803	0	0.109684	0.0934848
820	CSF_IL8	('II', 'I')	5	16	0.445132	7.91941	7.15298	0	0.688178	0.63819
821	CSF_VEGFA	('II', 'I')	5	16	0.779793	9.34588	9.20349	0	0.927468	0.88453
822	CSF_CD8A	('II', 'I')	5	16	0.841712	3.43902	3.27661	0	0.952746	0.915241
823	CSF_MCP_3	('II', 'I')	5	16	0.361531	0.0188068	0.0101836	0.766667	0.618796
824	CSF_CDCP1	('II', 'I')	5	16	0.397956	1.89865	2.08758	0	0.646678	0.597961
825	CSF_CD244	('II', 'I')	5	16	0.147926	0.170258	0.502216	0.544444	0.374358
826	CSF_IL7	('II', 'I')	5	16	0.620067	0.152509	0.191799	0.577778	0.832857
827	CSF_OPG	('II', 'I')	5	16	1	9.08307	9.44154	0	1	1
828	CSF_LAP_TGF_beta_1	('II', 'I')	5	16	0.659885	1.70477	1.95431	0	0.855813	0.8074
829	CSF_uPA	('II', 'I')	5	16	0.15303	5.32394	6.40528	0	0.381141	0.336511
830	CSF_IL6	('II', 'I')	5	16	0.353924	1.91425	2.42116	0.0222222	0.612902	0.56156
831	CSF_IL_17C	('II', 'I')	5	16	0.246908	0.029237	0.181166	0.777778	0.50406
832	CSF_MCP_1	('II', 'I')	5	16	0.718954	12.0713	11.6441	0	0.88963	0.842479
833	CSF_IL_17A	('II', 'I')	5	16	0.185733	0.0431142	0.199947	0.766667	0.423259
834	CSF_CXCL11	('II', 'I')	5	16	0.602585	0.913537	1.8251	0.0333333	0.814874	0.764617
835	CSF_AXIN1	('II', 'I')	5	16	0.506945	-0.00941131	-0.00731724	0.811111	0.738112
836	CSF_TRAIL	('II', 'I')	5	16	0.494963	0.583813	1.21259	0.0222222	0.730061	0.680539
837	CSF_IL_20RA	('II', 'I')	5	16	0.320963	0.0816137	0.398038	0.633333	0.587581
838	CSF_CXCL9	('II', 'I')	5	16	0.718954	2.29997	2.63663	0	0.88963	0.842479
839	CSF_CST5	('II', 'I')	5	16	0.494963	4.85628	5.0131	0	0.730061	0.680539
840	CSF_IL_2RB	('II', 'I')	5	16	0.264813	0.36207	0.664125	0.611111	0.526252
841	CSF_IL_1_alpha	('II', 'I')	5	16	0.740775	-0.506364	-0.507159	0.744444	0.904334
842	CSF_OSM	('II', 'I')	5	16	0.353924	0.611421	0.667228	0	0.612902	0.56156
843	CSF_IL2	('II', 'I')	5	16	0.3847	0.0128507	0.00586085	0.877778	0.642464
844	CSF_CXCL1	('II', 'I')	5	16	0.445132	6.49815	5.87847	0	0.688178	0.63819
845	CSF_TSLP	('II', 'I')	5	16	0.678324	0.0154165	0.0810381	0.866667	0.866522
846	CSF_CCL4	('II', 'I')	5	16	0.0616246	1.75856	2.7708	0	0.222828	0.192137
847	CSF_CD6	('II', 'I')	5	16	0.341068	-0.0230799	0.0814886	0.666667	0.604526
848	CSF_SCF	('II', 'I')	5	16	0.547644	3.15562	3.30552	0	0.772146	0.720019
849	CSF_IL18	('II', 'I')	5	16	0.0193621	1.08003	1.63557	0	0.109684	0.0934848
850	CSF_SLAMF1	('II', 'I')	5	16	1	-0.0209614	-0.0207951	0.911111	1
851	CSF_TGF_alpha	('II', 'I')	5	16	0.397956	4.116	4.48969	0	0.646678	0.597961
852	CSF_MCP_4	('II', 'I')	5	16	0.494963	4.48905	5.39321	0	0.730061	0.680539
853	CSF_CCL11	('II', 'I')	5	16	0.1725	0.532624	1.18597	0.122222	0.405593	0.3607
854	CSF_TNFSF14	('II', 'I')	5	16	1	0.365939	0.530045	0.5	1
855	CSF_FGF_23	('II', 'I')	5	16	0.246908	0.0319972	0.0994784	0.766667	0.50406
856	CSF_IL_10RA	('II', 'I')	5	16	0.246908	0.00559842	0.0230346	0.855556	0.50406
857	CSF_FGF_5	('II', 'I')	5	16	0.718954	2.98571	3.03491	0	0.88963	0.842479
858	CSF_MMP_1	('II', 'I')	5	16	0.968107	5.8101	5.56016	0	1	0.989645
859	CSF_LIF_R	('II', 'I')	5	16	0.718954	2.63139	3.21317	0	0.88963	0.842479
860	CSF_FGF_21	('II', 'I')	5	16	0.301372	0.367425	0.635657	0.533333	0.560166
861	CSF_CCL19	('II', 'I')	5	16	1	6.54272	6.53698	0.0111111	1	1
862	CSF_IL_15RA	('II', 'I')	5	16	0.341068	-0.0246834	0.00696912	0.833333	0.604526
863	CSF_IL_10RB	('II', 'I')	5	16	0.178977	1.41434	1.82223	0	0.412116	0.368073
864	CSF_IL_22_RA1	('II', 'I')	5	16	1	0	0	0.944444	1
865	CSF_IL_18R1	('II', 'I')	5	16	0.148322	2.2737	2.90112	0.0444444	0.374491	0.330741
866	CSF_PD_L1	('II', 'I')	5	16	0.494963	3.51049	3.76054	0	0.730061	0.680539
867	CSF_CXCL5	('II', 'I')	5	16	0.968107	3.52695	3.41753	0.0111111	1	0.989645
868	CSF_TRANCE	('II', 'I')	5	16	0.40682	0.0366483	0.0448951	0.888889	0.656754
869	CSF_HGF	('II', 'I')	5	16	0.547644	6.38027	7.02008	0	0.772146	0.720019
870	CSF_IL_12B	('II', 'I')	5	16	0.353924	0.574405	0.709782	0	0.612902	0.56156
871	CSF_IL_24	('II', 'I')	5	16	0.901172	0.0688807	0.0463351	0.833333	0.983588
872	CSF_IL13	('II', 'I')	5	16	0.561475	0.0487823	0.0578047	0.922222	0.782772
873	CSF_ARTN	('II', 'I')	5	16	0.341068	-0.0538077	-0.018593	0.877778	0.604526
874	CSF_MMP_10	('II', 'I')	5	16	0.841712	3.03015	3.00663	0	0.952746	0.915241
875	CSF_IL10	('II', 'I')	5	16	0.3847	0.0953315	0.0869801	0.733333	0.642464
876	CSF_TNF	('II', 'I')	5	16	0.868235	-0.447382	-0.355311	0.622222	0.969864
877	CSF_CCL23	('II', 'I')	5	16	0.547644	2.30875	2.25244	0	0.772146	0.720019
878	CSF_CD5	('II', 'I')	5	16	0.968107	0.386241	0.426307	0	1	0.989645
879	CSF_CCL3	('II', 'I')	5	16	0.239815	2.25825	2.87663	0	0.496923	0.446394
880	CSF_Flt3L	('II', 'I')	5	16	0.779793	6.90049	7.40129	0	0.927468	0.88453
881	CSF_CXCL6	('II', 'I')	5	16	0.904713	3.3474	3.01477	0.0111111	0.98401	0.956192
882	CSF_CXCL10	('II', 'I')	5	16	0.602585	7.5082	9.4061	0	0.814874	0.764617
883	CSF_4E_BP1	('II', 'I')	5	16	0.172919	1.2205	1.89342	0.0333333	0.405644	0.360712
884	CSF_IL_20	('II', 'I')	5	16	0.3847	0.00327687	0.00569236	0.888889	0.642464
885	CSF_SIRT2	('II', 'I')	5	16	0.200445	1.61685	2.4744	0.277778	0.443537	0.3977
886	CSF_CCL28	('II', 'I')	5	16	0.148322	0.61437	1.1904	0.244444	0.374491	0.330741
887	CSF_DNER	('II', 'I')	5	16	0.397956	9.56326	9.63822	0	0.646678	0.597961
888	CSF_EN_RAGE	('II', 'I')	5	16	0.341697	0.0981373	0.276366	0.566667	0.604526
889	CSF_CD40	('II', 'I')	5	16	0.659885	8.27957	8.25783	0	0.855813	0.8074
890	CSF_IL33	('II', 'I')	5	16	1	0	0	0.944444	1
891	CSF_IFN_gamma	('II', 'I')	5	16	0.0228066	0.446409	0.262406	0.611111	0.123291
892	CSF_FGF_19	('II', 'I')	5	16	0.718954	4.01751	3.92942	0	0.88963	0.842479
893	CSF_IL4	('II', 'I')	5	16	0.246908	0.0368967	0.0565827	0.844444	0.50406
894	CSF_LIF	('II', 'I')	5	16	0.804229	0.302348	0.378865	0.466667	0.935269	0.894955
895	CSF_NRTN	('II', 'I')	5	16	0.0900879	0.017369	0.143388	0.744444	0.278023
896	CSF_MCP_2	('II', 'I')	5	16	0.547644	2.93486	4.46477	0	0.772146	0.720019
897	CSF_CASP_8	('II', 'I')	5	16	0.534661	0.0437842	0.0781024	0.777778	0.76456
898	CSF_CCL25	('II', 'I')	5	16	0.00565626	0.545101	0.818775	0.222222	0.0468004	0.0396594
899	CSF_CX3CL1	('II', 'I')	5	16	1	0.300736	0.386005	0.311111	1	1
900	CSF_TNFRSF9	('II', 'I')	5	16	0.602585	2.03977	2.15679	0	0.814874	0.764617
901	CSF_NT_3	('II', 'I')	5	16	0.561475	0.00520193	-0.0179175	0.911111	0.782772
902	CSF_TWEAK	('II', 'I')	5	16	0.547644	8.64402	9.24331	0	0.772146	0.720019
903	CSF_CCL20	('II', 'I')	5	16	0.0117598	0.511272	1.13529	0.333333	0.0785422	0.066234
904	CSF_ST1A1	('II', 'I')	5	16	0.185733	0.0245887	0.158342	0.811111	0.423259
905	CSF_STAMBP	('II', 'I')	5	16	0.15972	0.0932396	0.255495	0.566667	0.387315
906	CSF_IL5	('II', 'I')	5	16	0.74004	0.01009	0.0118678	0.877778	0.903941
907	CSF_ADA	('II', 'I')	5	16	0.602585	3.39967	3.73204	0	0.814874	0.764617
908	CSF_TNFB	('II', 'I')	5	16	0.239815	0.469116	1.01466	0.122222	0.496923	0.446394
909	CSF_CSF_1	('II', 'I')	5	16	0.659885	7.92288	8.28532	0	0.855813	0.8074
910	Plasma_NMNAT1	('II', 'I')	7	18	0.573759	4.11395	3.91233	0.0888889	0.793335	0.743226
911	Plasma_NRP2	('II', 'I')	7	18	0.422875	8.10615	8.07596	0	0.667794	0.618375
912	Plasma_MAPT	('II', 'I')	7	18	0.831729	0.00650613	0.00120262	0.966667	0.952121
913	Plasma_CADM3	('II', 'I')	7	18	0.458382	3.2236	3.40196	0	0.698918	0.648331
914	Plasma_GDNF	('II', 'I')	7	18	0.0604785	0.172218	0.525977	0.777778	0.220058
915	Plasma_UNC5C	('II', 'I')	7	18	0.836168	4.39317	4.42344	0	0.952121	0.915221
916	Plasma_VWC2	('II', 'I')	7	18	0.929395	5.46859	5.33556	0	0.998425	0.97169
917	Plasma_Siglec_9	('II', 'I')	7	18	0.495398	4.52033	4.50294	0	0.730061	0.680539
918	Plasma_CLM_6	('II', 'I')	7	18	0.034483	6.30824	5.95872	0	0.156898	0.134092
919	Plasma_EZR	('II', 'I')	7	18	0.356684	5.98989	5.80393	0	0.612902	0.56156
920	Plasma_SMOC2	('II', 'I')	7	18	0.0846141	7.25239	8.17473	0	0.266283	0.230455
921	Plasma_NBL1	('II', 'I')	7	18	0.929395	4.85119	4.81197	0	0.998425	0.97169
922	Plasma_EFNA4	('II', 'I')	7	18	0.158419	2.87171	2.66561	0.0111111	0.384858	0.339803
923	Plasma_SCARB2	('II', 'I')	7	18	0.422875	5.41991	5.2012	0	0.667794	0.618375
924	Plasma_NCAN	('II', 'I')	7	18	0.326079	8.58338	8.41951	0	0.59345	0.540774
925	Plasma_PRTG	('II', 'I')	7	18	0.495398	5.3989	5.4754	0	0.730061	0.680539
926	Plasma_ROBO2	('II', 'I')	7	18	0.02917	4.30097	4.77603	0	0.143485	0.122725
927	Plasma_CRTAM	('II', 'I')	7	18	0.388979	5.61449	5.33948	0	0.643583	0.595645
928	Plasma_RGMA	('II', 'I')	7	18	0.055182	10.1304	10.4262	0	0.207341	0.17788
929	Plasma_PLXNB3	('II', 'I')	7	18	0.976447	4.36629	4.09746	0	1	0.993518
930	Plasma_CPA2	('II', 'I')	7	18	0.140865	8.99945	9.36136	0	0.360991	0.318718
931	Plasma_CD38	('II', 'I')	7	18	0.745088	5.61594	5.50203	0	0.90591	0.860969
932	Plasma_SMPD1	('II', 'I')	7	18	0.055182	5.47792	5.18501	0	0.207341	0.17788
933	Plasma_MSR1	('II', 'I')	7	18	0.422875	7.62946	7.43644	0	0.667794	0.618375
934	Plasma_Alpha_2_MRAP	('II', 'I')	7	18	0.0245475	8.68663	8.28476	0	0.129185	0.110464
935	Plasma_sFRP_3	('II', 'I')	7	18	0.533901	5.63838	5.48357	0	0.76456	0.7124
936	Plasma_EPHB6	('II', 'I')	7	18	0.929395	4.02345	4.23525	0	0.998425	0.97169
937	Plasma_RGMB	('II', 'I')	7	18	0.158419	5.93341	6.14898	0	0.384858	0.339803
938	Plasma_SIGLEC1	('II', 'I')	7	18	0.0967006	7.05027	6.47915	0	0.285784	0.247929
939	Plasma_CNTN5	('II', 'I')	7	18	0.388979	5.55352	5.94557	0	0.643583	0.595645
940	Plasma_ADAM_22	('II', 'I')	7	18	0.244306	3.74271	4.16347	0	0.502415	0.451385
941	Plasma_CLEC1B	('II', 'I')	7	18	0.0405326	10.9426	9.85867	0	0.17599	0.150574
942	Plasma_ADAM_23	('II', 'I')	7	18	0.297129	3.66908	4.03926	0	0.557479	0.505764
943	Plasma_MATN3	('II', 'I')	7	18	0.745088	9.94657	9.6529	0	0.90591	0.860969
944	Plasma_RSPO1	('II', 'I')	7	18	0.297129	3.28697	3.11836	0	0.557479	0.505764
945	Plasma_HAGH	('II', 'I')	7	18	0.790302	4.44095	3.97272	0.0888889	0.927468	0.88453
946	Plasma_LXN	('II', 'I')	7	18	0.101839	0.109965	0.34411	0.822222	0.293813
947	Plasma_gal_8	('II', 'I')	7	18	0.158419	7.29147	6.45432	0	0.384858	0.339803
948	Plasma_BCAN	('II', 'I')	7	18	0.614941	4.16715	3.96742	0	0.82648	0.778034
949	Plasma_LAYN	('II', 'I')	7	18	0.0846141	5.35155	5.82307	0	0.266283	0.230455
950	Plasma_NEP	('II', 'I')	7	18	0.388979	3.08688	2.07238	0	0.643583	0.595645
951	Plasma_GDF_8	('II', 'I')	7	18	0.0405326	2.30232	2.77832	0.1	0.17599	0.150574
952	Plasma_THY_1	('II', 'I')	7	18	0.657279	9.03573	9.47174	0	0.855813	0.8074
953	Plasma_WFIKKN1	('II', 'I')	7	18	0.976447	2.63203	2.67211	0	1	0.993518
954	Plasma_TMPRSS5	('II', 'I')	7	18	0.073705	2.2472	2.7077	0	0.249047	0.216138
955	Plasma_CDH3	('II', 'I')	7	18	0.422875	6.94437	7.16722	0	0.667794	0.618375
956	Plasma_GFR_alpha_1	('II', 'I')	7	18	0.220416	7.51331	7.1679	0	0.469647	0.420138
957	Plasma_GM_CSF_R_alpha	('II', 'I')	7	18	0.533901	5.33112	5.56761	0	0.76456	0.7124
958	Plasma_Beta_NGF	('II', 'I')	7	18	0.784704	0.0139592	0.0173656	0.988889	0.927468
959	Plasma_SCARA5	('II', 'I')	7	18	0.12476	7.80677	8.00216	0	0.333507	0.292783
960	Plasma_CD200	('II', 'I')	7	18	0.70072	5.5346	5.65785	0	0.87801	0.831153
961	Plasma_NTRK2	('II', 'I')	7	18	0.0245475	4.96221	5.42865	0	0.129185	0.110464
962	Plasma_GZMA	('II', 'I')	7	18	0.177508	6.99164	6.53252	0	0.41111	0.366346
963	Plasma_G_CSF	('II', 'I')	7	18	0.657279	4.12727	4.0603	0	0.855813	0.8074
964	Plasma_DRAXIN	('II', 'I')	7	18	0.198144	3.01961	3.42792	0	0.441382	0.395383
965	Plasma_SCARF2	('II', 'I')	7	18	0.034483	5.95995	6.44819	0	0.156898	0.134092
966	Plasma_GDNFR_alpha_3	('II', 'I')	7	18	0.073705	3.51383	4.10552	0	0.249047	0.216138
967	Plasma_PVR	('II', 'I')	7	18	0.12476	8.16969	7.95382	0	0.333507	0.292783
968	Plasma_TNFRSF12A	('II', 'I')	7	18	0.458382	3.52936	3.61017	0	0.698918	0.648331
969	Plasma_SKR3	('II', 'I')	7	18	0.573759	6.85095	7.02632	0	0.793335	0.743226
970	Plasma_FLRT2	('II', 'I')	7	18	0.533901	2.1028	2.19403	0	0.76456	0.7124
971	Plasma_CPM	('II', 'I')	7	18	0.244306	7.52363	7.63005	0	0.502415	0.451385
972	Plasma_CLEC10A	('II', 'I')	7	18	0.198144	4.13356	4.83554	0	0.441382	0.395383
973	Plasma_GCP5	('II', 'I')	7	18	0.657279	3.98642	4.45262	0	0.855813	0.8074
974	Plasma_BMP_4	('II', 'I')	7	18	0.055182	2.86217	3.2791	0.0111111	0.207341	0.17788
975	Plasma_FcRL2	('II', 'I')	7	18	0.244306	5.22313	4.60065	0	0.502415	0.451385
976	Plasma_MDGA1	('II', 'I')	7	18	0.836168	4.73753	4.45217	0	0.952121	0.915221
977	Plasma_IL_5R_alpha	('II', 'I')	7	18	0.929395	4.03595	4.01421	0	0.998425	0.97169
978	Plasma_PDGF_R_alpha	('II', 'I')	7	18	0.976447	5.88166	6.17133	0	1	0.993518
979	Plasma_CTSC	('II', 'I')	7	18	0.356684	4.87435	4.44549	0	0.612902	0.56156
980	Plasma_CDH6	('II', 'I')	7	18	0.110073	3.6743	4.15826	0	0.308204	0.26917
981	Plasma_DDR1	('II', 'I')	7	18	0.70072	6.25407	6.20648	0	0.87801	0.831153
982	Plasma_JAM_B	('II', 'I')	7	18	0.0967006	6.57751	6.84742	0	0.285784	0.247929
983	Plasma_CTSS	('II', 'I')	7	18	0.745088	5.48401	5.4786	0	0.90591	0.860969
984	Plasma_N_CDase	('II', 'I')	7	18	0.882605	3.02963	3.58421	0	0.976502	0.94367
985	Plasma_NAAA	('II', 'I')	7	18	0.12476	2.97676	2.72413	0	0.333507	0.292783
986	Plasma_N2DL_2	('II', 'I')	7	18	0.976447	3.25231	3.29296	0	1	0.993518
987	Plasma_PLXNB1	('II', 'I')	7	18	0.0405326	1.95357	1.48068	0.0444444	0.17599	0.150574
988	Plasma_TNFRSF21	('II', 'I')	7	18	0.220416	7.32762	7.61247	0	0.469647	0.420138
989	Plasma_CLM_1	('II', 'I')	7	18	0.12476	7.17408	7.01463	0	0.333507	0.292783
990	Plasma_SPOCK1	('II', 'I')	7	18	0.882605	2.57385	2.68167	0	0.976502	0.94367
991	Plasma_IL12	('II', 'I')	7	18	0.976447	7.93979	7.89421	0	1	0.993518
992	Plasma_Dkk_4	('II', 'I')	7	18	0.297129	3.2121	3.64465	0	0.557479	0.505764
993	Plasma_EDA2R	('II', 'I')	7	18	1	4.08909	3.93508	0	1	1
994	Plasma_LAT	('II', 'I')	7	18	0.0967006	8.02695	6.7998	0	0.285784	0.247929
995	Plasma_NTRK3	('II', 'I')	7	18	0.073705	6.14146	6.42438	0	0.249047	0.216138
996	Plasma_LAIR_2	('II', 'I')	7	18	0.388979	5.29748	4.86324	0.0111111	0.643583	0.595645
997	Plasma_MANF	('II', 'I')	7	18	0.422875	8.73476	8.55629	0	0.667794	0.618375
998	Plasma_TN_R	('II', 'I')	7	18	0.422875	3.23383	2.97319	0	0.667794	0.618375
999	Plasma_CD200R1	('II', 'I')	7	18	0.388979	4.77031	4.40427	0	0.643583	0.595645
1000	Plasma_Nr_CAM	('II', 'I')	7	18	0.790302	9.44466	9.46088	0	0.927468	0.88453
1001	Plasma_KYNU	('II', 'I')	7	18	0.0474183	9.28575	8.74705	0	0.191068	0.163274
1002	Plasma_IL8	('II', 'I')	7	18	0.177508	4.87488	4.52691	0	0.41111	0.366346
1003	Plasma_VEGFA	('II', 'I')	7	18	0.158419	10.8943	10.5858	0	0.384858	0.339803
1004	Plasma_CD8A	('II', 'I')	7	18	0.70072	8.94907	8.86669	0	0.87801	0.831153
1005	Plasma_MCP_3	('II', 'I')	7	18	0.00584349	2.45924	0.874026	0.622222	0.0476201
1006	Plasma_CDCP1	('II', 'I')	7	18	0.244306	1.93381	1.79719	0	0.502415	0.451385
1007	Plasma_CD244	('II', 'I')	7	18	0.836168	4.95939	4.84533	0	0.952121	0.915221
1008	Plasma_IL7	('II', 'I')	7	18	0.177508	1.59207	1.24248	0.0333333	0.41111	0.366346
1009	Plasma_OPG	('II', 'I')	7	18	0.177508	10.1639	9.90039	0	0.41111	0.366346
1010	Plasma_LAP_TGF_beta_1	('II', 'I')	7	18	0.110073	5.4809	5.1915	0	0.308204	0.26917
1011	Plasma_uPA	('II', 'I')	7	18	0.422875	9.28642	9.12943	0	0.667794	0.618375
1012	Plasma_IL6	('II', 'I')	7	18	0.0232052	3.1551	1.18465	0.444444	0.125136	0.106622
1013	Plasma_IL_17C	('II', 'I')	7	18	0.614941	2.73575	2.36459	0.0888889	0.82648	0.778034
1014	Plasma_MCP_1	('II', 'I')	7	18	0.458382	11.1002	10.7785	0	0.698918	0.648331
1015	Plasma_IL_17A	('II', 'I')	7	18	0.951656	0.356732	0.408183	0.766667	1
1016	Plasma_CXCL11	('II', 'I')	7	18	0.0205326	9.88259	8.42451	0	0.11324	0.0963705
1017	Plasma_AXIN1	('II', 'I')	7	18	0.110073	5.79425	4.24179	0	0.308204	0.26917
1018	Plasma_TRAIL	('II', 'I')	7	18	0.929395	6.60254	6.6388	0	0.998425	0.97169
1019	Plasma_IL_20RA	('II', 'I')	7	18	0.627594	0.00286236	-0.0170371	0.977778	0.83514
1020	Plasma_CXCL9	('II', 'I')	7	18	0.034483	7.69609	6.50964	0	0.156898	0.134092
1021	Plasma_CST5	('II', 'I')	7	18	0.614941	5.82871	5.82768	0	0.82648	0.778034
1022	Plasma_IL_2RB	('II', 'I')	7	18	0.605831	0.0124799	-0.0497703	0.922222	0.81675
1023	Plasma_IL_1_alpha	('II', 'I')	7	18	0.412454	-0.349792	-0.349708	0.988889	0.663817
1024	Plasma_OSM	('II', 'I')	7	18	0.929395	5.28225	4.87245	0	0.998425	0.97169
1025	Plasma_IL2	('II', 'I')	7	18	1	0	0	1	1
1026	Plasma_CXCL1	('II', 'I')	7	18	0.458382	9.01121	8.96106	0	0.698918	0.648331
1027	Plasma_TSLP	('II', 'I')	7	18	0.879434	-0.0122488	-0.00244271	0.944444	0.976454
1028	Plasma_CCL4	('II', 'I')	7	18	0.297129	5.53385	4.99533	0	0.557479	0.505764
1029	Plasma_CD6	('II', 'I')	7	18	0.70072	4.31128	4.24099	0	0.87801	0.831153
1030	Plasma_SCF	('II', 'I')	7	18	0.356684	7.33869	8.04666	0	0.612902	0.56156
1031	Plasma_IL18	('II', 'I')	7	18	0.244306	8.85858	8.29919	0	0.502415	0.451385
1032	Plasma_SLAMF1	('II', 'I')	7	18	0.034483	2.27865	1.34327	0.455556	0.156898	0.134092
1033	Plasma_TGF_alpha	('II', 'I')	7	18	0.573759	2.54641	2.44003	0	0.793335	0.743226
1034	Plasma_MCP_4	('II', 'I')	7	18	0.745088	14.0272	13.9081	0	0.90591	0.860969
1035	Plasma_CCL11	('II', 'I')	7	18	0.836168	7.07256	7.14267	0	0.952121	0.915221
1036	Plasma_TNFSF14	('II', 'I')	7	18	0.158419	4.31328	3.62998	0	0.384858	0.339803
1037	Plasma_FGF_23	('II', 'I')	7	18	0.249259	-0.0148283	0.0975074	0.888889	0.507346
1038	Plasma_IL_10RA	('II', 'I')	7	18	0.379069	0.171092	0.0932565	0.733333	0.637327
1039	Plasma_FGF_5	('II', 'I')	7	18	0.784704	0.0411615	0.0344251	0.966667	0.927468
1040	Plasma_MMP_1	('II', 'I')	7	18	0.657279	13.6261	13.0996	0	0.855813	0.8074
1041	Plasma_LIF_R	('II', 'I')	7	18	1	3.0843	3.12797	0	1	1
1042	Plasma_FGF_21	('II', 'I')	7	18	0.0474183	6.93368	3.28527	0.0333333	0.191068	0.163274
1043	Plasma_CCL19	('II', 'I')	7	18	0.929395	8.36278	9.05108	0	0.998425	0.97169
1044	Plasma_IL_15RA	('II', 'I')	7	18	0.154864	0.500223	0.315191	0.611111	0.38282
1045	Plasma_IL_10RB	('II', 'I')	7	18	0.297129	5.50229	5.25648	0	0.557479	0.505764
1046	Plasma_IL_22_RA1	('II', 'I')	7	18	1	0	0	1	1
1047	Plasma_IL_18R1	('II', 'I')	7	18	0.0639276	7.8455	7.40247	0	0.228298	0.197204
1048	Plasma_PD_L1	('II', 'I')	7	18	0.00136468	5.75313	4.97526	0	0.0172281	0.0144408
1049	Plasma_CXCL5	('II', 'I')	7	18	0.790302	10.077	9.52024	0	0.927468	0.88453
1050	Plasma_TRANCE	('II', 'I')	7	18	0.110073	2.13491	3.07053	0	0.308204	0.26917
1051	Plasma_HGF	('II', 'I')	7	18	0.198144	8.56887	8.08394	0	0.441382	0.395383
1052	Plasma_IL_12B	('II', 'I')	7	18	0.976447	4.9543	4.93267	0	1	0.993518
1053	Plasma_IL_24	('II', 'I')	7	18	0.605831	-0.00492025	-0.0176479	0.966667	0.81675
1054	Plasma_IL13	('II', 'I')	7	18	0.784704	-0.0409653	-0.0329937	0.988889	0.927468
1055	Plasma_ARTN	('II', 'I')	7	18	0.784704	-0.0252008	-0.0298807	0.988889	0.927468
1056	Plasma_MMP_10	('II', 'I')	7	18	0.220416	7.71219	8.02458	0	0.469647	0.420138
1057	Plasma_IL10	('II', 'I')	7	18	0.198144	3.93865	3.49698	0	0.441382	0.395383
1058	Plasma_TNF	('II', 'I')	7	18	0.0474183	2.79873	1.74569	0	0.191068	0.163274
1059	Plasma_CCL23	('II', 'I')	7	18	0.297129	10.5908	10.1706	0	0.557479	0.505764
1060	Plasma_CD5	('II', 'I')	7	18	0.326079	4.64303	4.52723	0	0.59345	0.540774
1061	Plasma_CCL3	('II', 'I')	7	18	0.00764718	5.53554	4.64977	0	0.0590157	0.0500074
1062	Plasma_Flt3L	('II', 'I')	7	18	0.657279	7.8226	7.57536	0	0.855813	0.8074
1063	Plasma_CXCL6	('II', 'I')	7	18	0.220416	7.86668	7.49306	0	0.469647	0.420138
1064	Plasma_CXCL10	('II', 'I')	7	18	0.0967006	12.0453	10.3694	0	0.285784	0.247929
1065	Plasma_4E_BP1	('II', 'I')	7	18	0.198144	9.23707	8.59076	0	0.441382	0.395383
1066	Plasma_IL_20	('II', 'I')	7	18	0.975784	0.00324432	-5.03094e-06	0.966667	1
1067	Plasma_SIRT2	('II', 'I')	7	18	0.244306	4.95634	4.17344	0.122222	0.502415	0.451385
1068	Plasma_CCL28	('II', 'I')	7	18	0.297129	1.9298	1.69122	0	0.557479	0.505764
1069	Plasma_DNER	('II', 'I')	7	18	0.034483	7.30947	7.46528	0	0.156898	0.134092
1070	Plasma_EN_RAGE	('II', 'I')	7	18	0.0474183	3.64471	2.08821	0	0.191068	0.163274
1071	Plasma_CD40	('II', 'I')	7	18	0.0170793	10.9862	10.3786	0	0.100814	0.0854452
1072	Plasma_IL33	('II', 'I')	7	18	1	0	0	1	1
1073	Plasma_IFN_gamma	('II', 'I')	7	18	0.0846141	7.68962	6.31173	0	0.266283	0.230455
1074	Plasma_FGF_19	('II', 'I')	7	18	0.0205326	6.9464	7.90818	0	0.11324	0.0963705
1075	Plasma_IL4	('II', 'I')	7	18	0.485075	-0.0353328	-0.0343681	0.877778	0.727613
1076	Plasma_LIF	('II', 'I')	7	18	0.831729	-0.00850974	1.00725e-05	0.966667	0.952121
1077	Plasma_NRTN	('II', 'I')	7	18	1	0	0	1	1
1078	Plasma_MCP_2	('II', 'I')	7	18	0.533901	9.0288	8.06871	0	0.76456	0.7124
1079	Plasma_CASP_8	('II', 'I')	7	18	0.0846141	2.06163	1.59572	0.433333	0.266283	0.230455
1080	Plasma_CCL25	('II', 'I')	7	18	0.0205326	4.98651	5.48968	0	0.11324	0.0963705
1081	Plasma_CX3CL1	('II', 'I')	7	18	0.269886	3.37586	3.28233	0	0.530572	0.480808
1082	Plasma_TNFRSF9	('II', 'I')	7	18	0.422875	6.62998	5.71158	0	0.667794	0.618375
1083	Plasma_NT_3	('II', 'I')	7	18	0.225926	0.293075	1.48316	0.4	0.477659	0.427838
1084	Plasma_TWEAK	('II', 'I')	7	18	0.158419	7.42583	7.6679	0	0.384858	0.339803
1085	Plasma_CCL20	('II', 'I')	7	18	0.745088	6.68184	6.60479	0	0.90591	0.860969
1086	Plasma_ST1A1	('II', 'I')	7	18	0.413806	1.95155	0.299112	0.566667	0.663948
1087	Plasma_STAMBP	('II', 'I')	7	18	0.220416	4.98766	4.41594	0	0.469647	0.420138
1088	Plasma_IL5	('II', 'I')	7	18	0.346704	0.089889	0.0755567	0.955556	0.608682
1089	Plasma_ADA	('II', 'I')	7	18	0.140865	4.65721	4.3156	0	0.360991	0.318718
1090	Plasma_TNFB	('II', 'I')	7	18	0.388979	3.85551	3.66015	0	0.643583	0.595645
1091	Plasma_CSF_1	('II', 'I')	7	18	0.055182	9.5265	9.07136	0	0.207341	0.17788
1092	CSF_NMNAT1	('III', 'inflammatory control')	14	25	0.272254	2.98139	2.76263	0.322222	0.532285	0.481393
1093	CSF_NRP2	('III', 'inflammatory control')	14	25	0.272254	7.1849	7.24656	0	0.532285	0.481393
1094	CSF_MAPT	('III', 'inflammatory control')	14	25	0.285245	4.46016	3.83544	0	0.54743	0.49556
1095	CSF_CADM3	('III', 'inflammatory control')	14	25	0.131615	8.05244	8.16893	0	0.343424	0.302367
1096	CSF_GDNF	('III', 'inflammatory control')	14	25	0.671048	0.0299243	0.047297	0.911111	0.863296
1097	CSF_UNC5C	('III', 'inflammatory control')	14	25	0.529051	4.39614	4.29611	0	0.763258	0.710948
1098	CSF_VWC2	('III', 'inflammatory control')	14	25	0.213399	6.01308	6.33755	0	0.461907	0.413535
1099	CSF_Siglec_9	('III', 'inflammatory control')	14	25	0.803473	4.75643	4.48087	0	0.934889	0.894684
1100	CSF_CLM_6	('III', 'inflammatory control')	14	25	0.491447	5.56281	5.1524	0	0.730061	0.680539
1101	CSF_EZR	('III', 'inflammatory control')	14	25	0.510068	3.67574	3.5806	0	0.741669	0.690906
1102	CSF_SMOC2	('III', 'inflammatory control')	14	25	0.736354	6.14435	6.04526	0	0.903941	0.855975
1103	CSF_NBL1	('III', 'inflammatory control')	14	25	0.285245	5.46327	5.35404	0	0.54743	0.49556
1104	CSF_EFNA4	('III', 'inflammatory control')	14	25	0.0337888	2.69422	3.01804	0.0777778	0.156453	0.133546
1105	CSF_SCARB2	('III', 'inflammatory control')	14	25	0.803473	7.02192	6.99381	0	0.934889	0.894684
1106	CSF_NCAN	('III', 'inflammatory control')	14	25	0.0449123	10.0129	10.0584	0	0.184724	0.158099
1107	CSF_PRTG	('III', 'inflammatory control')	14	25	0.629046	4.37532	4.53631	0	0.83514	0.78657
1108	CSF_ROBO2	('III', 'inflammatory control')	14	25	0.0815117	5.14411	5.83796	0	0.263736	0.228809
1109	CSF_CRTAM	('III', 'inflammatory control')	14	25	0.00706806	1.72505	2.8946	0.366667	0.0555387	0.0471119
1110	CSF_RGMA	('III', 'inflammatory control')	14	25	0.025111	11.0426	11.2514	0	0.130889	0.111846
1111	CSF_PLXNB3	('III', 'inflammatory control')	14	25	0.0551562	4.8355	5.37734	0	0.207341	0.17788
1112	CSF_CPA2	('III', 'inflammatory control')	14	25	0.00566309	2.78709	3.55781	0	0.0468004	0.0396594
1113	CSF_CD38	('III', 'inflammatory control')	14	25	0.341349	6.81221	6.96321	0	0.604526	0.552839
1114	CSF_SMPD1	('III', 'inflammatory control')	14	25	0.0867669	2.85387	3.37743	0	0.271709	0.235376
1115	CSF_MSR1	('III', 'inflammatory control')	14	25	0.988321	5.54117	5.3111	0	1	1
1116	CSF_Alpha_2_MRAP	('III', 'inflammatory control')	14	25	0.272254	6.91773	6.39749	0	0.532285	0.481393
1117	CSF_sFRP_3	('III', 'inflammatory control')	14	25	0.0133645	6.25393	6.484	0	0.0855953	0.0720196
1118	CSF_EPHB6	('III', 'inflammatory control')	14	25	0.0481324	5.54444	6.26133	0	0.192347	0.164563
1119	CSF_RGMB	('III', 'inflammatory control')	14	25	0.0314084	8.49099	9.16855	0	0.149707	0.127755
1120	CSF_SIGLEC1	('III', 'inflammatory control')	14	25	0.473197	4.41001	4.29716	0	0.714705	0.66415
1121	CSF_CNTN5	('III', 'inflammatory control')	14	25	0.0589767	6.78649	7.24529	0	0.215754	0.185538
1122	CSF_ADAM_22	('III', 'inflammatory control')	14	25	0.420752	8.2444	8.39534	0	0.667794	0.618375
1123	CSF_CLEC1B	('III', 'inflammatory control')	14	25	0.039015	2.42087	2.04799	0.122222	0.171446	0.146811
1124	CSF_ADAM_23	('III', 'inflammatory control')	14	25	0.0922923	4.1099	4.25156	0	0.278023	0.241231
1125	CSF_MATN3	('III', 'inflammatory control')	14	25	0.529051	9.71161	9.41294	0	0.763258	0.710948
1126	CSF_RSPO1	('III', 'inflammatory control')	14	25	0.629028	1.40237	1.42258	0.4	0.83514	0.78657
1127	CSF_HAGH	('III', 'inflammatory control')	14	25	0.333802	1.06633	0.126376	0.711111	0.599034
1128	CSF_LXN	('III', 'inflammatory control')	14	25	0.48212	1.16	0.238337	0.666667	0.724175
1129	CSF_gal_8	('III', 'inflammatory control')	14	25	0.8262	4.23365	4.21282	0	0.948198	0.910698
1130	CSF_BCAN	('III', 'inflammatory control')	14	25	0.0589767	8.98011	9.06814	0	0.215754	0.185538
1131	CSF_LAYN	('III', 'inflammatory control')	14	25	0.341349	10.1484	10.0088	0	0.604526	0.552839
1132	CSF_NEP	('III', 'inflammatory control')	14	25	0.202823	1.19064	1.29058	0.177778	0.446989	0.400599
1133	CSF_GDF_8	('III', 'inflammatory control')	14	25	0.025111	2.7134	3.01312	0.0555556	0.130889	0.111846
1134	CSF_THY_1	('III', 'inflammatory control')	14	25	0.371885	11.4511	11.4755	0	0.629122	0.579225
1135	CSF_WFIKKN1	('III', 'inflammatory control')	14	25	0.0980459	0.138399	1.38901	0.511111	0.288738
1136	CSF_TMPRSS5	('III', 'inflammatory control')	14	25	0.124283	6.59293	6.77043	0	0.333507	0.292783
1137	CSF_CDH3	('III', 'inflammatory control')	14	25	0.387768	6.15184	6.23748	0	0.643583	0.595645
1138	CSF_GFR_alpha_1	('III', 'inflammatory control')	14	25	0.780911	6.69956	6.69235	0	0.927468	0.88453
1139	CSF_GM_CSF_R_alpha	('III', 'inflammatory control')	14	25	0.235733	5.15966	5.68854	0	0.493463	0.442805
1140	CSF_Beta_NGF	('III', 'inflammatory control')	14	25	0.363926	-0.00692717	-0.0149526	0.922222	0.622408
1141	CSF_SCARA5	('III', 'inflammatory control')	14	25	0.473197	4.49802	4.5507	0.0222222	0.714705	0.66415
1142	CSF_CD200	('III', 'inflammatory control')	14	25	0.29865	10.3062	10.8919	0	0.557479	0.505764
1143	CSF_NTRK2	('III', 'inflammatory control')	14	25	0.117274	6.81395	6.98432	0	0.324959	0.284155
1144	CSF_GZMA	('III', 'inflammatory control')	14	25	4.60879e-06	4.22453	6.91496	0	0.000530143	0.000447369
1145	CSF_G_CSF	('III', 'inflammatory control')	14	25	0.429155	0.104392	0.0786942	0.755556	0.676732
1146	CSF_DRAXIN	('III', 'inflammatory control')	14	25	0.455327	9.34656	9.55608	0	0.696871	0.646868
1147	CSF_SCARF2	('III', 'inflammatory control')	14	25	0.849074	3.34299	3.2321	0	0.955864	0.919654
1148	CSF_GDNFR_alpha_3	('III', 'inflammatory control')	14	25	0.067278	6.1066	6.53722	0	0.235096	0.203583
1149	CSF_PVR	('III', 'inflammatory control')	14	25	0.849074	5.91483	5.57634	0	0.955864	0.919654
1150	CSF_TNFRSF12A	('III', 'inflammatory control')	14	25	0.192634	4.01232	3.62554	0	0.433278	0.387934
1151	CSF_SKR3	('III', 'inflammatory control')	14	25	0.247501	5.67579	5.39597	0	0.504236	0.456321
1152	CSF_FLRT2	('III', 'inflammatory control')	14	25	0.0199375	2.9209	3.25601	0	0.111937	0.0953723
1153	CSF_CPM	('III', 'inflammatory control')	14	25	0.0270765	5.94429	6.27907	0	0.135011	0.115588
1154	CSF_CLEC10A	('III', 'inflammatory control')	14	25	0.305409	0.0687004	0.192087	0.822222	0.566225
1155	CSF_GCP5	('III', 'inflammatory control')	14	25	0.155627	6.65365	6.95988	0	0.38282	0.337941
1156	CSF_BMP_4	('III', 'inflammatory control')	14	25	0.0170292	3.54274	3.97556	0.0555556	0.100791	0.0854398
1157	CSF_FcRL2	('III', 'inflammatory control')	14	25	0.0515088	0.0418352	0.903546	0.755556	0.202469
1158	CSF_MDGA1	('III', 'inflammatory control')	14	25	0.420752	6.14799	6.14233	0	0.667794	0.618375
1159	CSF_IL_5R_alpha	('III', 'inflammatory control')	14	25	0.803444	1.51214	0.193687	0.666667	0.934889
1160	CSF_PDGF_R_alpha	('III', 'inflammatory control')	14	25	0.510068	5.4426	5.5395	0	0.741669	0.690906
1161	CSF_CTSC	('III', 'inflammatory control')	14	25	0.736354	5.11008	5.17085	0	0.903941	0.855975
1162	CSF_CDH6	('III', 'inflammatory control')	14	25	0.491447	3.05434	3.04936	0	0.730061	0.680539
1163	CSF_DDR1	('III', 'inflammatory control')	14	25	0.202823	6.9476	7.44106	0	0.446989	0.400599
1164	CSF_JAM_B	('III', 'inflammatory control')	14	25	0.758532	9.79647	9.76018	0	0.911998	0.867975
1165	CSF_CTSS	('III', 'inflammatory control')	14	25	0.164329	6.21086	6.26565	0	0.391807	0.347359
1166	CSF_N_CDase	('III', 'inflammatory control')	14	25	0.0418344	0.0462544	0.365196	0.577778	0.178976
1167	CSF_NAAA	('III', 'inflammatory control')	14	25	0.0117997	0.388882	1.93873	0.433333	0.0785691	0.0662455
1168	CSF_N2DL_2	('III', 'inflammatory control')	14	25	0.0418759	4.20655	5.1282	0	0.178976	0.153603
1169	CSF_PLXNB1	('III', 'inflammatory control')	14	25	0.0551562	3.33097	2.86296	0	0.207341	0.17788
1170	CSF_TNFRSF21	('III', 'inflammatory control')	14	25	0.202823	9.00907	9.05825	0	0.446989	0.400599
1171	CSF_CLM_1	('III', 'inflammatory control')	14	25	0.692666	7.13866	6.74209	0	0.874233	0.828067
1172	CSF_SPOCK1	('III', 'inflammatory control')	14	25	0.8262	7.07752	6.94633	0	0.948198	0.910698
1173	CSF_IL12	('III', 'inflammatory control')	14	25	7.27727e-05	4.116	6.98264	0	0.00233729	0.00192517
1174	CSF_Dkk_4	('III', 'inflammatory control')	14	25	0.780911	3.27398	3.33567	0	0.927468	0.88453
1175	CSF_EDA2R	('III', 'inflammatory control')	14	25	0.155627	7.27987	7.7594	0	0.38282	0.337941
1176	CSF_LAT	('III', 'inflammatory control')	14	25	0.455144	-0.025896	-0.0144708	0.911111	0.696871
1177	CSF_NTRK3	('III', 'inflammatory control')	14	25	0.649977	6.74587	6.87092	0	0.855151	0.807155
1178	CSF_LAIR_2	('III', 'inflammatory control')	14	25	0.0515442	6.6037	7.81286	0	0.202469	0.173738
1179	CSF_MANF	('III', 'inflammatory control')	14	25	0.964972	2.68036	2.57809	0	1	0.989645
1180	CSF_TN_R	('III', 'inflammatory control')	14	25	0.29865	5.62495	5.57565	0	0.557479	0.505764
1181	CSF_CD200R1	('III', 'inflammatory control')	14	25	0.437843	1.43868	1.24027	0.0666667	0.686472	0.637593
1182	CSF_Nr_CAM	('III', 'inflammatory control')	14	25	0.0449123	11.1769	11.2439	0	0.184724	0.158099
1183	CSF_KYNU	('III', 'inflammatory control')	14	25	0.780911	4.87748	4.64648	0	0.927468	0.88453
1184	CSF_IL8	('III', 'inflammatory control')	14	25	0.0363219	8.94776	7.78913	0	0.164238	0.140305
1185	CSF_VEGFA	('III', 'inflammatory control')	14	25	0.224368	9.28694	9.37276	0	0.475747	0.426274
1186	CSF_CD8A	('III', 'inflammatory control')	14	25	2.65445e-05	3.85713	5.98898	0	0.0014132	0.00115668
1187	CSF_MCP_3	('III', 'inflammatory control')	14	25	0.792129	0.135951	0.149548	0.766667	0.928616
1188	CSF_CDCP1	('III', 'inflammatory control')	14	25	0.155627	2.1504	2.61325	0	0.38282	0.337941
1189	CSF_CD244	('III', 'inflammatory control')	14	25	0.00472255	0.313957	1.96594	0.544444	0.0412562
1190	CSF_IL7	('III', 'inflammatory control')	14	25	0.139277	0.517368	0.160749	0.577778	0.359978
1191	CSF_OPG	('III', 'inflammatory control')	14	25	0.00221746	10.241	9.25825	0	0.0245681	0.0205665
1192	CSF_LAP_TGF_beta_1	('III', 'inflammatory control')	14	25	0.192634	2.72165	2.88027	0	0.433278	0.387934
1193	CSF_uPA	('III', 'inflammatory control')	14	25	0.0980969	6.74406	7.21126	0	0.288738	0.250772
1194	CSF_IL6	('III', 'inflammatory control')	14	25	0.0337888	3.69843	2.47722	0.0222222	0.156453	0.133546
1195	CSF_IL_17C	('III', 'inflammatory control')	14	25	0.0389754	-0.0461251	0.143685	0.777778	0.171446
1196	CSF_MCP_1	('III', 'inflammatory control')	14	25	0.0113265	13.0892	12.0426	0	0.0764063	0.0644655
1197	CSF_IL_17A	('III', 'inflammatory control')	14	25	0.00373817	-0.0490993	0.219907	0.766667	0.0340174
1198	CSF_CXCL11	('III', 'inflammatory control')	14	25	0.000801672	3.34063	6.02962	0.0333333	0.0122437	0.0103683
1199	CSF_AXIN1	('III', 'inflammatory control')	14	25	0.0176845	-0.00960802	0.0353563	0.811111	0.102995
1200	CSF_TRAIL	('III', 'inflammatory control')	14	25	0.0481324	1.18753	1.65849	0.0222222	0.192347	0.164563
1201	CSF_IL_20RA	('III', 'inflammatory control')	14	25	0.241495	0.213569	0.427361	0.633333	0.499929
1202	CSF_CXCL9	('III', 'inflammatory control')	14	25	0.00325743	4.16681	6.77203	0	0.030632	0.0255869
1203	CSF_CST5	('III', 'inflammatory control')	14	25	0.110579	5.07784	5.12802	0	0.309224	0.270029
1204	CSF_IL_2RB	('III', 'inflammatory control')	14	25	0.224321	0.299074	0.578516	0.611111	0.475747
1205	CSF_IL_1_alpha	('III', 'inflammatory control')	14	25	0.135345	-0.505051	-0.505563	0.744444	0.35106
1206	CSF_OSM	('III', 'inflammatory control')	14	25	0.588077	1.24061	0.855065	0	0.805207	0.754791
1207	CSF_IL2	('III', 'inflammatory control')	14	25	0.107222	-0.0423391	0.00628642	0.877778	0.30294
1208	CSF_CXCL1	('III', 'inflammatory control')	14	25	0.568066	7.28261	6.83174	0	0.789222	0.737979
1209	CSF_TSLP	('III', 'inflammatory control')	14	25	0.587907	0.0267044	0.0549319	0.866667	0.805207
1210	CSF_CCL4	('III', 'inflammatory control')	14	25	0.235733	2.8628	3.11789	0	0.493463	0.442805
1211	CSF_CD6	('III', 'inflammatory control')	14	25	0.00058049	0.0493816	1.87444	0.666667	0.00939104
1212	CSF_SCF	('III', 'inflammatory control')	14	25	0.736354	3.80053	3.84078	0	0.903941	0.855975
1213	CSF_IL18	('III', 'inflammatory control')	14	25	0.0551562	2.38873	1.8695	0	0.207341	0.17788
1214	CSF_SLAMF1	('III', 'inflammatory control')	14	25	0.792099	-0.0202003	-0.0130185	0.911111	0.928616
1215	CSF_TGF_alpha	('III', 'inflammatory control')	14	25	0.455327	4.45356	4.69416	0	0.696871	0.646868
1216	CSF_MCP_4	('III', 'inflammatory control')	14	25	0.131615	6.20595	6.92201	0	0.343424	0.302367
1217	CSF_CCL11	('III', 'inflammatory control')	14	25	0.0133645	1.42628	1.89214	0.122222	0.0855953	0.0720196
1218	CSF_TNFSF14	('III', 'inflammatory control')	14	25	0.000374635	0.14354	2.81291	0.5	0.00693392
1219	CSF_FGF_23	('III', 'inflammatory control')	14	25	0.139157	-0.0286594	0.0699089	0.766667	0.359978
1220	CSF_IL_10RA	('III', 'inflammatory control')	14	25	0.0150685	-0.00999864	0.0129431	0.855556	0.0922151
1221	CSF_FGF_5	('III', 'inflammatory control')	14	25	0.491447	3.232	2.8897	0	0.730061	0.680539
1222	CSF_MMP_1	('III', 'inflammatory control')	14	25	0.872075	6.33997	6.24114	0	0.969864	0.934984
1223	CSF_LIF_R	('III', 'inflammatory control')	14	25	0.0922923	3.61618	3.11401	0	0.278023	0.241231
1224	CSF_FGF_21	('III', 'inflammatory control')	14	25	0.224368	1.3993	1.70139	0.533333	0.475747
1225	CSF_CCL19	('III', 'inflammatory control')	14	25	0.0184332	6.59733	8.83404	0.0111111	0.106503	0.0906604
1226	CSF_IL_15RA	('III', 'inflammatory control')	14	25	0.104137	-0.0157839	0.0148467	0.833333	0.300046
1227	CSF_IL_10RB	('III', 'inflammatory control')	14	25	0.964972	2.29911	2.3282	0	1	0.989645
1228	CSF_IL_22_RA1	('III', 'inflammatory control')	14	25	1	0	0	0.944444	1
1229	CSF_IL_18R1	('III', 'inflammatory control')	14	25	0.671189	3.00831	3.42179	0.0444444	0.863296	0.815516
1230	CSF_PD_L1	('III', 'inflammatory control')	14	25	0.202823	3.88556	4.36551	0	0.446989	0.400599
1231	CSF_CXCL5	('III', 'inflammatory control')	14	25	0.131615	3.51952	4.02803	0.0111111	0.343424	0.302367
1232	CSF_TRANCE	('III', 'inflammatory control')	14	25	0.988318	0.0498031	0.0507501	0.888889	1
1233	CSF_HGF	('III', 'inflammatory control')	14	25	0.247501	7.69946	7.8671	0	0.504236	0.456321
1234	CSF_IL_12B	('III', 'inflammatory control')	14	25	0.000149817	1.10817	3.87742	0	0.00380467	0.00311406
1235	CSF_IL_24	('III', 'inflammatory control')	14	25	0.312272	0.0693699	0.0716205	0.833333	0.576883
1236	CSF_IL13	('III', 'inflammatory control')	14	25	0.124111	0.0367525	0.0648221	0.922222	0.333507
1237	CSF_ARTN	('III', 'inflammatory control')	14	25	0.333802	-0.0663038	-0.0339399	0.877778	0.599034
1238	CSF_MMP_10	('III', 'inflammatory control')	14	25	0.714393	3.45638	3.6422	0	0.88963	0.842479
1239	CSF_IL10	('III', 'inflammatory control')	14	25	0.00325117	0.0080445	1.9221	0.733333	0.030632
1240	CSF_TNF	('III', 'inflammatory control')	14	25	0.0609548	-0.242004	0.430938	0.622222	0.221138
1241	CSF_CCL23	('III', 'inflammatory control')	14	25	0.918384	2.9747	3.28397	0	0.99393	0.967128
1242	CSF_CD5	('III', 'inflammatory control')	14	25	0.000801672	0.855325	3.56585	0	0.0122437	0.0103683
1243	CSF_CCL3	('III', 'inflammatory control')	14	25	0.025111	3.55493	4.30059	0	0.130889	0.111846
1244	CSF_Flt3L	('III', 'inflammatory control')	14	25	0.895185	7.85908	7.68001	0	0.978031	0.948994
1245	CSF_CXCL6	('III', 'inflammatory control')	14	25	0.155627	3.67413	4.17558	0.0111111	0.38282	0.337941
1246	CSF_CXCL10	('III', 'inflammatory control')	14	25	0.00164798	11.0107	12.5821	0	0.0199581	0.0166891
1247	CSF_4E_BP1	('III', 'inflammatory control')	14	25	0.192634	3.05258	2.57695	0.0333333	0.433278	0.387934
1248	CSF_IL_20	('III', 'inflammatory control')	14	25	0.187504	-0.00638675	0.00638226	0.888889	0.42474
1249	CSF_SIRT2	('III', 'inflammatory control')	14	25	0.473175	2.57009	2.79316	0.277778	0.714705	0.66415
1250	CSF_CCL28	('III', 'inflammatory control')	14	25	0.918384	1.33578	1.35956	0.244444	0.99393	0.967128
1251	CSF_DNER	('III', 'inflammatory control')	14	25	0.182826	9.63736	9.75203	0	0.41937	0.374665
1252	CSF_EN_RAGE	('III', 'inflammatory control')	14	25	0.395815	0.558191	0.276366	0.566667	0.646678
1253	CSF_CD40	('III', 'inflammatory control')	14	25	0.588077	9.04917	8.92224	0	0.805207	0.754791
1254	CSF_IL33	('III', 'inflammatory control')	14	25	1	0	0	0.944444	1
1255	CSF_IFN_gamma	('III', 'inflammatory control')	14	25	0.000168112	0.449789	5.83694	0.611111	0.00422018
1256	CSF_FGF_19	('III', 'inflammatory control')	14	25	0.00738764	3.88543	4.31886	0	0.0572149	0.0484918
1257	CSF_IL4	('III', 'inflammatory control')	14	25	0.117107	0.0325184	0.05441	0.844444	0.324959
1258	CSF_LIF	('III', 'inflammatory control')	14	25	0.147278	0.909118	0.538062	0.466667	0.373837	0.329861
1259	CSF_NRTN	('III', 'inflammatory control')	14	25	0.0389853	-0.0255033	0.0470206	0.744444	0.171446
1260	CSF_MCP_2	('III', 'inflammatory control')	14	25	0.0980969	5.20935	6.53261	0	0.288738	0.250772
1261	CSF_CASP_8	('III', 'inflammatory control')	14	25	0.22993	0.0484298	0.175191	0.777778	0.483783
1262	CSF_CCL25	('III', 'inflammatory control')	14	25	0.714393	1.1237	1.17839	0.222222	0.88963	0.842479
1263	CSF_CX3CL1	('III', 'inflammatory control')	14	25	0.988321	1.16423	1.12435	0.311111	1	1
1264	CSF_TNFRSF9	('III', 'inflammatory control')	14	25	0.00805946	2.65462	4.08419	0	0.0614675	0.0520202
1265	CSF_NT_3	('III', 'inflammatory control')	14	25	0.0260248	-0.0256697	0.00907802	0.911111	0.131057
1266	CSF_TWEAK	('III', 'inflammatory control')	14	25	0.117274	8.79766	9.11739	0	0.324959	0.284155
1267	CSF_CCL20	('III', 'inflammatory control')	14	25	0.629028	1.20219	1.85292	0.333333	0.83514	0.78657
1268	CSF_ST1A1	('III', 'inflammatory control')	14	25	0.159785	-0.0604044	-0.00921216	0.811111	0.387315
1269	CSF_STAMBP	('III', 'inflammatory control')	14	25	0.89518	0.89606	0.779322	0.566667	0.978031
1270	CSF_IL5	('III', 'inflammatory control')	14	25	0.0813882	0.00602831	0.0916736	0.877778	0.263727
1271	CSF_ADA	('III', 'inflammatory control')	14	25	0.849074	4.1456	4.23429	0	0.955864	0.919654
1272	CSF_TNFB	('III', 'inflammatory control')	14	25	1.05205e-05	1.10846	3.72791	0.122222	0.000795388	0.000657069
1273	CSF_CSF_1	('III', 'inflammatory control')	14	25	0.895185	8.49437	8.42149	0	0.978031	0.948994
1274	Plasma_NMNAT1	('III', 'inflammatory control')	15	25	8.91196e-06	4.61841	2.64239	0.0888889	0.000778549	0.000648345
1275	Plasma_NRP2	('III', 'inflammatory control')	15	25	0.0204065	8.1798	8.06693	0	0.11324	0.0963705
1276	Plasma_MAPT	('III', 'inflammatory control')	15	25	0.769209	0.000819243	0.00138793	0.966667	0.923558
1277	Plasma_CADM3	('III', 'inflammatory control')	15	25	0.275911	3.66624	3.4842	0	0.532793	0.48174
1278	Plasma_GDNF	('III', 'inflammatory control')	15	25	0.0189336	2.40753	0.2098	0.777778	0.108249
1279	Plasma_UNC5C	('III', 'inflammatory control')	15	25	0.023641	4.76704	4.46005	0	0.126685	0.108339
1280	Plasma_VWC2	('III', 'inflammatory control')	15	25	0.484908	5.32264	5.58186	0	0.727613	0.676778
1281	Plasma_Siglec_9	('III', 'inflammatory control')	15	25	0.0473069	4.86935	4.62951	0	0.191068	0.163274
1282	Plasma_CLM_6	('III', 'inflammatory control')	15	25	2.7824e-05	6.42617	5.90027	0	0.0014132	0.00115668
1283	Plasma_EZR	('III', 'inflammatory control')	15	25	5.10219e-05	6.24742	5.37295	0	0.00202448	0.00167242
1284	Plasma_SMOC2	('III', 'inflammatory control')	15	25	0.263786	8.09232	8.42232	0	0.524688	0.474814
1285	Plasma_NBL1	('III', 'inflammatory control')	15	25	0.301287	4.86555	4.81961	0	0.560166	0.508259
1286	Plasma_EFNA4	('III', 'inflammatory control')	15	25	0.0010806	3.23993	2.49515	0.0111111	0.0150443	0.0126561
1287	Plasma_SCARB2	('III', 'inflammatory control')	15	25	6.46884e-05	5.93755	4.73565	0	0.00220749	0.00182171
1288	Plasma_NCAN	('III', 'inflammatory control')	15	25	0.434072	8.55161	8.4547	0	0.683007	0.633158
1289	Plasma_PRTG	('III', 'inflammatory control')	15	25	0.021972	5.30824	5.59065	0	0.119967	0.10203
1290	Plasma_ROBO2	('III', 'inflammatory control')	15	25	0.00255106	4.33557	4.89256	0	0.0262807	0.0219416
1291	Plasma_CRTAM	('III', 'inflammatory control')	15	25	0.342181	5.57226	5.21556	0	0.604526	0.552839
1292	Plasma_RGMA	('III', 'inflammatory control')	15	25	0.0254189	10.0571	10.4818	0	0.131057	0.11222
1293	Plasma_PLXNB3	('III', 'inflammatory control')	15	25	0.801478	4.153	4.13484	0	0.934598	0.893602
1294	Plasma_CPA2	('III', 'inflammatory control')	15	25	0.0784003	9.16374	9.53654	0	0.255944	0.2215
1295	Plasma_CD38	('III', 'inflammatory control')	15	25	0.000348941	5.76179	5.31508	0	0.00651356	0.00548875
1296	Plasma_SMPD1	('III', 'inflammatory control')	15	25	0.0832545	5.25065	4.81571	0	0.266283	0.230455
1297	Plasma_MSR1	('III', 'inflammatory control')	15	25	1.31133e-05	7.93481	7.02986	0	0.000877052	0.000721782
1298	Plasma_Alpha_2_MRAP	('III', 'inflammatory control')	15	25	0.000181412	8.82523	7.966	0	0.0043806	0.00362146
1299	Plasma_sFRP_3	('III', 'inflammatory control')	15	25	0.00159453	5.77182	5.45742	0	0.0194551	0.016281
1300	Plasma_EPHB6	('III', 'inflammatory control')	15	25	0.0693828	4.60748	4.19816	0	0.24091	0.209227
1301	Plasma_RGMB	('III', 'inflammatory control')	15	25	0.758608	6.44644	6.44713	0	0.911998	0.867975
1302	Plasma_SIGLEC1	('III', 'inflammatory control')	15	25	5.26941e-06	7.08914	5.57928	0	0.000575419	0.000484231
1303	Plasma_CNTN5	('III', 'inflammatory control')	15	25	0.000531783	5.28097	6.14061	0	0.00886575	0.00748784
1304	Plasma_ADAM_22	('III', 'inflammatory control')	15	25	0.716468	4.36283	4.34759	0	0.88963	0.842479
1305	Plasma_CLEC1B	('III', 'inflammatory control')	15	25	0.000479146	10.8311	9.54019	0	0.0083052	0.00702854
1306	Plasma_ADAM_23	('III', 'inflammatory control')	15	25	0.198753	3.9419	4.2558	0	0.441382	0.395693
1307	Plasma_MATN3	('III', 'inflammatory control')	15	25	7.61882e-07	10.6246	9.08255	0	0.000288386	0.000259369
1308	Plasma_RSPO1	('III', 'inflammatory control')	15	25	2.17178e-05	3.74328	2.91593	0	0.0012162	0.000997877
1309	Plasma_HAGH	('III', 'inflammatory control')	15	25	0.356566	2.99422	2.15513	0.0888889	0.612902	0.56156
1310	Plasma_LXN	('III', 'inflammatory control')	15	25	0.664936	-0.0412855	-0.0212336	0.822222	0.857858
1311	Plasma_gal_8	('III', 'inflammatory control')	15	25	0.386461	6.38465	6.18302	0	0.643316	0.595645
1312	Plasma_BCAN	('III', 'inflammatory control')	15	25	0.654878	4.05555	4.08236	0	0.855813	0.8074
1313	Plasma_LAYN	('III', 'inflammatory control')	15	25	0.000348941	6.52313	5.70732	0	0.00651356	0.00548875
1314	Plasma_NEP	('III', 'inflammatory control')	15	25	0.0023256	2.94774	2.02796	0	0.0252692	0.0211484
1315	Plasma_GDF_8	('III', 'inflammatory control')	15	25	0.00279634	2.2597	2.96793	0.1	0.0281438	0.0234731
1316	Plasma_THY_1	('III', 'inflammatory control')	15	25	0.105155	9.65303	9.38476	0	0.30139	0.263416
1317	Plasma_WFIKKN1	('III', 'inflammatory control')	15	25	0.288411	2.64591	2.92901	0	0.550659	0.500065
1318	Plasma_TMPRSS5	('III', 'inflammatory control')	15	25	0.0784003	2.56554	2.80022	0	0.255944	0.2215
1319	Plasma_CDH3	('III', 'inflammatory control')	15	25	0.073779	7.48528	7.09059	0	0.249047	0.216138
1320	Plasma_GFR_alpha_1	('III', 'inflammatory control')	15	25	7.27573e-05	7.73354	6.81178	0	0.00233729	0.00192517
1321	Plasma_GM_CSF_R_alpha	('III', 'inflammatory control')	15	25	0.538807	5.7855	5.39457	0	0.76912	0.71704
1322	Plasma_Beta_NGF	('III', 'inflammatory control')	15	25	0.0488025	0.028493	0.0121425	0.988889	0.193439
1323	Plasma_SCARA5	('III', 'inflammatory control')	15	25	0.0883493	8.45564	8.17348	0	0.274865	0.238052
1324	Plasma_CD200	('III', 'inflammatory control')	15	25	0.779959	5.58552	5.76549	0	0.927468	0.88453
1325	Plasma_NTRK2	('III', 'inflammatory control')	15	25	0.000885683	5.10887	5.60903	0	0.0130698	0.0110457
1326	Plasma_GZMA	('III', 'inflammatory control')	15	25	0.229635	6.67988	6.45444	0	0.483628	0.433451
1327	Plasma_G_CSF	('III', 'inflammatory control')	15	25	0.00022628	4.53425	3.61804	0	0.00509479	0.00424822
1328	Plasma_DRAXIN	('III', 'inflammatory control')	15	25	0.00335264	4.12257	3.50699	0	0.0312913	0.0261326
1329	Plasma_SCARF2	('III', 'inflammatory control')	15	25	0.386461	6.51767	6.56107	0	0.643316	0.595645
1330	Plasma_GDNFR_alpha_3	('III', 'inflammatory control')	15	25	0.00255106	3.98049	4.28048	0	0.0262807	0.0219416
1331	Plasma_PVR	('III', 'inflammatory control')	15	25	1.54597e-06	8.38924	7.69808	0	0.000306944	0.000269926
1332	Plasma_TNFRSF12A	('III', 'inflammatory control')	15	25	5.74716e-05	4.72802	3.58036	0	0.00202448	0.00167242
1333	Plasma_SKR3	('III', 'inflammatory control')	15	25	0.00673016	7.55309	7.00223	0	0.053256	0.0451956
1334	Plasma_FLRT2	('III', 'inflammatory control')	15	25	0.737439	2.4022	2.27624	0	0.903941	0.856666
1335	Plasma_CPM	('III', 'inflammatory control')	15	25	0.654878	7.72329	7.72821	0	0.855813	0.8074
1336	Plasma_CLEC10A	('III', 'inflammatory control')	15	25	0.000252437	4.1562	4.76072	0	0.00540308	0.00449228
1337	Plasma_GCP5	('III', 'inflammatory control')	15	25	0.695708	4.48775	4.3103	0	0.87676	0.830284
1338	Plasma_BMP_4	('III', 'inflammatory control')	15	25	7.27573e-05	2.82237	3.369	0.0111111	0.00233729	0.00192517
1339	Plasma_FcRL2	('III', 'inflammatory control')	15	25	0.634835	4.91791	4.90178	0	0.838259	0.790037
1340	Plasma_MDGA1	('III', 'inflammatory control')	15	25	0.844954	4.57093	4.68942	0	0.953302	0.916899
1341	Plasma_IL_5R_alpha	('III', 'inflammatory control')	15	25	0.000531783	4.73701	3.49053	0	0.00886575	0.00748784
1342	Plasma_PDGF_R_alpha	('III', 'inflammatory control')	15	25	0.00010306	6.63663	5.94597	0	0.00284915	0.00233692
1343	Plasma_CTSC	('III', 'inflammatory control')	15	25	1.1675e-06	5.09736	3.73695	0	0.000288386	0.000259369
1344	Plasma_CDH6	('III', 'inflammatory control')	15	25	0.557418	4.1246	4.21985	0	0.782574	0.729355
1345	Plasma_DDR1	('III', 'inflammatory control')	15	25	0.342181	6.37472	6.20418	0	0.604526	0.552839
1346	Plasma_JAM_B	('III', 'inflammatory control')	15	25	0.434072	7.10137	6.9762	0	0.683007	0.633158
1347	Plasma_CTSS	('III', 'inflammatory control')	15	25	4.61205e-06	5.82002	5.3085	0	0.000530143	0.000447369
1348	Plasma_N_CDase	('III', 'inflammatory control')	15	25	0.342181	3.50795	3.85534	0	0.604526	0.552839
1349	Plasma_NAAA	('III', 'inflammatory control')	15	25	0.417837	2.74185	2.87514	0	0.665129	0.61669
1350	Plasma_N2DL_2	('III', 'inflammatory control')	15	25	0.0010806	3.92215	3.35643	0	0.0150443	0.0126561
1351	Plasma_PLXNB1	('III', 'inflammatory control')	15	25	0.000252437	1.96628	1.41524	0.0444444	0.00540308	0.00449228
1352	Plasma_TNFRSF21	('III', 'inflammatory control')	15	25	0.342181	7.68293	7.59461	0	0.604526	0.552839
1353	Plasma_CLM_1	('III', 'inflammatory control')	15	25	0.000181412	7.96843	6.77987	0	0.0043806	0.00362146
1354	Plasma_SPOCK1	('III', 'inflammatory control')	15	25	0.00028141	2.94015	2.58723	0	0.0056525	0.00469105
1355	Plasma_IL12	('III', 'inflammatory control')	15	25	0.0361451	7.86099	8.31685	0	0.163778	0.139932
1356	Plasma_Dkk_4	('III', 'inflammatory control')	15	25	0.0936926	4.09742	3.63827	0	0.281464	0.244525
1357	Plasma_EDA2R	('III', 'inflammatory control')	15	25	0.0204065	5.24777	4.07576	0	0.11324	0.0963705
1358	Plasma_LAT	('III', 'inflammatory control')	15	25	0.955442	6.07286	6.47864	0	1	0.986518
1359	Plasma_NTRK3	('III', 'inflammatory control')	15	25	0.0101633	6.21133	6.69142	0	0.0715514	0.060465
1360	Plasma_LAIR_2	('III', 'inflammatory control')	15	25	0.275911	5.22381	4.64629	0.0111111	0.532793	0.48174
1361	Plasma_MANF	('III', 'inflammatory control')	15	25	0.0473069	8.24718	8.66807	0	0.191068	0.163274
1362	Plasma_TN_R	('III', 'inflammatory control')	15	25	0.0538965	3.3334	2.83753	0	0.206509	0.177553
1363	Plasma_CD200R1	('III', 'inflammatory control')	15	25	1	4.20321	4.27263	0	1	1
1364	Plasma_Nr_CAM	('III', 'inflammatory control')	15	25	0.0883493	9.65202	9.38786	0	0.274865	0.238052
1365	Plasma_KYNU	('III', 'inflammatory control')	15	25	0.00255106	9.12261	8.16602	0	0.0262807	0.0219416
1366	Plasma_IL8	('III', 'inflammatory control')	15	25	8.79033e-07	5.93544	4.1148	0	0.000288386	0.000259369
1367	Plasma_VEGFA	('III', 'inflammatory control')	15	25	4.61205e-06	11.2018	10.3385	0	0.000530143	0.000447369
1368	Plasma_CD8A	('III', 'inflammatory control')	15	25	0.117704	9.27867	8.75809	0	0.324959	0.284155
1369	Plasma_MCP_3	('III', 'inflammatory control')	15	25	6.57468e-07	2.96148	0.265657	0.622222	0.000288386
1370	Plasma_CDCP1	('III', 'inflammatory control')	15	25	0.000348941	2.7299	1.75424	0	0.00651356	0.00548875
1371	Plasma_CD244	('III', 'inflammatory control')	15	25	0.0832545	4.70851	4.94744	0	0.266283	0.230455
1372	Plasma_IL7	('III', 'inflammatory control')	15	25	0.000531783	2.00521	1.10614	0.0333333	0.00886575	0.00748784
1373	Plasma_OPG	('III', 'inflammatory control')	15	25	0.00618429	10.1919	9.84295	0	0.0496562	0.0421788
1374	Plasma_LAP_TGF_beta_1	('III', 'inflammatory control')	15	25	8.17719e-05	5.46078	4.94426	0	0.0023812	0.0019558
1375	Plasma_uPA	('III', 'inflammatory control')	15	25	0.162455	9.52764	9.25169	0	0.390322	0.345911
1376	Plasma_IL6	('III', 'inflammatory control')	15	25	4.00896e-05	3.90694	1.19448	0.444444	0.00179962	0.00148929
1377	Plasma_IL_17C	('III', 'inflammatory control')	15	25	0.00144833	3.64001	2.07125	0.0888889	0.0178709	0.0149632
1378	Plasma_MCP_1	('III', 'inflammatory control')	15	25	8.17719e-05	12.0852	10.7765	0	0.0023812	0.0019558
1379	Plasma_IL_17A	('III', 'inflammatory control')	15	25	0.605235	0.447986	0.193648	0.766667	0.81675
1380	Plasma_CXCL11	('III', 'inflammatory control')	15	25	3.55407e-05	9.8275	7.55035	0	0.00172491	0.00141032
1381	Plasma_AXIN1	('III', 'inflammatory control')	15	25	0.0784003	3.25381	4.36239	0	0.255944	0.2215
1382	Plasma_TRAIL	('III', 'inflammatory control')	15	25	0.198753	6.01603	6.6825	0	0.441382	0.395693
1383	Plasma_IL_20RA	('III', 'inflammatory control')	15	25	0.0935541	-0.0932303	-0.0400639	0.977778	0.281435
1384	Plasma_CXCL9	('III', 'inflammatory control')	15	25	0.371327	7.56243	7.36514	0	0.628868	0.579059
1385	Plasma_CST5	('III', 'inflammatory control')	15	25	0.844954	5.58456	5.63985	0	0.953302	0.916899
1386	Plasma_IL_2RB	('III', 'inflammatory control')	15	25	0.922078	-0.0289273	-0.0496309	0.922222	0.997433
1387	Plasma_IL_1_alpha	('III', 'inflammatory control')	15	25	0.234921	-0.349862	-0.349733	0.988889	0.493334
1388	Plasma_OSM	('III', 'inflammatory control')	15	25	2.7824e-05	5.53244	3.67326	0	0.0014132	0.00115668
1389	Plasma_IL2	('III', 'inflammatory control')	15	25	1	0	0	1	1
1390	Plasma_CXCL1	('III', 'inflammatory control')	15	25	0.0574685	9.92216	9.21463	0	0.211655	0.181775
1391	Plasma_TSLP	('III', 'inflammatory control')	15	25	0.198564	0.00545721	-0.00441769	0.944444	0.441382
1392	Plasma_CCL4	('III', 'inflammatory control')	15	25	0.0139529	5.85423	4.91424	0	0.0880724	0.0742735
1393	Plasma_CD6	('III', 'inflammatory control')	15	25	0.0652041	4.03416	4.41387	0	0.23043	0.199381
1394	Plasma_SCF	('III', 'inflammatory control')	15	25	0.008637	7.34023	8.38252	0	0.063727	0.0540509
1395	Plasma_IL18	('III', 'inflammatory control')	15	25	0.000202683	8.7436	7.61079	0	0.00470914	0.00388883
1396	Plasma_SLAMF1	('III', 'inflammatory control')	15	25	0.00672758	1.75887	0.558632	0.455556	0.053256	0.0451956
1397	Plasma_TGF_alpha	('III', 'inflammatory control')	15	25	0.00028141	3.5827	2.06788	0	0.0056525	0.00469105
1398	Plasma_MCP_4	('III', 'inflammatory control')	15	25	0.00731895	14.7092	13.7655	0	0.0568847	0.0482222
1399	Plasma_CCL11	('III', 'inflammatory control')	15	25	0.0832545	7.37553	7.05617	0	0.266283	0.230455
1400	Plasma_TNFSF14	('III', 'inflammatory control')	15	25	1.01441e-05	4.71313	2.99448	0	0.000795388	0.000657069
1401	Plasma_FGF_23	('III', 'inflammatory control')	15	25	0.162337	-0.00585671	-0.0771423	0.888889	0.390322
1402	Plasma_IL_10RA	('III', 'inflammatory control')	15	25	0.0038291	0.420388	0.0939552	0.733333	0.0347002
1403	Plasma_FGF_5	('III', 'inflammatory control')	15	25	0.614906	0.0198269	0.0254432	0.966667	0.82648
1404	Plasma_MMP_1	('III', 'inflammatory control')	15	25	0.0139529	14.3041	12.5694	0	0.0880724	0.0742735
1405	Plasma_LIF_R	('III', 'inflammatory control')	15	25	0.000129505	3.5333	2.93779	0	0.00332752	0.00272429
1406	Plasma_FGF_21	('III', 'inflammatory control')	15	25	0.0387008	5.2318	3.78295	0.0333333	0.171098	0.145943
1407	Plasma_CCL19	('III', 'inflammatory control')	15	25	0.0129039	9.58129	8.59256	0	0.0846307	0.0712979
1408	Plasma_IL_15RA	('III', 'inflammatory control')	15	25	0.00031307	0.676273	0.171744	0.611111	0.00613082
1409	Plasma_IL_10RB	('III', 'inflammatory control')	15	25	0.0414085	5.6425	5.29798	0	0.177674	0.152209
1410	Plasma_IL_22_RA1	('III', 'inflammatory control')	15	25	1	0	0	1	1
1411	Plasma_IL_18R1	('III', 'inflammatory control')	15	25	7.61882e-07	8.08978	7.16726	0	0.000288386	0.000259369
1412	Plasma_PD_L1	('III', 'inflammatory control')	15	25	5.74716e-05	5.52329	4.58463	0	0.00202448	0.00167242
1413	Plasma_CXCL5	('III', 'inflammatory control')	15	25	0.933206	10.0855	10.2022	0	0.999323	0.974508
1414	Plasma_TRANCE	('III', 'inflammatory control')	15	25	0.0150764	2.09003	3.21387	0	0.0922151	0.078058
1415	Plasma_HGF	('III', 'inflammatory control')	15	25	7.82365e-06	9.44761	7.68331	0	0.000711952	0.000593917
1416	Plasma_IL_12B	('III', 'inflammatory control')	15	25	0.0538965	4.67377	5.38955	0	0.206509	0.177553
1417	Plasma_IL_24	('III', 'inflammatory control')	15	25	0.349146	-0.0586602	-0.0247197	0.966667	0.611335
1418	Plasma_IL13	('III', 'inflammatory control')	15	25	0.0537952	-0.00551491	-0.0197078	0.988889	0.206509
1419	Plasma_ARTN	('III', 'inflammatory control')	15	25	0.124263	-0.0408005	-0.0115736	0.988889	0.333507
1420	Plasma_MMP_10	('III', 'inflammatory control')	15	25	0.0314632	8.77905	7.8108	0	0.149707	0.127755
1421	Plasma_IL10	('III', 'inflammatory control')	15	25	7.27573e-05	4.30436	2.8397	0	0.00233729	0.00192517
1422	Plasma_TNF	('III', 'inflammatory control')	15	25	0.00144833	2.38978	1.57646	0	0.0178709	0.0149632
1423	Plasma_CCL23	('III', 'inflammatory control')	15	25	0.00131457	11.0026	10.0666	0	0.0169937	0.0142607
1424	Plasma_CD5	('III', 'inflammatory control')	15	25	0.371327	4.61874	4.65517	0	0.628868	0.579059
1425	Plasma_CCL3	('III', 'inflammatory control')	15	25	0.000479146	5.89262	4.51632	0	0.0083052	0.00702854
1426	Plasma_Flt3L	('III', 'inflammatory control')	15	25	0.328172	7.82585	7.94943	0	0.593627	0.540774
1427	Plasma_CXCL6	('III', 'inflammatory control')	15	25	0.00937246	8.5027	7.80024	0	0.0675164	0.0571732
1428	Plasma_CXCL10	('III', 'inflammatory control')	15	25	8.17719e-05	12.0852	9.83267	0	0.0023812	0.0019558
1429	Plasma_4E_BP1	('III', 'inflammatory control')	15	25	0.000348941	7.85047	6.66135	0	0.00651356	0.00548875
1430	Plasma_IL_20	('III', 'inflammatory control')	15	25	0.111206	-0.00948584	0.00671594	0.966667	0.310581
1431	Plasma_SIRT2	('III', 'inflammatory control')	15	25	0.888908	3.11524	3.41182	0.122222	0.976502	0.947645
1432	Plasma_CCL28	('III', 'inflammatory control')	15	25	0.20869	1.60341	1.44197	0	0.45578	0.408033
1433	Plasma_DNER	('III', 'inflammatory control')	15	25	0.0254189	7.19863	7.53113	0	0.131057	0.11222
1434	Plasma_EN_RAGE	('III', 'inflammatory control')	15	25	3.68455e-07	4.95483	1.60609	0	0.000288386	0.000259369
1435	Plasma_CD40	('III', 'inflammatory control')	15	25	0.00010306	11.0246	10.3403	0	0.00284915	0.00233692
1436	Plasma_IL33	('III', 'inflammatory control')	15	25	1	0	0	1	1
1437	Plasma_IFN_gamma	('III', 'inflammatory control')	15	25	0.117704	8.3848	6.56577	0	0.324959	0.284155
1438	Plasma_FGF_19	('III', 'inflammatory control')	15	25	0.017565	7.93033	8.4245	0	0.102572	0.0871263
1439	Plasma_IL4	('III', 'inflammatory control')	15	25	0.166559	-0.0383752	-0.0346204	0.877778	0.396689
1440	Plasma_LIF	('III', 'inflammatory control')	15	25	0.0175279	0.0398484	0.0057691	0.966667	0.102572
1441	Plasma_NRTN	('III', 'inflammatory control')	15	25	1	0	0	1	1
1442	Plasma_MCP_2	('III', 'inflammatory control')	15	25	0.00211852	8.9307	8.05718	0	0.0240197	0.0200329
1443	Plasma_CASP_8	('III', 'inflammatory control')	15	25	3.07518e-06	1.90376	0.437328	0.433333	0.000447747	0.000383519
1444	Plasma_CCL25	('III', 'inflammatory control')	15	25	0.263786	5.55147	5.34582	0	0.524688	0.474814
1445	Plasma_CX3CL1	('III', 'inflammatory control')	15	25	6.01594e-06	4.18242	2.96831	0	0.000621313	0.000520362
1446	Plasma_TNFRSF9	('III', 'inflammatory control')	15	25	0.695708	5.84135	6.05058	0	0.87676	0.830284
1447	Plasma_NT_3	('III', 'inflammatory control')	15	25	0.342135	0.428226	1.49637	0.4	0.604526	0.552839
1448	Plasma_TWEAK	('III', 'inflammatory control')	15	25	0.502544	7.331	7.68314	0	0.734156	0.683177
1449	Plasma_CCL20	('III', 'inflammatory control')	15	25	0.0254189	7.36717	6.4199	0	0.131057	0.11222
1450	Plasma_ST1A1	('III', 'inflammatory control')	15	25	0.37126	0.232801	0.356227	0.566667	0.628868
1451	Plasma_STAMBP	('III', 'inflammatory control')	15	25	0.716468	3.5947	3.95617	0	0.88963	0.842479
1452	Plasma_IL5	('III', 'inflammatory control')	15	25	0.0856538	0.174882	0.108443	0.955556	0.268776
1453	Plasma_ADA	('III', 'inflammatory control')	15	25	0.00567861	4.56951	4.06559	0	0.0468004	0.0396594
1454	Plasma_TNFB	('III', 'inflammatory control')	15	25	0.0139529	3.11853	3.84776	0	0.0880724	0.0742735
1455	Plasma_CSF_1	('III', 'inflammatory control')	15	25	2.68634e-06	9.62743	9.08138	0	0.000419068	0.000360796
1456	CSF_NMNAT1	('II', 'healthy control')	5	25	0.26556	0.590112	0.783146	0.322222	0.527258	0.477516
1457	CSF_NRP2	('II', 'healthy control')	5	25	0.415575	6.74852	7.00132	0	0.663948	0.615432
1458	CSF_MAPT	('II', 'healthy control')	5	25	0.169424	3.05247	3.74017	0	0.400025	0.354694
1459	CSF_CADM3	('II', 'healthy control')	5	25	0.355255	8.12815	8.15193	0	0.612902	0.56156
1460	CSF_GDNF	('II', 'healthy control')	5	25	0.845318	0.00954855	0.0378599	0.911111	0.953302
1461	CSF_UNC5C	('II', 'healthy control')	5	25	0.169424	3.9774	4.50895	0	0.400025	0.354694
1462	CSF_VWC2	('II', 'healthy control')	5	25	0.384742	6.01629	6.462	0	0.642464	0.595506
1463	CSF_Siglec_9	('II', 'healthy control')	5	25	1	4.00988	3.92702	0	1	1
1464	CSF_CLM_6	('II', 'healthy control')	5	25	0.588789	4.43523	4.36919	0	0.805207	0.754791
1465	CSF_EZR	('II', 'healthy control')	5	25	0.787476	2.87769	2.90411	0	0.927468	0.88453
1466	CSF_SMOC2	('II', 'healthy control')	5	25	0.065092	5.12127	5.83488	0	0.230407	0.199381
1467	CSF_NBL1	('II', 'healthy control')	5	25	0.152288	5.54291	5.41837	0	0.380547	0.335727
1468	CSF_EFNA4	('II', 'healthy control')	5	25	0.152288	2.31908	2.52836	0.0777778	0.380547	0.335727
1469	CSF_SCARB2	('II', 'healthy control')	5	25	0.626809	6.20616	6.31595	0	0.83514	0.78657
1470	CSF_NCAN	('II', 'healthy control')	5	25	0.187866	9.96715	10.071	0	0.42474	0.380526
1471	CSF_PRTG	('II', 'healthy control')	5	25	0.169424	4.34162	4.51548	0	0.400025	0.354694
1472	CSF_ROBO2	('II', 'healthy control')	5	25	0.169424	5.45282	5.91214	0	0.400025	0.354694
1473	CSF_CRTAM	('II', 'healthy control')	5	25	0.0896072	0.271467	0.564272	0.366667	0.278023	0.240884
1474	CSF_RGMA	('II', 'healthy control')	5	25	0.065092	10.7857	11.28	0	0.230407	0.199381
1475	CSF_PLXNB3	('II', 'healthy control')	5	25	0.0130942	4.464	5.49301	0	0.0854808	0.0719795
1476	CSF_CPA2	('II', 'healthy control')	5	25	0.00454718	2.66544	3.41813	0	0.0398837	0.0336414
1477	CSF_CD38	('II', 'healthy control')	5	25	0.415575	6.64407	6.7778	0	0.663948	0.615432
1478	CSF_SMPD1	('II', 'healthy control')	5	25	0.0312268	2.45406	3.51765	0	0.149707	0.127755
1479	CSF_MSR1	('II', 'healthy control')	5	25	0.384742	3.73169	4.37567	0	0.642464	0.595506
1480	CSF_Alpha_2_MRAP	('II', 'healthy control')	5	25	0.300451	6.33203	6.5266	0	0.559407	0.507337
1481	CSF_sFRP_3	('II', 'healthy control')	5	25	0.0188904	6.09723	6.55899	0	0.108249	0.0921304
1482	CSF_EPHB6	('II', 'healthy control')	5	25	0.25126	5.21886	6.0614	0	0.509045	0.460819
1483	CSF_RGMB	('II', 'healthy control')	5	25	0.152288	8.64132	9.04579	0	0.380547	0.335727
1484	CSF_SIGLEC1	('II', 'healthy control')	5	25	0.551794	3.64077	3.22624	0	0.776494	0.723841
1485	CSF_CNTN5	('II', 'healthy control')	5	25	0.0567274	6.31708	7.0005	0	0.209632	0.179757
1486	CSF_ADAM_22	('II', 'healthy control')	5	25	0.228762	8.35854	8.53436	0	0.482587	0.432272
1487	CSF_CLEC1B	('II', 'healthy control')	5	25	0.87157	1.72418	1.70894	0.122222	0.969864	0.934984
1488	CSF_ADAM_23	('II', 'healthy control')	5	25	0.0959118	3.82511	4.27411	0	0.285383	0.247725
1489	CSF_MATN3	('II', 'healthy control')	5	25	0.87157	9.80149	9.53223	0	0.969864	0.934984
1490	CSF_RSPO1	('II', 'healthy control')	5	25	0.0481834	0.233748	1.24989	0.4	0.192347	0.164563
1491	CSF_HAGH	('II', 'healthy control')	5	25	0.558749	0.0830815	0.115553	0.711111	0.782574
1492	CSF_LXN	('II', 'healthy control')	5	25	0.172711	0.103568	0.263818	0.666667	0.405593
1493	CSF_gal_8	('II', 'healthy control')	5	25	0.0312268	3.73125	4.38008	0	0.149707	0.127755
1494	CSF_BCAN	('II', 'healthy control')	5	25	0.084628	9.04393	9.1228	0	0.266283	0.230455
1495	CSF_LAYN	('II', 'healthy control')	5	25	0.25126	9.1599	9.96093	0	0.509045	0.460819
1496	CSF_NEP	('II', 'healthy control')	5	25	0.0959118	1.03106	1.23153	0.177778	0.285383	0.247725
1497	CSF_GDF_8	('II', 'healthy control')	5	25	0.00210517	2.56806	3.15318	0.0555556	0.0240197	0.0200329
1498	CSF_THY_1	('II', 'healthy control')	5	25	0.327158	11.4505	11.4799	0	0.59345	0.540774
1499	CSF_WFIKKN1	('II', 'healthy control')	5	25	0.0622603	0.0579522	1.27801	0.511111	0.224754
1500	CSF_TMPRSS5	('II', 'healthy control')	5	25	0.00881366	5.83842	6.64652	0	0.0643781	0.0545697
1501	CSF_CDH3	('II', 'healthy control')	5	25	0.0224692	5.85427	6.23387	0	0.122072	0.103786
1502	CSF_GFR_alpha_1	('II', 'healthy control')	5	25	0.152288	6.04143	6.62855	0	0.380547	0.335727
1503	CSF_GM_CSF_R_alpha	('II', 'healthy control')	5	25	0.829298	5.31191	5.02855	0	0.951254	0.913536
1504	CSF_Beta_NGF	('II', 'healthy control')	5	25	0.88917	-0.0150434	-0.0184616	0.922222	0.976502
1505	CSF_SCARA5	('II', 'healthy control')	5	25	0.0959118	3.57243	4.30757	0.0222222	0.285383	0.247725
1506	CSF_CD200	('II', 'healthy control')	5	25	0.228762	10.3253	10.9166	0	0.482587	0.432272
1507	CSF_NTRK2	('II', 'healthy control')	5	25	0.084628	6.56703	7.02076	0	0.266283	0.230455
1508	CSF_GZMA	('II', 'healthy control')	5	25	0.27516	4.68424	5.10351	0	0.532285	0.481393
1509	CSF_G_CSF	('II', 'healthy control')	5	25	0.889281	0.102056	0.0786942	0.755556	0.976502
1510	CSF_DRAXIN	('II', 'healthy control')	5	25	0.0312268	8.75813	9.55982	0	0.149707	0.127755
1511	CSF_SCARF2	('II', 'healthy control')	5	25	0.0743828	2.35685	2.99794	0	0.250311	0.217178
1512	CSF_GDNFR_alpha_3	('II', 'healthy control')	5	25	0.108262	6.28692	6.57188	0	0.30509	0.266609
1513	CSF_PVR	('II', 'healthy control')	5	25	0.27516	4.91702	5.66407	0	0.532285	0.481393
1514	CSF_TNFRSF12A	('II', 'healthy control')	5	25	0.551794	3.08379	3.23539	0	0.776494	0.723841
1515	CSF_SKR3	('II', 'healthy control')	5	25	0.746214	4.79638	4.81312	0	0.90591	0.86113
1516	CSF_FLRT2	('II', 'healthy control')	5	25	0.0027648	2.21339	3.13872	0	0.0279552	0.0233205
1517	CSF_CPM	('II', 'healthy control')	5	25	0.00881366	5.14501	6.17721	0	0.0643781	0.0545697
1518	CSF_CLEC10A	('II', 'healthy control')	5	25	0.845318	0.0606327	0.00805085	0.822222	0.953302
1519	CSF_GCP5	('II', 'healthy control')	5	25	0.0492049	6.64958	7.09064	0	0.19468	0.166819
1520	CSF_BMP_4	('II', 'healthy control')	5	25	0.0157888	2.86409	3.77571	0.0555556	0.0952562	0.080606
1521	CSF_FcRL2	('II', 'healthy control')	5	25	0.635978	-0.281441	-0.0491824	0.755556	0.838297
1522	CSF_MDGA1	('II', 'healthy control')	5	25	0.187866	6.11671	6.65182	0	0.42474	0.380526
1523	CSF_IL_5R_alpha	('II', 'healthy control')	5	25	0.330023	0.160848	0.177833	0.666667	0.594694
1524	CSF_PDGF_R_alpha	('II', 'healthy control')	5	25	0.25126	5.07311	5.55026	0	0.509045	0.460819
1525	CSF_CTSC	('II', 'healthy control')	5	25	0.415575	4.40075	4.47165	0	0.663948	0.615432
1526	CSF_CDH6	('II', 'healthy control')	5	25	0.0959118	2.30626	2.79595	0	0.285383	0.247725
1527	CSF_DDR1	('II', 'healthy control')	5	25	0.0424965	6.77652	7.61806	0	0.179869	0.154259
1528	CSF_JAM_B	('II', 'healthy control')	5	25	0.0424965	9.33335	9.83439	0	0.179869	0.154259
1529	CSF_CTSS	('II', 'healthy control')	5	25	0.588789	5.81273	6.1288	0	0.805207	0.754791
1530	CSF_N_CDase	('II', 'healthy control')	5	25	0.0320596	0.0835525	0.947144	0.577778	0.151555
1531	CSF_NAAA	('II', 'healthy control')	5	25	0.036799	0.258118	1.5861	0.433333	0.166052	0.141835
1532	CSF_N2DL_2	('II', 'healthy control')	5	25	0.187866	4.28463	5.46961	0	0.42474	0.380526
1533	CSF_PLXNB1	('II', 'healthy control')	5	25	0.914193	3.05577	2.97537	0	0.992345	0.965043
1534	CSF_TNFRSF21	('II', 'healthy control')	5	25	0.0424965	8.95238	9.06427	0	0.179869	0.154259
1535	CSF_CLM_1	('II', 'healthy control')	5	25	0.665782	6.0254	5.96473	0	0.857858	0.810074
1536	CSF_SPOCK1	('II', 'healthy control')	5	25	0.665782	6.86771	7.01123	0	0.857858	0.810074
1537	CSF_IL12	('II', 'healthy control')	5	25	0.25126	3.59865	4.00178	0	0.509045	0.460819
1538	CSF_Dkk_4	('II', 'healthy control')	5	25	0.169424	2.73423	3.28566	0	0.400025	0.354694
1539	CSF_EDA2R	('II', 'healthy control')	5	25	0.447757	7.01074	7.36453	0	0.688178	0.63819
1540	CSF_LAT	('II', 'healthy control')	5	25	0.801939	-0.00547525	-0.00547525	0.911111	0.934598
1541	CSF_NTRK3	('II', 'healthy control')	5	25	0.27516	6.44635	6.87758	0	0.532285	0.481393
1542	CSF_LAIR_2	('II', 'healthy control')	5	25	0.705612	7.21396	6.91104	0	0.881612	0.834123
1543	CSF_MANF	('II', 'healthy control')	5	25	0.108262	2.05404	2.77182	0	0.30509	0.266609
1544	CSF_TN_R	('II', 'healthy control')	5	25	0.665782	5.37417	5.61631	0	0.857858	0.810074
1545	CSF_CD200R1	('II', 'healthy control')	5	25	0.558967	1.02344	1.03189	0.0666667	0.782574	0.729355
1546	CSF_Nr_CAM	('II', 'healthy control')	5	25	0.384742	11.1932	11.2353	0	0.642464	0.595506
1547	CSF_KYNU	('II', 'healthy control')	5	25	0.169424	2.75568	3.30148	0	0.400025	0.354694
1548	CSF_IL8	('II', 'healthy control')	5	25	0.0959118	7.91941	6.85096	0	0.285383	0.247725
1549	CSF_VEGFA	('II', 'healthy control')	5	25	0.300451	9.34588	9.56292	0	0.559407	0.507337
1550	CSF_CD8A	('II', 'healthy control')	5	25	0.207626	3.43902	4.01994	0	0.454365	0.406864
1551	CSF_MCP_3	('II', 'healthy control')	5	25	0.801939	0.0188068	0.0188068	0.766667	0.934598
1552	CSF_CDCP1	('II', 'healthy control')	5	25	0.084628	1.89865	2.47423	0	0.266283	0.230455
1553	CSF_CD244	('II', 'healthy control')	5	25	0.163643	0.170258	0.397299	0.544444	0.391677
1554	CSF_IL7	('II', 'healthy control')	5	25	0.636016	0.152509	0.147652	0.577778	0.838297
1555	CSF_OPG	('II', 'healthy control')	5	25	0.914193	9.08307	9.46121	0	0.992345	0.965043
1556	CSF_LAP_TGF_beta_1	('II', 'healthy control')	5	25	0.00572607	1.70477	2.78895	0	0.046838	0.0396735
1557	CSF_uPA	('II', 'healthy control')	5	25	0.0312268	5.32394	6.79402	0	0.149707	0.127755
1558	CSF_IL6	('II', 'healthy control')	5	25	0.626809	1.91425	2.17196	0.0222222	0.83514	0.78657
1559	CSF_IL_17C	('II', 'healthy control')	5	25	0.675935	0.029237	0.029237	0.777778	0.866522
1560	CSF_MCP_1	('II', 'healthy control')	5	25	0.87157	12.0713	12.0285	0	0.969864	0.934984
1561	CSF_IL_17A	('II', 'healthy control')	5	25	0.867237	0.0431142	0.0240743	0.766667	0.969864
1562	CSF_CXCL11	('II', 'healthy control')	5	25	0.355255	0.913537	2.53598	0.0333333	0.612902	0.56156
1563	CSF_AXIN1	('II', 'healthy control')	5	25	0.759163	-0.00941131	-0.0087568	0.811111	0.911998
1564	CSF_TRAIL	('II', 'healthy control')	5	25	0.515922	0.583813	1.24074	0.0222222	0.747198	0.696136
1565	CSF_IL_20RA	('II', 'healthy control')	5	25	0.0792788	0.0816137	0.521465	0.633333	0.258032
1566	CSF_CXCL9	('II', 'healthy control')	5	25	0.551794	2.29997	2.91636	0	0.776494	0.723841
1567	CSF_CST5	('II', 'healthy control')	5	25	0.065092	4.85628	5.06591	0	0.230407	0.199381
1568	CSF_IL_2RB	('II', 'healthy control')	5	25	0.955567	0.36207	0.282775	0.611111	1
1569	CSF_IL_1_alpha	('II', 'healthy control')	5	25	0.28988	-0.506364	-0.505494	0.744444	0.551479
1570	CSF_OSM	('II', 'healthy control')	5	25	1	0.611421	0.470761	0	1	1
1571	CSF_IL2	('II', 'healthy control')	5	25	0.933364	0.0128507	0.00543528	0.877778	0.999323
1572	CSF_CXCL1	('II', 'healthy control')	5	25	0.384742	6.49815	5.81825	0	0.642464	0.595506
1573	CSF_TSLP	('II', 'healthy control')	5	25	0.452196	0.0154165	0.05775	0.866667	0.694512
1574	CSF_CCL4	('II', 'healthy control')	5	25	0.0312268	1.75856	2.81164	0	0.149707	0.127755
1575	CSF_CD6	('II', 'healthy control')	5	25	0.435318	-0.0230799	0.0914529	0.666667	0.684475
1576	CSF_SCF	('II', 'healthy control')	5	25	0.447757	3.15562	3.50053	0	0.688178	0.63819
1577	CSF_IL18	('II', 'healthy control')	5	25	1	1.08003	1.19305	0	1	1
1578	CSF_SLAMF1	('II', 'healthy control')	5	25	0.845318	-0.0209614	-0.0194393	0.911111	0.953302
1579	CSF_TGF_alpha	('II', 'healthy control')	5	25	0.152288	4.116	4.80816	0	0.380547	0.335727
1580	CSF_MCP_4	('II', 'healthy control')	5	25	0.207626	4.48905	6.08689	0	0.454365	0.406864
1581	CSF_CCL11	('II', 'healthy control')	5	25	0.0027648	0.532624	1.55379	0.122222	0.0279552	0.0233205
1582	CSF_TNFSF14	('II', 'healthy control')	5	25	0.955602	0.365939	0.365939	0.5	1
1583	CSF_FGF_23	('II', 'healthy control')	5	25	0.521967	0.0319972	0.0504988	0.766667	0.754951
1584	CSF_IL_10RA	('II', 'healthy control')	5	25	0.933364	0.00559842	0.0033962	0.855556	0.999323
1585	CSF_FGF_5	('II', 'healthy control')	5	25	0.705612	2.98571	3.02765	0	0.881612	0.834123
1586	CSF_MMP_1	('II', 'healthy control')	5	25	0.136401	5.8101	5.91736	0	0.353381	0.311316
1587	CSF_LIF_R	('II', 'healthy control')	5	25	0.415575	2.63139	3.16674	0	0.663948	0.615432
1588	CSF_FGF_21	('II', 'healthy control')	5	25	0.676242	0.367425	0.367425	0.533333	0.866522
1589	CSF_CCL19	('II', 'healthy control')	5	25	0.665782	6.54272	7.10395	0.0111111	0.857858	0.810074
1590	CSF_IL_15RA	('II', 'healthy control')	5	25	0.759163	-0.0246834	-0.0241401	0.833333	0.911998
1591	CSF_IL_10RB	('II', 'healthy control')	5	25	0.327158	1.41434	1.91641	0	0.59345	0.540774
1592	CSF_IL_22_RA1	('II', 'healthy control')	5	25	1	0	0	0.944444	1
1593	CSF_IL_18R1	('II', 'healthy control')	5	25	0.242504	2.2737	2.56914	0.0444444	0.501541	0.450917
1594	CSF_PD_L1	('II', 'healthy control')	5	25	0.355255	3.51049	3.75736	0	0.612902	0.56156
1595	CSF_CXCL5	('II', 'healthy control')	5	25	0.415575	3.52695	3.74315	0.0111111	0.663948	0.615432
1596	CSF_TRANCE	('II', 'healthy control')	5	25	0.88917	0.0366483	0.0435748	0.888889	0.976502
1597	CSF_HGF	('II', 'healthy control')	5	25	0.327158	6.38027	7.52023	0	0.59345	0.540774
1598	CSF_IL_12B	('II', 'healthy control')	5	25	0.300451	0.574405	0.778107	0	0.559407	0.507337
1599	CSF_IL_24	('II', 'healthy control')	5	25	0.635639	0.0688807	0.0718162	0.833333	0.838297
1600	CSF_IL13	('II', 'healthy control')	5	25	0.88917	0.0487823	0.0507873	0.922222	0.976502
1601	CSF_ARTN	('II', 'healthy control')	5	25	0.57737	-0.0538077	-0.0244956	0.877778	0.79607
1602	CSF_MMP_10	('II', 'healthy control')	5	25	0.327158	3.03015	3.28433	0	0.59345	0.540774
1603	CSF_IL10	('II', 'healthy control')	5	25	0.759163	0.0953315	0.0953315	0.733333	0.911998
1604	CSF_TNF	('II', 'healthy control')	5	25	0.823677	-0.447382	-0.446168	0.622222	0.946858
1605	CSF_CCL23	('II', 'healthy control')	5	25	0.152288	2.30875	2.59237	0	0.380547	0.335727
1606	CSF_CD5	('II', 'healthy control')	5	25	0.415575	0.386241	0.58874	0	0.663948	0.615432
1607	CSF_CCL3	('II', 'healthy control')	5	25	0.27516	2.25825	2.80327	0	0.532285	0.481393
1608	CSF_Flt3L	('II', 'healthy control')	5	25	0.705612	6.90049	7.23142	0	0.881612	0.834123
1609	CSF_CXCL6	('II', 'healthy control')	5	25	0.327158	3.3474	3.4962	0.0111111	0.59345	0.540774
1610	CSF_CXCL10	('II', 'healthy control')	5	25	0.481215	7.5082	9.42158	0	0.723313	0.672161
1611	CSF_4E_BP1	('II', 'healthy control')	5	25	0.121749	1.2205	1.71312	0.0333333	0.332966	0.291472
1612	CSF_IL_20	('II', 'healthy control')	5	25	0.933364	0.00327687	0.00155129	0.888889	0.999323
1613	CSF_SIRT2	('II', 'healthy control')	5	25	0.100628	1.61685	2.48904	0.277778	0.29186	0.253896
1614	CSF_CCL28	('II', 'healthy control')	5	25	0.172711	0.61437	1.14618	0.244444	0.405593	0.36071
1615	CSF_DNER	('II', 'healthy control')	5	25	0.065092	9.56326	9.71803	0	0.230407	0.199381
1616	CSF_EN_RAGE	('II', 'healthy control')	5	25	0.845488	0.0981373	0.0981373	0.566667	0.953302
1617	CSF_CD40	('II', 'healthy control')	5	25	0.87157	8.27957	8.2256	0	0.969864	0.934984
1618	CSF_IL33	('II', 'healthy control')	5	25	1	0	0	0.944444	1
1619	CSF_IFN_gamma	('II', 'healthy control')	5	25	0.125722	0.446409	0.321609	0.611111	0.33567
1620	CSF_FGF_19	('II', 'healthy control')	5	25	0.0188904	4.01751	4.71115	0	0.108249	0.0921304
1621	CSF_IL4	('II', 'healthy control')	5	25	0.717142	0.0368967	0.0509074	0.844444	0.88963
1622	CSF_LIF	('II', 'healthy control')	5	25	0.59659	0.302348	0.194242	0.466667	0.813345	0.762567
1623	CSF_NRTN	('II', 'healthy control')	5	25	0.503892	0.017369	0.017369	0.744444	0.734156
1624	CSF_MCP_2	('II', 'healthy control')	5	25	0.515922	2.93486	4.38679	0	0.747198	0.696136
1625	CSF_CASP_8	('II', 'healthy control')	5	25	0.655753	0.0437842	0.0445975	0.777778	0.855813
1626	CSF_CCL25	('II', 'healthy control')	5	25	0.0241317	0.545101	0.936651	0.222222	0.127922	0.109439
1627	CSF_CX3CL1	('II', 'healthy control')	5	25	0.38833	0.300736	1.01812	0.311111	0.643583	0.595645
1628	CSF_TNFRSF9	('II', 'healthy control')	5	25	0.746214	2.03977	2.19064	0	0.90591	0.86113
1629	CSF_NT_3	('II', 'healthy control')	5	25	0.933364	0.00520193	0.00132583	0.911111	0.999323
1630	CSF_TWEAK	('II', 'healthy control')	5	25	0.25126	8.64402	9.15289	0	0.509045	0.460819
1631	CSF_CCL20	('II', 'healthy control')	5	25	0.0132216	0.511272	1.4787	0.333333	0.0855953	0.0720196
1632	CSF_ST1A1	('II', 'healthy control')	5	25	0.738237	0.0245887	0.000515364	0.811111	0.903941
1633	CSF_STAMBP	('II', 'healthy control')	5	25	0.220285	0.0932396	0.197968	0.566667	0.469647
1634	CSF_IL5	('II', 'healthy control')	5	25	0.717112	0.01009	0.0177072	0.877778	0.88963
1635	CSF_ADA	('II', 'healthy control')	5	25	0.327158	3.39967	3.83489	0	0.59345	0.540774
1636	CSF_TNFB	('II', 'healthy control')	5	25	0.0743828	0.469116	1.15798	0.122222	0.250311	0.217178
1637	CSF_CSF_1	('II', 'healthy control')	5	25	0.626809	7.92288	8.24855	0	0.83514	0.78657
1638	Plasma_NMNAT1	('II', 'healthy control')	7	25	5.5855e-05	4.11395	2.75254	0.0888889	0.00202448	0.00167242
1639	Plasma_NRP2	('II', 'healthy control')	7	25	0.370189	8.10615	8.07575	0	0.628868	0.579059
1640	Plasma_MAPT	('II', 'healthy control')	7	25	0.873055	0.00650613	0.00536875	0.966667	0.969864
1641	Plasma_CADM3	('II', 'healthy control')	7	25	0.502676	3.2236	3.34274	0	0.734156	0.683177
1642	Plasma_GDNF	('II', 'healthy control')	7	25	0.981789	0.172218	0.0978229	0.777778	1
1643	Plasma_UNC5C	('II', 'healthy control')	7	25	0.688207	4.39317	4.37623	0	0.872341	0.826416
1644	Plasma_VWC2	('II', 'healthy control')	7	25	0.789205	5.46859	5.46045	0	0.927468	0.88453
1645	Plasma_Siglec_9	('II', 'healthy control')	7	25	0.561632	4.52033	4.57551	0	0.782772	0.731798
1646	Plasma_CLM_6	('II', 'healthy control')	7	25	0.00297695	6.30824	5.68827	0	0.0286417	0.0238429
1647	Plasma_EZR	('II', 'healthy control')	7	25	5.5855e-05	5.98989	5.39413	0	0.00202448	0.00167242
1648	Plasma_SMOC2	('II', 'healthy control')	7	25	0.00297695	7.25239	8.32565	0	0.0286417	0.0238429
1649	Plasma_NBL1	('II', 'healthy control')	7	25	0.789205	4.85119	4.78541	0	0.927468	0.88453
1650	Plasma_EFNA4	('II', 'healthy control')	7	25	0.0152003	2.87171	2.45234	0.0111111	0.0922151	0.078058
1651	Plasma_SCARB2	('II', 'healthy control')	7	25	0.00166317	5.41991	4.568	0	0.0199581	0.0166891
1652	Plasma_NCAN	('II', 'healthy control')	7	25	0.123033	8.58338	8.39367	0	0.332966	0.291472
1653	Plasma_PRTG	('II', 'healthy control')	7	25	0.0298135	5.3989	5.62196	0	0.145017	0.123939
1654	Plasma_ROBO2	('II', 'healthy control')	7	25	2.67391e-05	4.30097	4.91499	0	0.0014132	0.00115668
1655	Plasma_CRTAM	('II', 'healthy control')	7	25	0.346437	5.61449	5.34839	0	0.608682	0.556466
1656	Plasma_RGMA	('II', 'healthy control')	7	25	0.001353	10.1304	10.5307	0	0.0171799	0.0144045
1657	Plasma_PLXNB3	('II', 'healthy control')	7	25	0.260966	4.36629	4.47181	0	0.520027	0.470709
1658	Plasma_CPA2	('II', 'healthy control')	7	25	0.001353	8.99945	9.60986	0	0.0171799	0.0144045
1659	Plasma_CD38	('II', 'healthy control')	7	25	0.0832496	5.61594	5.1844	0	0.266283	0.230455
1660	Plasma_SMPD1	('II', 'healthy control')	7	25	7.13043e-06	5.47792	4.45731	0	0.000677081	0.000565897
1661	Plasma_MSR1	('II', 'healthy control')	7	25	0.00166317	7.62946	6.97343	0	0.0199581	0.0166891
1662	Plasma_Alpha_2_MRAP	('II', 'healthy control')	7	25	0.0152003	8.68663	8.15099	0	0.0922151	0.078058
1663	Plasma_sFRP_3	('II', 'healthy control')	7	25	0.147549	5.63838	5.38604	0	0.373837	0.329861
1664	Plasma_EPHB6	('II', 'healthy control')	7	25	0.823732	4.02345	4.11427	0	0.946858	0.909125
1665	Plasma_RGMB	('II', 'healthy control')	7	25	0.0131509	5.93341	6.49469	0	0.0854808	0.0719795
1666	Plasma_SIGLEC1	('II', 'healthy control')	7	25	1.1884e-06	7.05027	5.44542	0	0.000288386	0.000259369
1667	Plasma_CNTN5	('II', 'healthy control')	7	25	0.011335	5.55352	6.32917	0	0.0764063	0.0644655
1668	Plasma_ADAM_22	('II', 'healthy control')	7	25	0.00601689	3.74271	4.34723	0	0.0484904	0.041198
1669	Plasma_CLEC1B	('II', 'healthy control')	7	25	0.00246594	10.9426	9.66812	0	0.0260175	0.0217451
1670	Plasma_ADAM_23	('II', 'healthy control')	7	25	0.00297695	3.66908	4.4676	0	0.0286417	0.0238429
1671	Plasma_MATN3	('II', 'healthy control')	7	25	0.000107551	9.94657	8.81843	0	0.00289988	0.00237701
1672	Plasma_RSPO1	('II', 'healthy control')	7	25	0.00246594	3.28697	2.85755	0	0.0260175	0.0217451
1673	Plasma_HAGH	('II', 'healthy control')	7	25	0.000552014	4.44095	2.1647	0.0888889	0.00899701	0.00758911
1674	Plasma_LXN	('II', 'healthy control')	7	25	0.53774	0.109965	0.0279659	0.822222	0.768099
1675	Plasma_gal_8	('II', 'healthy control')	7	25	0.0262233	7.29147	6.40892	0	0.131057	0.11222
1676	Plasma_BCAN	('II', 'healthy control')	7	25	0.346437	4.16715	4.26687	0	0.608682	0.556466
1677	Plasma_LAYN	('II', 'healthy control')	7	25	0.370189	5.35155	5.63368	0	0.628868	0.579059
1678	Plasma_NEP	('II', 'healthy control')	7	25	0.0750579	3.08688	2.2702	0	0.251807	0.218311
1679	Plasma_GDF_8	('II', 'healthy control')	7	25	5.5855e-05	2.30232	3.13638	0.1	0.00202448	0.00167242
1680	Plasma_THY_1	('II', 'healthy control')	7	25	0.789205	9.03573	9.29176	0	0.927468	0.88453
1681	Plasma_WFIKKN1	('II', 'healthy control')	7	25	0.346437	2.63203	2.8901	0	0.608682	0.556466
1682	Plasma_TMPRSS5	('II', 'healthy control')	7	25	0.011335	2.2472	2.6713	0	0.0764063	0.0644655
1683	Plasma_CDH3	('II', 'healthy control')	7	25	0.964479	6.94437	6.89344	0	1	0.989645
1684	Plasma_GFR_alpha_1	('II', 'healthy control')	7	25	0.000432579	7.51331	6.69007	0	0.00774388	0.00656768
1685	Plasma_GM_CSF_R_alpha	('II', 'healthy control')	7	25	0.721384	5.33112	5.50391	0	0.89213	0.844759
1686	Plasma_Beta_NGF	('II', 'healthy control')	7	25	0.981789	0.0139592	0.013505	0.988889	1
1687	Plasma_SCARA5	('II', 'healthy control')	7	25	0.0262233	7.80677	8.16301	0	0.131057	0.11222
1688	Plasma_CD200	('II', 'healthy control')	7	25	0.447016	5.5346	5.87405	0	0.688178	0.63819
1689	Plasma_NTRK2	('II', 'healthy control')	7	25	5.94202e-07	4.96221	5.69776	0	0.000288386	0.000259369
1690	Plasma_GZMA	('II', 'healthy control')	7	25	0.00297695	6.99164	6.21927	0	0.0286417	0.0238429
1691	Plasma_G_CSF	('II', 'healthy control')	7	25	0.260966	4.12727	3.60399	0	0.520027	0.470709
1692	Plasma_DRAXIN	('II', 'healthy control')	7	25	0.0298135	3.01961	3.43231	0	0.145017	0.123939
1693	Plasma_SCARF2	('II', 'healthy control')	7	25	0.00025729	5.95995	6.52903	0	0.00540308	0.00449228
1694	Plasma_GDNFR_alpha_3	('II', 'healthy control')	7	25	1.12898e-05	3.51383	4.43414	0	0.000795388	0.000657069
1695	Plasma_PVR	('II', 'healthy control')	7	25	1.12898e-05	8.16969	7.63778	0	0.000795388	0.000657069
1696	Plasma_TNFRSF12A	('II', 'healthy control')	7	25	0.655591	3.52936	3.64555	0	0.855813	0.8074
1697	Plasma_SKR3	('II', 'healthy control')	7	25	1	6.85095	6.90189	0	1	1
1698	Plasma_FLRT2	('II', 'healthy control')	7	25	0.190699	2.1028	2.20039	0	0.430255	0.385371
1699	Plasma_CPM	('II', 'healthy control')	7	25	0.0262233	7.52363	7.70497	0	0.131057	0.11222
1700	Plasma_CLEC10A	('II', 'healthy control')	7	25	0.0200983	4.13356	4.8133	0	0.112263	0.0956175
1701	Plasma_GCP5	('II', 'healthy control')	7	25	0.280896	3.98642	4.35302	0	0.541462	0.489465
1702	Plasma_BMP_4	('II', 'healthy control')	7	25	5.5855e-05	2.86217	3.47099	0.0111111	0.00202448	0.00167242
1703	Plasma_FcRL2	('II', 'healthy control')	7	25	0.134883	5.22313	4.68904	0	0.35028	0.308254
1704	Plasma_MDGA1	('II', 'healthy control')	7	25	0.929026	4.73753	4.56522	0	0.998425	0.97169
1705	Plasma_IL_5R_alpha	('II', 'healthy control')	7	25	0.0337899	4.03595	3.31906	0	0.156453	0.133546
1706	Plasma_PDGF_R_alpha	('II', 'healthy control')	7	25	0.101677	5.88166	5.63138	0	0.293733	0.255436
1707	Plasma_CTSC	('II', 'healthy control')	7	25	0.00297695	4.87435	3.64819	0	0.0286417	0.0238429
1708	Plasma_CDH6	('II', 'healthy control')	7	25	0.0298135	3.6743	4.14993	0	0.145017	0.123939
1709	Plasma_DDR1	('II', 'healthy control')	7	25	0.592257	6.25407	6.14696	0	0.808936	0.75868
1710	Plasma_JAM_B	('II', 'healthy control')	7	25	0.00832597	6.57751	6.92051	0	0.06185	0.0522919
1711	Plasma_CTSS	('II', 'healthy control')	7	25	0.00973423	5.48401	5.25589	0	0.0692578	0.0586139
1712	Plasma_N_CDase	('II', 'healthy control')	7	25	0.0921133	3.02963	4.06296	0	0.278023	0.241231
1713	Plasma_NAAA	('II', 'healthy control')	7	25	0.00832597	2.97676	2.53213	0	0.06185	0.0522919
1714	Plasma_N2DL_2	('II', 'healthy control')	7	25	0.175435	3.25231	3.1837	0	0.409348	0.363787
1715	Plasma_PLXNB1	('II', 'healthy control')	7	25	0.00109393	1.95357	1.3113	0.0444444	0.0150443	0.0126561
1716	Plasma_TNFRSF21	('II', 'healthy control')	7	25	0.0832496	7.32762	7.55122	0	0.266283	0.230455
1717	Plasma_CLM_1	('II', 'healthy control')	7	25	0.000877637	7.17408	6.59928	0	0.0130392	0.0110241
1718	Plasma_SPOCK1	('II', 'healthy control')	7	25	0.0381864	2.57385	2.42586	0	0.170202	0.145258
1719	Plasma_IL12	('II', 'healthy control')	7	25	0.301785	7.93979	8.27378	0	0.560458	0.508607
1720	Plasma_Dkk_4	('II', 'healthy control')	7	25	0.0750579	3.2121	3.72758	0	0.251807	0.218311
1721	Plasma_EDA2R	('II', 'healthy control')	7	25	0.0605564	4.08909	3.72055	0	0.220058	0.189483
1722	Plasma_LAT	('II', 'healthy control')	7	25	0.0152003	8.02695	6.47373	0	0.0922151	0.078058
1723	Plasma_NTRK3	('II', 'healthy control')	7	25	7.84347e-05	6.14146	6.62102	0	0.00237919	0.0019558
1724	Plasma_LAIR_2	('II', 'healthy control')	7	25	0.000877637	5.29748	4.49857	0.0111111	0.0130392	0.0110241
1725	Plasma_MANF	('II', 'healthy control')	7	25	0.929026	8.73476	8.65839	0	0.998425	0.97169
1726	Plasma_TN_R	('II', 'healthy control')	7	25	0.688207	3.23383	3.10839	0	0.872341	0.826416
1727	Plasma_CD200R1	('II', 'healthy control')	7	25	0.447016	4.77031	4.43806	0	0.688178	0.63819
1728	Plasma_Nr_CAM	('II', 'healthy control')	7	25	0.688207	9.44466	9.44163	0	0.872341	0.826416
1729	Plasma_KYNU	('II', 'healthy control')	7	25	5.5855e-05	9.28575	8.06466	0	0.00202448	0.00167242
1730	Plasma_IL8	('II', 'healthy control')	7	25	0.00109393	4.87488	3.85884	0	0.0150443	0.0126561
1731	Plasma_VEGFA	('II', 'healthy control')	7	25	0.00427291	10.8943	10.1795	0	0.038246	0.0322965
1732	Plasma_CD8A	('II', 'healthy control')	7	25	0.175435	8.94907	8.45598	0	0.409348	0.363787
1733	Plasma_MCP_3	('II', 'healthy control')	7	25	0.000314401	2.45924	0.303563	0.622222	0.00613082
1734	Plasma_CDCP1	('II', 'healthy control')	7	25	0.00601689	1.93381	1.45004	0	0.0484904	0.041198
1735	Plasma_CD244	('II', 'healthy control')	7	25	0.789205	4.95939	4.88544	0	0.927468	0.88453
1736	Plasma_IL7	('II', 'healthy control')	7	25	0.101677	1.59207	1.25066	0.0333333	0.293733	0.255436
1737	Plasma_OPG	('II', 'healthy control')	7	25	0.00203039	10.1639	9.39079	0	0.0234623	0.019586
1738	Plasma_LAP_TGF_beta_1	('II', 'healthy control')	7	25	0.001353	5.4809	4.87288	0	0.0171799	0.0144045
1739	Plasma_uPA	('II', 'healthy control')	7	25	0.789205	9.28642	9.31215	0	0.927468	0.88453
1740	Plasma_IL6	('II', 'healthy control')	7	25	0.00141116	3.1551	0.535794	0.444444	0.0177125	0.0148427
1741	Plasma_IL_17C	('II', 'healthy control')	7	25	0.132474	2.73575	1.71765	0.0888889	0.345254	0.303941
1742	Plasma_MCP_1	('II', 'healthy control')	7	25	0.502676	11.1002	10.6755	0	0.734156	0.683177
1743	Plasma_IL_17A	('II', 'healthy control')	7	25	0.178472	0.356732	0.0868732	0.766667	0.412116
1744	Plasma_CXCL11	('II', 'healthy control')	7	25	1.78261e-05	9.88259	7.29268	0	0.00102453	0.000841198
1745	Plasma_AXIN1	('II', 'healthy control')	7	25	0.147549	5.79425	4.27773	0	0.373837	0.329861
1746	Plasma_TRAIL	('II', 'healthy control')	7	25	0.623593	6.60254	6.81103	0	0.834514	0.78657
1747	Plasma_IL_20RA	('II', 'healthy control')	7	25	0.945406	0.00286236	-0.0159022	0.977778	1
1748	Plasma_CXCL9	('II', 'healthy control')	7	25	0.0131509	7.69609	6.58586	0	0.0854808	0.0719795
1749	Plasma_CST5	('II', 'healthy control')	7	25	0.39488	5.82871	5.55952	0	0.646678	0.597961
1750	Plasma_IL_2RB	('II', 'healthy control')	7	25	0.373359	0.0124799	-0.0187149	0.922222	0.631127
1751	Plasma_IL_1_alpha	('II', 'healthy control')	7	25	0.732062	-0.349792	-0.349753	0.988889	0.900238
1752	Plasma_OSM	('II', 'healthy control')	7	25	0.0175094	5.28225	3.61342	0	0.102572	0.0870979
1753	Plasma_IL2	('II', 'healthy control')	7	25	1	0	0	1	1
1754	Plasma_CXCL1	('II', 'healthy control')	7	25	0.755069	9.01121	8.95858	0	0.910754	0.865787
1755	Plasma_TSLP	('II', 'healthy control')	7	25	0.411493	-0.0122488	0.000588615	0.944444	0.662759
1756	Plasma_CCL4	('II', 'healthy control')	7	25	0.123033	5.53385	4.97387	0	0.332966	0.291472
1757	Plasma_CD6	('II', 'healthy control')	7	25	0.964479	4.31128	4.36783	0	1	0.989645
1758	Plasma_SCF	('II', 'healthy control')	7	25	0.0541818	7.33869	8.31877	0	0.206876	0.177822
1759	Plasma_IL18	('II', 'healthy control')	7	25	1.12898e-05	8.85858	7.52763	0	0.000795388	0.000657069
1760	Plasma_SLAMF1	('II', 'healthy control')	7	25	0.00262252	2.27865	0.621056	0.455556	0.0267644	0.0223362
1761	Plasma_TGF_alpha	('II', 'healthy control')	7	25	0.011335	2.54641	1.97603	0	0.0764063	0.0644655
1762	Plasma_MCP_4	('II', 'healthy control')	7	25	0.474417	14.0272	13.8731	0	0.716051	0.665326
1763	Plasma_CCL11	('II', 'healthy control')	7	25	0.823732	7.07256	7.09622	0	0.946858	0.909125
1764	Plasma_TNFSF14	('II', 'healthy control')	7	25	0.00025729	4.31328	2.99598	0	0.00540308	0.00449228
1765	Plasma_FGF_23	('II', 'healthy control')	7	25	0.945406	-0.0148283	-0.0148283	0.888889	1
1766	Plasma_IL_10RA	('II', 'healthy control')	7	25	0.837442	0.171092	0.1022	0.733333	0.95259
1767	Plasma_FGF_5	('II', 'healthy control')	7	25	0.664516	0.0411615	0.0231978	0.966667	0.857858
1768	Plasma_MMP_1	('II', 'healthy control')	7	25	0.134883	13.6261	12.4341	0	0.35028	0.308254
1769	Plasma_LIF_R	('II', 'healthy control')	7	25	0.0200983	3.0843	2.79444	0	0.112263	0.0956175
1770	Plasma_FGF_21	('II', 'healthy control')	7	25	0.0921133	6.93368	3.67826	0.0333333	0.278023	0.241231
1771	Plasma_CCL19	('II', 'healthy control')	7	25	0.623593	8.36278	8.27405	0	0.834514	0.78657
1772	Plasma_IL_15RA	('II', 'healthy control')	7	25	0.000220446	0.500223	0.0422369	0.611111	0.00501515
1773	Plasma_IL_10RB	('II', 'healthy control')	7	25	0.0921133	5.50229	5.23467	0	0.278023	0.241231
1774	Plasma_IL_22_RA1	('II', 'healthy control')	7	25	1	0	0	1	1
1775	Plasma_IL_18R1	('II', 'healthy control')	7	25	1.78261e-05	7.8455	6.96677	0	0.00102453	0.000841198
1776	Plasma_PD_L1	('II', 'healthy control')	7	25	1.1884e-06	5.75313	4.3541	0	0.000288386	0.000259369
1777	Plasma_CXCL5	('II', 'healthy control')	7	25	0.280896	10.077	10.3172	0	0.541462	0.489465
1778	Plasma_TRANCE	('II', 'healthy control')	7	25	0.00025729	2.13491	3.77587	0	0.00540308	0.00449228
1779	Plasma_HGF	('II', 'healthy control')	7	25	0.000699376	8.56887	7.37041	0	0.0109052	0.00924255
1780	Plasma_IL_12B	('II', 'healthy control')	7	25	0.260966	4.9543	5.19916	0	0.520027	0.470709
1781	Plasma_IL_24	('II', 'healthy control')	7	25	0.981789	-0.00492025	-0.00492025	0.966667	1
1782	Plasma_IL13	('II', 'healthy control')	7	25	0.664516	-0.0409653	-0.0197078	0.988889	0.857858
1783	Plasma_ARTN	('II', 'healthy control')	7	25	0.981789	-0.0252008	-0.0245768	0.988889	1
1784	Plasma_MMP_10	('II', 'healthy control')	7	25	0.39488	7.71219	7.95896	0	0.646678	0.597961
1785	Plasma_IL10	('II', 'healthy control')	7	25	5.5855e-05	3.93865	2.78617	0	0.00202448	0.00167242
1786	Plasma_TNF	('II', 'healthy control')	7	25	2.37681e-06	2.79873	1.23949	0	0.000399304	0.000345826
1787	Plasma_CCL23	('II', 'healthy control')	7	25	0.0337899	10.5908	9.69908	0	0.156453	0.133546
1788	Plasma_CD5	('II', 'healthy control')	7	25	0.0541818	4.64303	4.35182	0	0.206876	0.177822
1789	Plasma_CCL3	('II', 'healthy control')	7	25	0.000552014	5.53554	4.48718	0	0.00899701	0.00758911
1790	Plasma_Flt3L	('II', 'healthy control')	7	25	0.655591	7.8226	7.9246	0	0.855813	0.8074
1791	Plasma_CXCL6	('II', 'healthy control')	7	25	0.223961	7.86668	7.41092	0	0.475747	0.425983
1792	Plasma_CXCL10	('II', 'healthy control')	7	25	0.000107551	12.0453	8.93114	0	0.00289988	0.00237701
1793	Plasma_4E_BP1	('II', 'healthy control')	7	25	1.12898e-05	9.23707	6.61752	0	0.000795388	0.000657069
1794	Plasma_IL_20	('II', 'healthy control')	7	25	0.801751	0.00324432	0.00324432	0.966667	0.934598
1795	Plasma_SIRT2	('II', 'healthy control')	7	25	0.00109393	4.95634	3.22471	0.122222	0.0150443	0.0126561
1796	Plasma_CCL28	('II', 'healthy control')	7	25	0.0483509	1.9298	1.61053	0	0.192347	0.164563
1797	Plasma_DNER	('II', 'healthy control')	7	25	0.000552014	7.30947	7.66176	0	0.00899701	0.00758911
1798	Plasma_EN_RAGE	('II', 'healthy control')	7	25	3.92174e-05	3.64471	1.63797	0	0.00179962	0.00148855
1799	Plasma_CD40	('II', 'healthy control')	7	25	0.000432579	10.9862	10.2303	0	0.00774388	0.00656768
1800	Plasma_IL33	('II', 'healthy control')	7	25	1	0	0	1	1
1801	Plasma_IFN_gamma	('II', 'healthy control')	7	25	0.0298135	7.68962	6.37027	0	0.145017	0.123939
1802	Plasma_FGF_19	('II', 'healthy control')	7	25	0.00601689	6.9464	8.1705	0	0.0484904	0.041198
1803	Plasma_IL4	('II', 'healthy control')	7	25	0.981789	-0.0353328	-0.0357385	0.877778	1
1804	Plasma_LIF	('II', 'healthy control')	7	25	0.981789	-0.00850974	0.00852989	0.966667	1
1805	Plasma_NRTN	('II', 'healthy control')	7	25	1	0	0	1	1
1806	Plasma_MCP_2	('II', 'healthy control')	7	25	0.0430286	9.0288	7.85643	0	0.181769	0.155867
1807	Plasma_CASP_8	('II', 'healthy control')	7	25	8.8196e-05	2.06163	0.445828	0.433333	0.00253447	0.00208095
1808	Plasma_CCL25	('II', 'healthy control')	7	25	0.00246594	4.98651	5.63365	0	0.0260175	0.0217451
1809	Plasma_CX3CL1	('II', 'healthy control')	7	25	3.92174e-05	3.37586	2.56646	0	0.00179962	0.00148855
1810	Plasma_TNFRSF9	('II', 'healthy control')	7	25	0.39488	6.62998	5.63514	0	0.646678	0.597961
1811	Plasma_NT_3	('II', 'healthy control')	7	25	0.0473161	0.293075	1.52415	0.4	0.191068	0.163274
1812	Plasma_TWEAK	('II', 'healthy control')	7	25	0.00508281	7.42583	7.81332	0	0.0433627	0.036824
1813	Plasma_CCL20	('II', 'healthy control')	7	25	0.206867	6.68184	6.15708	0	0.453613	0.406289
1814	Plasma_ST1A1	('II', 'healthy control')	7	25	0.244987	1.95155	0.345256	0.566667	0.502869
1815	Plasma_STAMBP	('II', 'healthy control')	7	25	0.000699376	4.98766	3.78755	0	0.0109052	0.00924255
1816	Plasma_IL5	('II', 'healthy control')	7	25	0.715105	0.089889	0.0521144	0.955556	0.88963
1817	Plasma_ADA	('II', 'healthy control')	7	25	0.000432579	4.65721	4.1039	0	0.00774388	0.00656768
1818	Plasma_TNFB	('II', 'healthy control')	7	25	0.420495	3.85551	3.56243	0	0.667794	0.618375
1819	Plasma_CSF_1	('II', 'healthy control')	7	25	7.84347e-05	9.5265	8.82529	0	0.00237919	0.0019558
1820	CSF_NMNAT1	('I', 'healthy control')	16	25	0.0283919	2.19243	0.783146	0.322222	0.141248	0.120908
1821	CSF_NRP2	('I', 'healthy control')	16	25	0.462359	6.92383	7.00132	0	0.703197	0.652083
1822	CSF_MAPT	('I', 'healthy control')	16	25	0.356502	3.5943	3.74017	0	0.612902	0.56156
1823	CSF_CADM3	('I', 'healthy control')	16	25	0.22397	8.05612	8.15193	0	0.475747	0.425983
1824	CSF_GDNF	('I', 'healthy control')	16	25	0.904205	0.0370021	0.0378599	0.911111	0.98401
1825	CSF_UNC5C	('I', 'healthy control')	16	25	0.0847376	4.22867	4.50895	0	0.266283	0.230455
1826	CSF_VWC2	('I', 'healthy control')	16	25	0.0847376	6.08658	6.462	0	0.266283	0.230455
1827	CSF_Siglec_9	('I', 'healthy control')	16	25	0.329311	4.0243	3.92702	0	0.593901	0.5409
1828	CSF_CLM_6	('I', 'healthy control')	16	25	0.0948437	4.69655	4.36919	0	0.284141	0.246791
1829	CSF_EZR	('I', 'healthy control')	16	25	0.883137	2.91631	2.90411	0	0.976502	0.94367
1830	CSF_SMOC2	('I', 'healthy control')	16	25	0.0847376	5.43073	5.83488	0	0.266283	0.230455
1831	CSF_NBL1	('I', 'healthy control')	16	25	0.256015	5.45191	5.41837	0	0.512774	0.464313
1832	CSF_EFNA4	('I', 'healthy control')	16	25	0.399839	2.4961	2.52836	0.0777778	0.648806	0.599789
1833	CSF_SCARB2	('I', 'healthy control')	16	25	0.678687	6.44371	6.31595	0	0.866522	0.821791
1834	CSF_NCAN	('I', 'healthy control')	16	25	0.0896761	10.0109	10.071	0	0.278023	0.240884
1835	CSF_PRTG	('I', 'healthy control')	16	25	0.0167574	4.30782	4.51548	0	0.099908	0.0847052
1836	CSF_ROBO2	('I', 'healthy control')	16	25	0.0526667	5.68718	5.91214	0	0.204306	0.175154
1837	CSF_CRTAM	('I', 'healthy control')	16	25	0.893685	0.995168	0.564272	0.366667	0.97786	0.948556
1838	CSF_RGMA	('I', 'healthy control')	16	25	0.0436098	11.1664	11.28	0	0.182436	0.156309
1839	CSF_PLXNB3	('I', 'healthy control')	16	25	0.0124582	5.04935	5.49301	0	0.0819853	0.0690804
1840	CSF_CPA2	('I', 'healthy control')	16	25	0.0223079	2.94186	3.41813	0	0.121498	0.103315
1841	CSF_CD38	('I', 'healthy control')	16	25	0.059539	6.19332	6.7778	0	0.217447	0.18697
1842	CSF_SMPD1	('I', 'healthy control')	16	25	0.0336094	3.21818	3.51765	0	0.156453	0.133546
1843	CSF_MSR1	('I', 'healthy control')	16	25	0.370613	4.52892	4.37567	0	0.628868	0.579059
1844	CSF_Alpha_2_MRAP	('I', 'healthy control')	16	25	0.168699	6.45598	6.5266	0	0.400025	0.354694
1845	CSF_sFRP_3	('I', 'healthy control')	16	25	0.00288283	6.38896	6.55899	0	0.0285095	0.0237595
1846	CSF_EPHB6	('I', 'healthy control')	16	25	0.565554	6.10879	6.0614	0	0.786232	0.735262
1847	CSF_RGMB	('I', 'healthy control')	16	25	0.131037	8.95358	9.04579	0	0.343147	0.302233
1848	CSF_SIGLEC1	('I', 'healthy control')	16	25	0.00019278	4.1407	3.22624	0	0.00452722	0.00373993
1849	CSF_CNTN5	('I', 'healthy control')	16	25	0.105893	7.00568	7.0005	0	0.30217	0.26378
1850	CSF_ADAM_22	('I', 'healthy control')	16	25	0.399859	8.42298	8.53436	0	0.648806	0.599789
1851	CSF_CLEC1B	('I', 'healthy control')	16	25	0.234296	1.97016	1.70894	0.122222	0.492496	0.441773
1852	CSF_ADAM_23	('I', 'healthy control')	16	25	0.0948437	4.12523	4.27411	0	0.284141	0.246791
1853	CSF_MATN3	('I', 'healthy control')	16	25	0.799574	9.51838	9.53223	0	0.933834	0.892049
1854	CSF_RSPO1	('I', 'healthy control')	16	25	0.438266	0.43561	1.24989	0.4	0.686637	0.637677
1855	CSF_HAGH	('I', 'healthy control')	16	25	0.414887	0.242732	0.115553	0.711111	0.663948
1856	CSF_LXN	('I', 'healthy control')	16	25	0.830681	0.267779	0.263818	0.666667	0.952121
1857	CSF_gal_8	('I', 'healthy control')	16	25	0.131037	4.18544	4.38008	0	0.343147	0.302233
1858	CSF_BCAN	('I', 'healthy control')	16	25	0.100247	9.03364	9.1228	0	0.29186	0.253896
1859	CSF_LAYN	('I', 'healthy control')	16	25	0.547615	9.97487	9.96093	0	0.772146	0.720019
1860	CSF_NEP	('I', 'healthy control')	16	25	0.329289	1.21322	1.23153	0.177778	0.593901	0.5409
1861	CSF_GDF_8	('I', 'healthy control')	16	25	0.00480826	2.84233	3.15318	0.0555556	0.0418376	0.0354229
1862	CSF_THY_1	('I', 'healthy control')	16	25	0.841132	11.4679	11.4799	0	0.952746	0.915241
1863	CSF_WFIKKN1	('I', 'healthy control')	16	25	0.244977	0.210522	1.27801	0.511111	0.502869
1864	CSF_TMPRSS5	('I', 'healthy control')	16	25	0.316233	6.43604	6.64652	0	0.582829	0.529887
1865	CSF_CDH3	('I', 'healthy control')	16	25	0.000655415	5.95736	6.23387	0	0.0103727	0.00880273
1866	CSF_GFR_alpha_1	('I', 'healthy control')	16	25	0.385066	6.51847	6.62855	0	0.642464	0.595506
1867	CSF_GM_CSF_R_alpha	('I', 'healthy control')	16	25	0.639994	5.01512	5.02855	0	0.842524	0.795324
1868	CSF_Beta_NGF	('I', 'healthy control')	16	25	0.86199	-0.0195598	-0.0184616	0.922222	0.966031
1869	CSF_SCARA5	('I', 'healthy control')	16	25	0.131037	4.13352	4.30757	0.0222222	0.343147	0.302233
1870	CSF_CD200	('I', 'healthy control')	16	25	0.204266	10.7617	10.9166	0	0.449262	0.402538
1871	CSF_NTRK2	('I', 'healthy control')	16	25	0.291114	6.94652	7.02076	0	0.552863	0.502754
1872	CSF_GZMA	('I', 'healthy control')	16	25	0.000487087	4.26038	5.10351	0	0.00831091	0.00702854
1873	CSF_G_CSF	('I', 'healthy control')	16	25	0.38488	0.116852	0.0786942	0.755556	0.642464
1874	CSF_DRAXIN	('I', 'healthy control')	16	25	0.00522411	9.16164	9.55982	0	0.0440519	0.0373823
1875	CSF_SCARF2	('I', 'healthy control')	16	25	0.194901	2.84128	2.99794	0	0.437475	0.392047
1876	CSF_GDNFR_alpha_3	('I', 'healthy control')	16	25	0.204266	6.24598	6.57188	0	0.449262	0.402538
1877	CSF_PVR	('I', 'healthy control')	16	25	0.462359	5.70549	5.66407	0	0.703197	0.652083
1878	CSF_TNFRSF12A	('I', 'healthy control')	16	25	0.0526667	2.84817	3.23539	0	0.204306	0.175154
1879	CSF_SKR3	('I', 'healthy control')	16	25	0.639994	5.18891	4.81312	0	0.842524	0.795324
1880	CSF_FLRT2	('I', 'healthy control')	16	25	0.0256393	2.80017	3.13872	0	0.131057	0.11222
1881	CSF_CPM	('I', 'healthy control')	16	25	0.075521	5.68801	6.17721	0	0.251813	0.218311
1882	CSF_CLEC10A	('I', 'healthy control')	16	25	0.904205	0.00735482	0.00805085	0.822222	0.98401
1883	CSF_GCP5	('I', 'healthy control')	16	25	0.0408994	6.84495	7.09064	0	0.17653	0.151293
1884	CSF_BMP_4	('I', 'healthy control')	16	25	0.11794	3.65095	3.77571	0.0555556	0.324959	0.284155
1885	CSF_FcRL2	('I', 'healthy control')	16	25	0.758454	-0.183515	-0.0491824	0.755556	0.911998
1886	CSF_MDGA1	('I', 'healthy control')	16	25	0.0526667	6.30175	6.65182	0	0.204306	0.175154
1887	CSF_IL_5R_alpha	('I', 'healthy control')	16	25	0.778961	0.173589	0.177833	0.666667	0.927468
1888	CSF_PDGF_R_alpha	('I', 'healthy control')	16	25	0.11794	5.38015	5.55026	0	0.324959	0.284155
1889	CSF_CTSC	('I', 'healthy control')	16	25	0.841132	4.50284	4.47165	0	0.952746	0.915241
1890	CSF_CDH6	('I', 'healthy control')	16	25	0.267372	2.74978	2.79595	0	0.528454	0.478312
1891	CSF_DDR1	('I', 'healthy control')	16	25	0.0408994	7.22314	7.61806	0	0.17653	0.151293
1892	CSF_JAM_B	('I', 'healthy control')	16	25	0.0560151	9.63414	9.83439	0	0.207703	0.178146
1893	CSF_CTSS	('I', 'healthy control')	16	25	0.185854	6.05286	6.1288	0	0.423259	0.379091
1894	CSF_N_CDase	('I', 'healthy control')	16	25	0.728193	0.405037	0.947144	0.577778	0.897502
1895	CSF_NAAA	('I', 'healthy control')	16	25	0.659199	1.11491	1.5861	0.433333	0.855813	0.8074
1896	CSF_N2DL_2	('I', 'healthy control')	16	25	0.100247	4.96616	5.46961	0	0.29186	0.253896
1897	CSF_PLXNB1	('I', 'healthy control')	16	25	0.602256	3.02937	2.97537	0	0.814874	0.764617
1898	CSF_TNFRSF21	('I', 'healthy control')	16	25	0.478795	9.05535	9.06427	0	0.72216	0.670928
1899	CSF_CLM_1	('I', 'healthy control')	16	25	0.105893	6.25227	5.96473	0	0.30217	0.26378
1900	CSF_SPOCK1	('I', 'healthy control')	16	25	0.547615	7.06089	7.01123	0	0.772146	0.720019
1901	CSF_IL12	('I', 'healthy control')	16	25	0.698365	4.04255	4.00178	0	0.877072	0.830616
1902	CSF_Dkk_4	('I', 'healthy control')	16	25	0.989338	3.21464	3.28566	0	1	1
1903	CSF_EDA2R	('I', 'healthy control')	16	25	0.862086	7.32481	7.36453	0	0.966031	0.931437
1904	CSF_LAT	('I', 'healthy control')	16	25	0.968	-0.0190719	-0.00547525	0.911111	1
1905	CSF_NTRK3	('I', 'healthy control')	16	25	0.698365	6.92054	6.87758	0	0.877072	0.830616
1906	CSF_LAIR_2	('I', 'healthy control')	16	25	0.799574	7.19018	6.91104	0	0.933834	0.892049
1907	CSF_MANF	('I', 'healthy control')	16	25	0.0193595	2.44958	2.77182	0	0.109684	0.0934848
1908	CSF_TN_R	('I', 'healthy control')	16	25	0.152761	5.52522	5.61631	0	0.381141	0.336343
1909	CSF_CD200R1	('I', 'healthy control')	16	25	0.659227	0.943362	1.03189	0.0666667	0.855813	0.8074
1910	CSF_Nr_CAM	('I', 'healthy control')	16	25	0.968022	11.2196	11.2353	0	1	0.989645
1911	CSF_KYNU	('I', 'healthy control')	16	25	0.0526667	3.57803	3.30148	0	0.204306	0.175154
1912	CSF_IL8	('I', 'healthy control')	16	25	0.0526667	7.15298	6.85096	0	0.204306	0.175154
1913	CSF_VEGFA	('I', 'healthy control')	16	25	0.160581	9.20349	9.56292	0	0.388381	0.344017
1914	CSF_CD8A	('I', 'healthy control')	16	25	0.00019278	3.27661	4.01994	0	0.00452722	0.00373993
1915	CSF_MCP_3	('I', 'healthy control')	16	25	0.565283	0.0101836	0.0188068	0.766667	0.786232
1916	CSF_CDCP1	('I', 'healthy control')	16	25	0.0436098	2.08758	2.47423	0	0.182436	0.156309
1917	CSF_CD244	('I', 'healthy control')	16	25	0.659088	0.502216	0.397299	0.544444	0.855813
1918	CSF_IL7	('I', 'healthy control')	16	25	0.659171	0.191799	0.147652	0.577778	0.855813
1919	CSF_OPG	('I', 'healthy control')	16	25	0.799574	9.44154	9.46121	0	0.933834	0.892049
1920	CSF_LAP_TGF_beta_1	('I', 'healthy control')	16	25	1.40553e-05	1.95431	2.78895	0	0.000877052	0.000721782
1921	CSF_uPA	('I', 'healthy control')	16	25	0.00168764	6.40528	6.79402	0	0.020127	0.016822
1922	CSF_IL6	('I', 'healthy control')	16	25	0.075521	2.42116	2.17196	0.0222222	0.251813	0.218311
1923	CSF_IL_17C	('I', 'healthy control')	16	25	0.512401	0.181166	0.029237	0.777778	0.74387
1924	CSF_MCP_1	('I', 'healthy control')	16	25	0.267372	11.6441	12.0285	0	0.528454	0.478312
1925	CSF_IL_17A	('I', 'healthy control')	16	25	0.156453	0.199947	0.0240743	0.766667	0.383495
1926	CSF_CXCL11	('I', 'healthy control')	16	25	0.0207882	1.8251	2.53598	0.0333333	0.114361	0.0973087
1927	CSF_AXIN1	('I', 'healthy control')	16	25	0.968	-0.00731724	-0.0087568	0.811111	1
1928	CSF_TRAIL	('I', 'healthy control')	16	25	0.698365	1.21259	1.24074	0.0222222	0.877072	0.830616
1929	CSF_IL_20RA	('I', 'healthy control')	16	25	0.228919	0.398038	0.521465	0.633333	0.482587
1930	CSF_CXCL9	('I', 'healthy control')	16	25	0.529962	2.63663	2.91636	0	0.763258	0.710948
1931	CSF_CST5	('I', 'healthy control')	16	25	0.0526667	5.0131	5.06591	0	0.204306	0.175154
1932	CSF_IL_2RB	('I', 'healthy control')	16	25	0.208951	0.664125	0.282775	0.611111	0.455892
1933	CSF_IL_1_alpha	('I', 'healthy control')	16	25	0.172666	-0.507159	-0.505494	0.744444	0.405593
1934	CSF_OSM	('I', 'healthy control')	16	25	0.0464703	0.667228	0.470761	0	0.190269	0.162779
1935	CSF_IL2	('I', 'healthy control')	16	25	0.60205	0.00586085	0.00543528	0.877778	0.814874
1936	CSF_CXCL1	('I', 'healthy control')	16	25	0.512603	5.87847	5.81825	0	0.74387	0.693265
1937	CSF_TSLP	('I', 'healthy control')	16	25	0.73819	0.0810381	0.05775	0.866667	0.903941
1938	CSF_CCL4	('I', 'healthy control')	16	25	0.547615	2.7708	2.81164	0	0.772146	0.720019
1939	CSF_CD6	('I', 'healthy control')	16	25	0.925435	0.0814886	0.0914529	0.666667	0.998425
1940	CSF_SCF	('I', 'healthy control')	16	25	0.414988	3.30552	3.50053	0	0.663948	0.615432
1941	CSF_IL18	('I', 'healthy control')	16	25	0.00127968	1.63557	1.19305	0	0.0167355	0.0140523
1942	CSF_SLAMF1	('I', 'healthy control')	16	25	0.883056	-0.0207951	-0.0194393	0.911111	0.976502
1943	CSF_TGF_alpha	('I', 'healthy control')	16	25	0.213955	4.48969	4.80816	0	0.46265	0.414151
1944	CSF_MCP_4	('I', 'healthy control')	16	25	0.000440607	5.39321	6.08689	0	0.00781236	0.00661926
1945	CSF_CCL11	('I', 'healthy control')	16	25	0.000263518	1.18597	1.55379	0.122222	0.00548117	0.00455546
1946	CSF_TNFSF14	('I', 'healthy control')	16	25	0.799514	0.530045	0.365939	0.5	0.933834
1947	CSF_FGF_23	('I', 'healthy control')	16	25	0.799514	0.0994784	0.0504988	0.766667	0.933834
1948	CSF_IL_10RA	('I', 'healthy control')	16	25	0.255766	0.0230346	0.0033962	0.855556	0.512774
1949	CSF_FGF_5	('I', 'healthy control')	16	25	0.968022	3.03491	3.02765	0	1	0.989645
1950	CSF_MMP_1	('I', 'healthy control')	16	25	0.0560151	5.56016	5.91736	0	0.207703	0.178146
1951	CSF_LIF_R	('I', 'healthy control')	16	25	0.883137	3.21317	3.16674	0	0.976502	0.94367
1952	CSF_FGF_21	('I', 'healthy control')	16	25	0.718188	0.635657	0.367425	0.533333	0.88963
1953	CSF_CCL19	('I', 'healthy control')	16	25	0.075521	6.53698	7.10395	0.0111111	0.251813	0.218311
1954	CSF_IL_15RA	('I', 'healthy control')	16	25	0.495301	0.00696912	-0.0241401	0.833333	0.730061
1955	CSF_IL_10RB	('I', 'healthy control')	16	25	0.946729	1.82223	1.91641	0	1	0.981585
1956	CSF_IL_22_RA1	('I', 'healthy control')	16	25	1	0	0	0.944444	1
1957	CSF_IL_18R1	('I', 'healthy control')	16	25	0.35646	2.90112	2.56914	0.0444444	0.612902	0.56156
1958	CSF_PD_L1	('I', 'healthy control')	16	25	0.58377	3.76054	3.75736	0	0.800851	0.750562
1959	CSF_CXCL5	('I', 'healthy control')	16	25	0.0336094	3.41753	3.74315	0.0111111	0.156453	0.133546
1960	CSF_TRANCE	('I', 'healthy control')	16	25	0.925422	0.0448951	0.0435748	0.888889	0.998425
1961	CSF_HGF	('I', 'healthy control')	16	25	0.0115495	7.02008	7.52023	0	0.0776125	0.065472
1962	CSF_IL_12B	('I', 'healthy control')	16	25	0.58377	0.709782	0.778107	0	0.800851	0.750562
1963	CSF_IL_24	('I', 'healthy control')	16	25	0.356229	0.0463351	0.0718162	0.833333	0.612902
1964	CSF_IL13	('I', 'healthy control')	16	25	0.738146	0.0578047	0.0507873	0.922222	0.903941
1965	CSF_ARTN	('I', 'healthy control')	16	25	0.820198	-0.018593	-0.0244956	0.877778	0.946858
1966	CSF_MMP_10	('I', 'healthy control')	16	25	0.512603	3.00663	3.28433	0	0.74387	0.693265
1967	CSF_IL10	('I', 'healthy control')	16	25	0.778877	0.0869801	0.0953315	0.733333	0.927468
1968	CSF_TNF	('I', 'healthy control')	16	25	0.7483	-0.355311	-0.446168	0.622222	0.907938
1969	CSF_CCL23	('I', 'healthy control')	16	25	0.168699	2.25244	2.59237	0	0.400025	0.354694
1970	CSF_CD5	('I', 'healthy control')	16	25	0.0526667	0.426307	0.58874	0	0.204306	0.175154
1971	CSF_CCL3	('I', 'healthy control')	16	25	0.565554	2.87663	2.80327	0	0.786232	0.735262
1972	CSF_Flt3L	('I', 'healthy control')	16	25	0.131037	7.40129	7.23142	0	0.343147	0.302233
1973	CSF_CXCL6	('I', 'healthy control')	16	25	0.00990664	3.01477	3.4962	0.0111111	0.0702471	0.0594399
1974	CSF_CXCL10	('I', 'healthy control')	16	25	0.968022	9.4061	9.42158	0	1	0.989645
1975	CSF_4E_BP1	('I', 'healthy control')	16	25	0.799566	1.89342	1.71312	0.0333333	0.933834	0.892049
1976	CSF_IL_20	('I', 'healthy control')	16	25	0.620802	0.00569236	0.00155129	0.888889	0.832872
1977	CSF_SIRT2	('I', 'healthy control')	16	25	0.914857	2.4744	2.48904	0.277778	0.992573	0.965161
1978	CSF_CCL28	('I', 'healthy control')	16	25	0.462339	1.1904	1.14618	0.244444	0.703197	0.652083
1979	CSF_DNER	('I', 'healthy control')	16	25	0.0712292	9.63822	9.71803	0	0.24307	0.211148
1980	CSF_EN_RAGE	('I', 'healthy control')	16	25	0.284923	0.276366	0.0981373	0.566667	0.54743
1981	CSF_CD40	('I', 'healthy control')	16	25	0.698365	8.25783	8.2256	0	0.877072	0.830616
1982	CSF_IL33	('I', 'healthy control')	16	25	1	0	0	0.944444	1
1983	CSF_IFN_gamma	('I', 'healthy control')	16	25	0.678542	0.262406	0.321609	0.611111	0.866522
1984	CSF_FGF_19	('I', 'healthy control')	16	25	0.00241803	3.92942	4.71115	0	0.0258871	0.0216506
1985	CSF_IL4	('I', 'healthy control')	16	25	0.547423	0.0565827	0.0509074	0.844444	0.772146
1986	CSF_LIF	('I', 'healthy control')	16	25	0.218781	0.378865	0.194242	0.466667	0.469647	0.420138
1987	CSF_NRTN	('I', 'healthy control')	16	25	0.194745	0.143388	0.017369	0.744444	0.437475
1988	CSF_MCP_2	('I', 'healthy control')	16	25	0.291114	4.46477	4.38679	0	0.552863	0.502754
1989	CSF_CASP_8	('I', 'healthy control')	16	25	0.698215	0.0781024	0.0445975	0.777778	0.877072
1990	CSF_CCL25	('I', 'healthy control')	16	25	0.841118	0.818775	0.936651	0.222222	0.952746	0.915241
1991	CSF_CX3CL1	('I', 'healthy control')	16	25	0.00110904	0.386005	1.01812	0.311111	0.0150443	0.0126561
1992	CSF_TNFRSF9	('I', 'healthy control')	16	25	0.678687	2.15679	2.19064	0	0.866522	0.821791
1993	CSF_NT_3	('I', 'healthy control')	16	25	0.904205	-0.0179175	0.00132583	0.911111	0.98401
1994	CSF_TWEAK	('I', 'healthy control')	16	25	0.698365	9.24331	9.15289	0	0.877072	0.830616
1995	CSF_CCL20	('I', 'healthy control')	16	25	0.414948	1.13529	1.4787	0.333333	0.663948	0.615432
1996	CSF_ST1A1	('I', 'healthy control')	16	25	0.239472	0.158342	0.000515364	0.811111	0.496923
1997	CSF_STAMBP	('I', 'healthy control')	16	25	0.968008	0.255495	0.197968	0.566667	1
1998	CSF_IL5	('I', 'healthy control')	16	25	0.883056	0.0118678	0.0177072	0.877778	0.976502
[truncated: 185 more rows]
[truncated: 152 more columns]

## Sheet: Figure 7g-j
Structures	CSFCellCount_leukocytes_Corr	CSFCellCount_leukocytes_pval	CSFCellCount_leukocytes_pval_corrected	CSFLactate_Corr	CSFLactate_pval	CSFLactate_pval_corrected	CSFProtein_Corr	CSFProtein_pval	CSFProtein_pval_corrected	CSFBloodAlbuminRatio_Corr	CSFBloodAlbuminRatio_pval	CSFBloodAlbuminRatio_pval_corrected	CSFGlucose_Corr	CSFGlucose_pval	CSFGlucose_pval_corrected
RightAccumbensArea	-0.632839	0.0272007	0.128232	-0.168099	0.583039	0.807801	-0.494629	0.0857329	0.221897	-0.551442	0.0786664	0.266256	-0.346385	0.246289	0.936373
LeftAccumbensArea	-0.821129	0.000579151	0.0293924	-0.594024	0.0250945	0.165624	-0.708854	0.00453561	0.0544274	-0.767134	0.00359214	0.0592703	-0.413377	0.141785	0.936373
RightAmygdala	-0.727095	0.00486165	0.0583398	-0.70621	0.00475799	0.089722	-0.832387	0.000220808	0.0145733	-0.838472	0.000655898	0.0282481	-0.346636	0.224685	0.936373
LeftAmygdala	-0.686637	0.00953538	0.0813568	-0.720485	0.0036523	0.089722	-0.744458	0.00225834	0.0490128	-0.739878	0.00594241	0.0784398	-0.137207	0.639972	0.936836
BrainStem	-0.17824	0.560165	0.672199	-0.317669	0.268392	0.553559	0.00549679	0.985121	0.985121	-0.0541141	0.867347	0.923305	-0.452919	0.103884	0.936373
RightCaudate	-0.370782	0.235413	0.419926	-0.102541	0.738875	0.894785	-0.42893	0.143599	0.275743	-0.529805	0.0936922	0.281304	-0.436753	0.135643	0.936373
LeftCaudate	-0.65513	0.0150804	0.1105	-0.516951	0.0583694	0.265681	-0.66574	0.00935111	0.0670204	-0.714263	0.00906266	0.0818206	-0.367997	0.195476	0.936373
RightCerebellumExterior	-0.60894	0.027182	0.128232	-0.614598	0.0193475	0.142214	-0.41117	0.144139	0.275743	-0.482561	0.112072	0.290068	-0.416352	0.138653	0.936373
LeftCerebellumExterior	-0.518292	0.0695977	0.22771	-0.463908	0.0947382	0.337561	-0.279448	0.333255	0.478149	-0.342446	0.275883	0.477292	-0.307629	0.284642	0.936373
RightCerebellumWhiteMatter	-0.0614497	0.849535	0.911696	-0.439464	0.132955	0.401587	0.0340835	0.911983	0.936631	-0.129378	0.704589	0.81584	-0.119874	0.696481	0.942836
LeftCerebellumWhiteMatter	-0.137478	0.670058	0.772756	-0.426599	0.146028	0.40951	-0.0172734	0.955335	0.962628	-0.148332	0.663371	0.788263	-0.168934	0.581142	0.936373
RightCerebralWhiteMatter	-0.0754122	0.806571	0.879895	-0.0455631	0.877085	0.962836	0.175199	0.549118	0.671144	0.211717	0.508887	0.658559	-0.192763	0.509096	0.936373
LeftCerebralWhiteMatter	0.0228918	0.940828	0.962708	0.0154884	0.958089	0.98037	0.349735	0.220288	0.338117	0.343724	0.273978	0.477292	-0.166555	0.569296	0.936373
CSF	0.0631202	0.862473	0.918117	-0.352671	0.287427	0.583697	-0.277933	0.407943	0.549326	-0.321972	0.364271	0.52265	0.0308836	0.928177	0.976881
RightHippocampus	-0.350315	0.240608	0.423471	-0.685762	0.0067795	0.102342	-0.534313	0.0490353	0.15787	-0.523476	0.0807005	0.266312	-0.0842451	0.774621	0.948591
LeftHippocampus	-0.310271	0.302201	0.484324	-0.603985	0.0221717	0.154035	-0.495357	0.0716838	0.205701	-0.449068	0.143066	0.349717	0.199327	0.49449	0.936373
RightInfLatVent	0.559471	0.248353	0.42616	-0.272375	0.554561	0.807801	0.298163	0.51602	0.654948	0.0646519	0.903157	0.924161	0.494624	0.25913	0.936373
LeftInfLatVent	0.667116	0.0707282	0.22771	0.522572	0.148913	0.40951	0.51468	0.156259	0.282551	0.385917	0.34504	0.506059	0.362788	0.33727	0.936373
RightLateralVentricle	0.524615	0.119509	0.303084	-0.124072	0.716262	0.875431	-0.0654451	0.848389	0.895899	-0.11352	0.75485	0.844408	0.0461712	0.892771	0.965949
LeftLateralVentricle	0.688146	0.0404397	0.171603	0.516714	0.126202	0.401587	0.714672	0.0202009	0.0987598	0.768502	0.0155396	0.0932377	0.336273	0.342092	0.936373
RightPallidum	-0.104541	0.733947	0.818214	0.0640669	0.827749	0.950632	0.0313238	0.915344	0.936631	0.078938	0.807343	0.880738	-0.209943	0.471286	0.936373
LeftPallidum	0.0669896	0.827866	0.895724	0.13754	0.639152	0.853697	0.145781	0.618993	0.729528	0.138017	0.668829	0.788263	-0.306251	0.286917	0.936373
RightPutamen	-0.588158	0.0344917	0.156997	-0.410679	0.144666	0.40951	-0.731089	0.00297047	0.0490128	-0.785648	0.00245519	0.0462979	-0.118814	0.685808	0.942836
LeftPutamen	-0.651462	0.0158559	0.1105	-0.654336	0.0111192	0.112903	-0.675351	0.00803671	0.0670204	-0.695915	0.0119528	0.0839205	-0.239874	0.408798	0.936373
RightThalamusProper	-0.253922	0.40252	0.547759	-0.162357	0.579205	0.807801	-0.126255	0.667133	0.759152	-0.0734268	0.820594	0.887856	-0.152949	0.60166	0.936373
LeftThalamusProper	-0.343366	0.250706	0.42616	-0.345659	0.226082	0.511313	-0.160657	0.583236	0.693578	-0.18524	0.564359	0.706763	-0.213387	0.463874	0.936373
RightVentralDC	-0.0291777	0.924617	0.953511	-0.131849	0.653208	0.853697	0.0634394	0.829414	0.882925	0.0557184	0.863446	0.923305	-0.183455	0.530139	0.936373
LeftVentralDC	0.0124024	0.967924	0.982815	-0.170171	0.560818	0.807801	0.0915689	0.75555	0.831599	0.0446512	0.890408	0.924161	-0.292204	0.310705	0.936373
OpticChiasm	-0.639291	0.0186447	0.123055	-0.766385	0.00138853	0.0761764	-0.758471	0.00166439	0.04394	-0.829067	0.000856002	0.0282481	-0.535303	0.0485381	0.936373
CerebellarVermalLobulesI_V	-0.335562	0.262342	0.438344	-0.521784	0.0556524	0.262361	-0.723542	0.00344424	0.0505155	-0.658028	0.0200105	0.111458	0.0963529	0.743161	0.947594
CerebellarVermalLobulesVI_VII	-0.520593	0.0681519	0.22771	-0.485234	0.0786152	0.314461	-0.484852	0.0788851	0.212793	-0.513324	0.087845	0.281304	0.104359	0.722559	0.947594
CerebellarVermalLobulesVIII_X	-0.162593	0.595612	0.708296	-0.420081	0.134792	0.401587	-0.0803675	0.784767	0.851555	-0.195604	0.542357	0.695059	-0.591526	0.025871	0.936373
LeftBasalForebrain	-0.748998	0.00321413	0.0496613	-0.575922	0.0311342	0.186805	-0.663723	0.00964688	0.0670204	-0.657032	0.0202651	0.111458	-0.229964	0.428995	0.936373
RightBasalForebrain	-0.639854	0.0250359	0.128232	-0.383065	0.196371	0.482288	-0.570924	0.0415633	0.144378	-0.553075	0.0776023	0.266256	-0.438761	0.133649	0.936373
RightACgGAnteriorCingulateGyrus	-0.728878	0.00716241	0.0727261	-0.213528	0.483643	0.769167	-0.366411	0.218177	0.338117	-0.363127	0.27236	0.477292	-0.105973	0.730424	0.947594
LeftACgGAnteriorCingulateGyrus	-0.0892235	0.771921	0.849113	0.175411	0.548628	0.807801	0.0781524	0.790577	0.851555	0.127271	0.69346	0.81006	0.481671	0.0811629	0.936373
RightAInsAnteriorInsula	-0.488399	0.0903765	0.265761	-0.296823	0.302762	0.596487	-0.636691	0.0143482	0.078217	-0.678203	0.0153422	0.0932377	-0.184035	0.528818	0.936373
LeftAInsAnteriorInsula	-0.295751	0.326552	0.484324	-0.0840357	0.775168	0.921821	-0.449425	0.106914	0.235212	-0.312615	0.322506	0.484853	-0.0715217	0.808029	0.95232
RightAOrGAnteriorOrbitalGyrus	-0.805434	0.000890677	0.0293924	-0.634766	0.0147395	0.138973	-0.763277	0.00149215	0.04394	-0.806427	0.00153097	0.0404177	-0.0960666	0.743901	0.947594
LeftAOrGAnteriorOrbitalGyrus	-0.628916	0.0212977	0.128232	-0.756753	0.00172967	0.0761764	-0.543868	0.0443881	0.150237	-0.730454	0.00697696	0.0804851	-0.689789	0.00633644	0.836411
RightAnGAngularGyrus	-0.431744	0.140703	0.329437	-0.623229	0.0172587	0.142214	-0.688061	0.00652371	0.0615092	-0.837268	0.000679265	0.0282481	-0.348469	0.222078	0.936373
LeftAnGAngularGyrus	-0.57791	0.0385809	0.169756	-0.271704	0.347379	0.644998	-0.703195	0.00502175	0.0552393	-0.646531	0.0230943	0.116947	-0.233778	0.421163	0.936373
RightCalcCalcarineCortex	-0.111225	0.717543	0.816514	-0.199542	0.494016	0.77631	-0.238289	0.411995	0.549326	-0.379117	0.224223	0.440077	0.131073	0.655133	0.936836
LeftCalcCalcarineCortex	0.00373395	0.990341	0.990341	-0.0198543	0.946289	0.978195	-0.141823	0.628644	0.734345	-0.153404	0.634079	0.767875	0.208708	0.473958	0.936373
RightCOCentralOperculum	-0.342609	0.251822	0.42616	-0.112716	0.701237	0.875431	-0.428971	0.125883	0.263754	-0.32799	0.297966	0.484853	-0.181262	0.535154	0.936373
LeftCOCentralOperculum	-0.299132	0.320786	0.484324	-0.299632	0.297989	0.595978	-0.584983	0.0279895	0.10556	-0.487352	0.108038	0.28522	-0.246167	0.396233	0.936373
RightCunCuneus	-0.620706	0.0235883	0.128232	-0.256328	0.37638	0.661126	-0.482447	0.0806034	0.212793	-0.497346	0.0999356	0.281304	0.163461	0.57659	0.936373
LeftCunCuneus	-0.360809	0.225832	0.408353	-0.142344	0.627371	0.853697	-0.311681	0.278016	0.403276	-0.267471	0.40065	0.562615	0.393663	0.163732	0.936373
RightEntEntorhinalArea	-0.849445	0.000237758	0.0293924	-0.743417	0.00230837	0.0761764	-0.865946	6.24e-05	0.0082337	-0.898614	7.1e-05	0.0093731	-0.361166	0.204538	0.936373
LeftEntEntorhinalArea	-0.736846	0.0040631	0.053633	-0.710408	0.00440883	0.089722	-0.692404	0.00606111	0.0615092	-0.69519	0.0120795	0.0839205	-0.0599876	0.838582	0.95954
RightFOFrontalOperculum	-0.417772	0.155468	0.346346	-0.498658	0.0695211	0.305893	-0.64008	0.0136786	0.078217	-0.611096	0.0347694	0.14805	-0.272006	0.346822	0.936373
LeftFOFrontalOperculum	-0.277232	0.359134	0.520942	-0.0545438	0.853078	0.95429	-0.175652	0.548071	0.671144	-0.0951436	0.768661	0.852632	0.0500258	0.865142	0.95954
RightFRPFrontalPole	-0.546303	0.0534044	0.201411	-0.158868	0.587492	0.807801	-0.452298	0.104418	0.233613	-0.428927	0.164119	0.382033	0.24008	0.408383	0.936373
LeftFRPFrontalPole	0.199784	0.512854	0.627592	0.256644	0.375771	0.661126	0.355064	0.212855	0.338117	0.407752	0.18826	0.395173	0.183634	0.529731	0.936373
RightFuGFusiformGyrus	-0.215342	0.479844	0.598777	-0.182968	0.531251	0.807801	-0.13908	0.635367	0.735688	-0.157331	0.625315	0.764273	-0.244066	0.400407	0.936373
LeftFuGFusiformGyrus	-0.720774	0.00544049	0.0598454	-0.675713	0.00799025	0.102342	-0.787645	0.000823353	0.0362275	-0.749573	0.00500317	0.0733798	-0.256629	0.375801	0.936373
RightGReGyrusRectus	-0.488105	0.0906004	0.265761	-0.218302	0.453392	0.748097	-0.437826	0.117411	0.249972	-0.445643	0.146517	0.35164	0.0489065	0.868135	0.95954
LeftGReGyrusRectus	-0.23714	0.458015	0.598777	-0.142707	0.641869	0.853697	-0.0329416	0.914922	0.936631	-0.00575832	0.986594	0.986594	-0.178896	0.558698	0.936373
RightIOGInferiorOccipitalGyrus	-0.434382	0.138023	0.329437	-0.22145	0.446741	0.746453	-0.114371	0.697039	0.779739	-0.18919	0.555932	0.705606	-0.0775554	0.792145	0.95232
LeftIOGInferiorOccipitalGyrus	-0.42782	0.144753	0.329437	-0.334695	0.24213	0.513019	-0.393971	0.163373	0.291423	-0.311626	0.324122	0.484853	-0.116211	0.69238	0.942836
RightITGInferiorTemporalGyrus	0.0383153	0.9011	0.94401	0.284617	0.324011	0.619846	0.37802	0.182647	0.309095	0.495417	0.101467	0.281304	-0.129098	0.660044	0.936836
LeftITGInferiorTemporalGyrus	-0.761299	0.00250181	0.0496613	-0.673966	0.00821673	0.102342	-0.599064	0.0235817	0.104377	-0.70443	0.0105375	0.0818206	-0.472976	0.0876248	0.936373
RightLiGLingualGyrus	-0.428755	0.143781	0.329437	-0.25412	0.380648	0.661126	-0.402952	0.153131	0.28074	-0.427017	0.166211	0.382033	0.0446325	0.879579	0.95954
LeftLiGLingualGyrus	-0.225519	0.458804	0.598777	-0.481625	0.0811968	0.315235	-0.671105	0.00859842	0.0670204	-0.649184	0.0223538	0.116947	0.13499	0.645435	0.936836
RightLOrGLateralOrbitalGyrus	-0.815688	0.00067536	0.0293924	-0.545723	0.0435248	0.220972	-0.631575	0.0154064	0.078217	-0.638914	0.0253186	0.118274	-0.220352	0.449055	0.936373
LeftLOrGLateralOrbitalGyrus	-0.625248	0.0222996	0.128232	-0.553416	0.0400748	0.220412	-0.51626	0.0587656	0.180397	-0.615925	0.0329723	0.145078	-0.45708	0.100352	0.936373
RightMCgGMiddleCingulateGyrus	-0.469042	0.123989	0.303084	-0.119308	0.697854	0.875431	-0.26896	0.374232	0.509264	-0.194027	0.567552	0.706763	0.372748	0.209712	0.936373
LeftMCgGMiddleCingulateGyrus	-0.209477	0.513484	0.627592	0.0398381	0.897188	0.962836	0.0549982	0.858369	0.899243	0.0332271	0.92274	0.936936	0.447187	0.125492	0.936373
RightMFCMedialFrontalCortex	-0.38948	0.18835	0.388472	-0.133931	0.648054	0.853697	-0.371	0.191574	0.317331	-0.346306	0.27015	0.477292	0.0238289	0.935555	0.976881
LeftMFCMedialFrontalCortex	0.261528	0.388078	0.539224	0.365113	0.19927	0.482288	0.46211	0.0961947	0.228319	0.503423	0.0952138	0.281304	0.249984	0.388713	0.936373
RightMFGMiddleFrontalGyrus	-0.695334	0.00832252	0.0784695	-0.490334	0.0750668	0.309651	-0.648806	0.012064	0.0758307	-0.596117	0.0407897	0.168257	0.114798	0.695958	0.942836
LeftMFGMiddleFrontalGyrus	-0.241359	0.426963	0.575093	-0.0638961	0.828202	0.950632	-0.186523	0.523161	0.655346	-0.108249	0.737725	0.83948	0.177407	0.544016	0.936373
RightMOGMiddleOccipitalGyrus	-0.545075	0.0668396	0.22771	-0.476483	0.099734	0.337561	-0.571985	0.0410997	0.144378	-0.586239	0.0580297	0.218855	-0.0993523	0.746752	0.947594
LeftMOGMiddleOccipitalGyrus	-0.415981	0.15743	0.346346	-0.0687249	0.815416	0.950632	-0.272891	0.345194	0.489952	-0.1718	0.593413	0.732061	0.153868	0.59945	0.936373
RightMOrGMedialOrbitalGyrus	-0.684443	0.00986143	0.0813568	-0.490398	0.0750229	0.309651	-0.640826	0.0135344	0.078217	-0.727589	0.00731683	0.0804851	-0.11321	0.699984	0.942836
LeftMOrGMedialOrbitalGyrus	-0.74782	0.00328979	0.0496613	-0.578921	0.0300655	0.186805	-0.600646	0.0231212	0.104377	-0.68745	0.0134949	0.089066	-0.436733	0.118435	0.936373
RightMPoGPostcentralGyrusMedialSegment	-0.274434	0.364204	0.522553	-0.0683091	0.816515	0.950632	-0.461292	0.0968627	0.228319	-0.271634	0.393075	0.557913	0.25034	0.388015	0.936373
LeftMPoGPostcentralGyrusMedialSegment	-0.03035	0.921596	0.953511	-0.107511	0.714495	0.875431	-0.0770415	0.793495	0.851555	-0.0199826	0.95085	0.958109	-0.00707336	0.980854	0.986399
RightMPrGPrecentralGyrusMedialSegment	-0.46483	0.109504	0.29499	-0.360415	0.205552	0.484514	-0.43922	0.116115	0.249972	-0.374175	0.230819	0.440077	0.256384	0.376272	0.936373
LeftMPrGPrecentralGyrusMedialSegment	0.22354	0.462862	0.598777	0.11181	0.70354	0.875431	0.185158	0.526262	0.655346	0.360197	0.250092	0.464959	0.539785	0.0463326	0.936373
RightMSFGSuperiorFrontalGyrusMedialSegment	-0.37903	0.201523	0.395719	-0.205534	0.480859	0.769167	-0.465295	0.0936246	0.228319	-0.407461	0.188605	0.395173	0.4806	0.0819406	0.936373
LeftMSFGSuperiorFrontalGyrusMedialSegment	-0.196164	0.520678	0.630546	-0.0429538	0.88408	0.962836	-0.129849	0.658176	0.755471	-0.0467309	0.885332	0.924161	0.518324	0.0575881	0.936373
RightMTGMiddleTemporalGyrus	0.107995	0.725456	0.818214	0.263487	0.36272	0.655877	0.405998	0.149756	0.27842	0.55555	0.0607498	0.222749	-0.0219228	0.940702	0.976881
LeftMTGMiddleTemporalGyrus	-0.383725	0.195536	0.391072	-0.418032	0.136905	0.401587	-0.168938	0.563703	0.676444	-0.317874	0.313991	0.484853	-0.391292	0.166513	0.936373
RightOCPOccipitalPole	-0.319074	0.312065	0.484324	-0.358729	0.228716	0.511313	-0.0956207	0.755999	0.831599	-0.25268	0.453478	0.604644	0.00959587	0.97518	0.986399
LeftOCPOccipitalPole	-0.548794	0.0521086	0.201411	-0.114903	0.69569	0.875431	-0.50818	0.0635425	0.186391	-0.504144	0.0946633	0.281304	0.191688	0.511508	0.936373
RightOFuGOccipitalFusiformGyrus	-0.546898	0.0530931	0.201411	-0.366056	0.198025	0.482288	-0.121286	0.679584	0.766711	-0.325078	0.302531	0.484853	-0.260138	0.369077	0.936373
LeftOFuGOccipitalFusiformGyrus	-0.529056	0.0630151	0.224811	-0.671622	0.00852852	0.102342	-0.651507	0.011595	0.0758307	-0.719608	0.0083287	0.0818206	-0.236242	0.416143	0.936373
RightOpIFGOpercularPartOfTheInferiorFrontalGyrus	-0.135813	0.6582	0.768871	-0.614418	0.0193928	0.142214	-0.389984	0.16806	0.293217	-0.491746	0.104424	0.281304	-0.270527	0.349554	0.936373
LeftOpIFGOpercularPartOfTheInferiorFrontalGyrus	-0.30453	0.311702	0.484324	-0.34956	0.220535	0.510713	-0.198946	0.495333	0.634796	-0.240388	0.451695	0.604644	-0.355114	0.212787	0.936373
RightOrIFGOrbitalPartOfTheInferiorFrontalGyrus	-0.613565	0.0257245	0.128232	-0.341277	0.232415	0.511313	-0.454796	0.10228	0.232776	-0.409762	0.185878	0.395173	-0.152405	0.602968	0.936373
LeftOrIFGOrbitalPartOfTheInferiorFrontalGyrus	-0.129518	0.673234	0.772756	0.164371	0.574441	0.807801	-0.0235892	0.936202	0.950606	0.0896648	0.781689	0.859858	0.236098	0.416436	0.936373
RightPCgGPosteriorCingulateGyrus	-0.611931	0.0262327	0.128232	-0.273931	0.343284	0.644998	-0.459162	0.0986164	0.228375	-0.374985	0.22973	0.440077	-0.139504	0.634326	0.936836
LeftPCgGPosteriorCingulateGyrus	-0.746353	0.003386	0.0496613	-0.335215	0.241353	0.513019	-0.592847	0.0254582	0.105015	-0.527997	0.0776503	0.266256	-0.14528	0.620212	0.936836
RightPCuPrecuneus	-0.373724	0.208425	0.395719	-0.287208	0.319431	0.619846	-0.380674	0.179343	0.307445	-0.340753	0.27842	0.477292	-0.0335218	0.909425	0.975968
LeftPCuPrecuneus	-0.509592	0.0752592	0.236529	-0.269307	0.351817	0.644998	-0.483304	0.0799883	0.212793	-0.374952	0.229774	0.440077	0.133881	0.648177	0.936836
RightPHGParahippocampalGyrus	-0.539529	0.0570451	0.209166	-0.459953	0.0979622	0.337561	-0.597045	0.0241794	0.104377	-0.502291	0.0960812	0.281304	-0.17288	0.554502	0.936373
LeftPHGParahippocampalGyrus	-0.451079	0.121839	0.303084	-0.378166	0.182464	0.481705	-0.595935	0.0245128	0.104377	-0.462116	0.130404	0.331025	0.158445	0.588499	0.936373
RightPInsPosteriorInsula	-0.411315	0.162618	0.351894	0.0109567	0.970346	0.98268	-0.534595	0.048893	0.15787	-0.377208	0.226757	0.440077	-0.0944828	0.747997	0.947594
LeftPInsPosteriorInsula	-0.372642	0.209851	0.395719	-0.0344324	0.906974	0.965489	-0.468489	0.091096	0.228319	-0.319998	0.310587	0.484853	-0.0740019	0.801491	0.95232
RightPOParietalOperculum	-0.36619	0.218476	0.40268	-0.0568635	0.846895	0.95429	-0.414156	0.14096	0.275743	-0.296661	0.349098	0.506384	-0.0676518	0.818254	0.955246
LeftPOParietalOperculum	-0.485383	0.0926859	0.265968	-0.00545675	0.985229	0.985229	-0.370421	0.192322	0.317331	-0.213379	0.505489	0.658559	-0.0572443	0.845881	0.95954
RightPoGPostcentralGyrus	0.00468773	0.987874	0.990341	-0.0190165	0.948553	0.978195	-0.172722	0.554869	0.671952	-0.0463336	0.886302	0.924161	0.0922555	0.753768	0.947594
LeftPoGPostcentralGyrus	-0.268317	0.375419	0.532853	-0.661539	0.0099751	0.109726	-0.585464	0.0278295	0.10556	-0.584058	0.0461465	0.179157	-0.199213	0.494743	0.936373
RightPOrGPosteriorOrbitalGyrus	-0.794626	0.00117266	0.0309583	-0.569435	0.0335414	0.192499	-0.713522	0.00416299	0.0544274	-0.793243	0.00207835	0.0457237	-0.304868	0.289211	0.936373
LeftPOrGPosteriorOrbitalGyrus	-0.289201	0.337882	0.49556	-0.332881	0.24485	0.513019	-0.41372	0.141421	0.275743	-0.492731	0.103625	0.281304	-0.0836712	0.77612	0.948591
RightPPPlanumPolare	-0.297202	0.32407	0.484324	0.041858	0.887019	0.962836	-0.464224	0.0944836	0.228319	-0.313599	0.320903	0.484853	-0.147062	0.615881	0.936836
LeftPPPlanumPolare	-0.325084	0.278459	0.459458	-0.164237	0.574758	0.807801	-0.525674	0.0535327	0.168246	-0.412247	0.182962	0.395173	-0.0736032	0.802541	0.95232
RightPrGPrecentralGyrus	-0.386416	0.192154	0.390221	-0.380956	0.178995	0.481705	-0.316802	0.269773	0.395666	-0.318061	0.313691	0.484853	-0.32605	0.25526	0.936373
LeftPrGPrecentralGyrus	-0.39764	0.178451	0.373898	-0.426208	0.128608	0.401587	-0.322619	0.260589	0.386492	-0.412292	0.182909	0.395173	-0.160686	0.583168	0.936373
RightPTPlanumTemporale	-0.150735	0.62304	0.734297	0.182749	0.531752	0.807801	-0.268194	0.353888	0.491719	-0.102098	0.752202	0.844408	-0.0447539	0.879253	0.95954
LeftPTPlanumTemporale	-0.214868	0.480836	0.598777	0.226906	0.435327	0.736708	-0.355871	0.211744	0.338117	-0.119281	0.711955	0.8172	0.277761	0.336305	0.936373
RightSCASubcallosalArea	-0.3826	0.219644	0.40268	-0.219376	0.471453	0.768294	-0.365467	0.219456	0.338117	-0.366675	0.26735	0.477292	-0.411562	0.162341	0.936373
LeftSCASubcallosalArea	-0.478041	0.115968	0.302112	-0.172741	0.572522	0.807801	-0.34155	0.253385	0.380078	-0.330469	0.32091	0.484853	-0.399502	0.176241	0.936373
RightSFGSuperiorFrontalGyrus	-0.570838	0.0416008	0.171603	-0.46809	0.0914093	0.335167	-0.733186	0.00284837	0.0490128	-0.704662	0.0105007	0.0818206	0.0888891	0.762513	0.948591
LeftSFGSuperiorFrontalGyrus	-0.0474701	0.877614	0.92676	-0.0397529	0.892671	0.962836	-0.222627	0.444266	0.586431	-0.0404448	0.900685	0.924161	0.265221	0.359453	0.936373
RightSMCSupplementaryMotorCortex	-0.262788	0.385712	0.539224	-0.124719	0.670973	0.868318	-0.350393	0.219362	0.338117	-0.237463	0.457385	0.604644	0.573347	0.0320736	0.936373
LeftSMCSupplementaryMotorCortex	-0.103045	0.737632	0.818214	-0.0859305	0.770221	0.921821	-0.263903	0.361935	0.497661	-0.143981	0.655285	0.786342	0.594542	0.0249359	0.936373
RightSMGSupramarginalGyrus	-0.297929	0.322831	0.484324	-0.162575	0.578688	0.807801	-0.408452	0.147073	0.277337	-0.372283	0.233374	0.440077	-0.0216316	0.941488	0.976881
LeftSMGSupramarginalGyrus	-0.469882	0.105192	0.289278	-0.2295	0.429954	0.736708	-0.216658	0.456886	0.597118	-0.246248	0.440397	0.604644	-0.330071	0.2491	0.936373
RightSOGSuperiorOccipitalGyrus	-0.456661	0.116725	0.302112	-0.475692	0.0855692	0.322718	-0.389343	0.168822	0.293217	-0.425521	0.167863	0.382033	0.298647	0.299659	0.936373
LeftSOGSuperiorOccipitalGyrus	-0.50354	0.0793815	0.243683	-0.00914947	0.975236	0.98268	-0.33084	0.247933	0.376175	-0.257662	0.41879	0.581898	0.297352	0.301859	0.936373
RightSPLSuperiorParietalLobule	-0.214951	0.480662	0.598777	-0.616697	0.0188228	0.142214	-0.633944	0.0149091	0.078217	-0.64364	0.023921	0.116947	0.00502463	0.986399	0.986399
LeftSPLSuperiorParietalLobule	-0.295915	0.32627	0.484324	-0.363845	0.200953	0.482288	-0.555631	0.0391197	0.143439	-0.457069	0.135212	0.336754	0.449181	0.107129	0.936373
RightSTGSuperiorTemporalGyrus	0.22096	0.468174	0.598777	0.432664	0.122301	0.401587	0.208504	0.474402	0.613931	0.313523	0.321026	0.484853	0.019488	0.947279	0.976881
LeftSTGSuperiorTemporalGyrus	-0.376295	0.205063	0.395719	-0.0273985	0.925924	0.977776	-0.423381	0.131437	0.266918	-0.337337	0.283578	0.479901	-0.177777	0.543161	0.936373
RightTMPTemporalPole	-0.651233	0.0159052	0.1105	-0.547607	0.0426605	0.220972	-0.666335	0.00926514	0.0670204	-0.712149	0.00936591	0.0818206	-0.0493264	0.867012	0.95954
LeftTMPTemporalPole	-0.478251	0.0983055	0.276092	-0.536949	0.0477194	0.233295	-0.587005	0.0273216	0.10556	-0.636729	0.0259844	0.118274	0.00794444	0.978496	0.986399
RightTrIFGTriangularPartOfTheInferiorFrontalGyrus	-0.399509	0.176231	0.373898	-0.743683	0.00229553	0.0761764	-0.513573	0.0603242	0.180973	-0.588497	0.04412	0.17648	-0.317386	0.268843	0.936373
LeftTrIFGTriangularPartOfTheInferiorFrontalGyrus	0.225407	0.459034	0.598777	0.369475	0.193549	0.482288	0.269414	0.351618	0.491719	0.379806	0.223313	0.440077	0.339242	0.235392	0.936373
RightTTGTransverseTemporalGyrus	-0.316791	0.291612	0.47522	0.0590255	0.84114	0.95429	-0.487257	0.0771936	0.212793	-0.309926	0.326909	0.484853	-0.0651096	0.824985	0.955246
LeftTTGTransverseTemporalGyrus	-0.257913	0.394907	0.542997	0.0218151	0.940993	0.978195	-0.426796	0.128024	0.26405	-0.237115	0.458063	0.604644	0.176469	0.546181	0.936373

## Sheet: Figure S1a
Experiment performed: 24.11.2021					Experiment performed: 18.10.2021
anti-MOG-IgG detection					anti-NF155-IgG detection
Patients (serum):			MFI ratio		Patients (serum):			MFI ratio
1	771	789	1.02335		1	646	647	1.00155
2	1135	1111	0.978855		2	765	1014	1.32549
3	1099	1140	1.03731		3	969	972	1.0031
4	680	636	0.935294		4	560	579	1.03393
5	687	661	0.962154		5	568	604	1.06338
6	1023	877	0.857283		6	700	777	1.11
7	797	741	0.929737		7	622	677	1.08842
8	1396	1295	0.92765		8	1114	1003	0.900359
9	772	793	1.0272		9	596	624	1.04698
10	839	866	1.03218		10	631	669	1.06022
11	823	696	0.845687		11	648	635	0.979938
12	1101	983	0.892825		12	876	832	0.949772
13	17575	14843	0.844552		13	18221	11582	0.63564
14	3112	2943	0.945694		14	2601	2410	0.926567
15	678	861	1.26991		15	578	597	1.03287
16	1413	1174	0.830856		16	865	1008	1.16532
17	795	755	0.949686		17	626	691	1.10383
18	684	744	1.08772		18	575	625	1.08696
19	615	628	1.02114		19	559	584	1.04472
20	976	838	0.858607		20	821	824	1.00365
21	895	917	1.02458		21	719	769	1.06954
22	1056	1060	1.00379		22	928	839	0.904095
23	863	751	0.87022		23	683	684	1.00146
24	752	722	0.960106		24	614	616	1.00326
25	1035	1125	1.08696		25	827	794	0.960097
26	945	845	0.89418		26	590	629	1.0661
27	909	919	1.011		27	655	676	1.03206
28	849	783	0.922261		28	689	731	1.06096
29	838	802	0.957041		29	677	778	1.14919
30	1743	2130	1.22203		30	1480	1807	1.22095
31	697	676	0.969871		31	592	618	1.04392
32	847	820	0.968123		32	662	790	1.19335
33	843	762	0.903915		33	659	709	1.07587
34	1264	1300	1.02848		34	695	786	1.13094
35	687	678	0.9869		35	575	591	1.02783
36	796	799	1.00377		36	641	716	1.117
37	767	842	1.09778		37	636	648	1.01887
38	742	923	1.24394		38	615	666	1.08293
39	926	987	1.06587		39	755	952	1.26093
40	879	915	1.04096		40	692	824	1.19075
4927	1058	1059	1.00095		4927	927	882	0.951456
5050	785	766	0.975796		5050	686	723	1.05394
5052	958	939	0.980167		5052	721	831	1.15257
5062	756	693	0.916667		5062	622	635	1.0209
5092	760	695	0.914474		5092	688	665	0.96657
5119	1011	958	0.947577		5119	663	734	1.10709
5184	1247	1336	1.07137		5184	1111	1103	0.992799
5199	769	758	0.985696		5199	649	663	1.02157
5204	734	659	0.89782		5204	620	626	1.00968
5235	4295	4637	1.07963		5235	3947	3761	0.952876
5244	851	861	1.01175		5244	633	801	1.2654
5272	1046	1317	1.25908		5272	891	1327	1.48934
5563	927	995	1.07335		5563	735	1067	1.4517
5690	885	872	0.985311		5690	659	762	1.1563
5765	773	810	1.04787		5765	631	632	1.00158
5787	700	657	0.938571		5787	600	621	1.035
5814	759	687	0.905138		5814	653	652	0.998469
5850	1582	1443	0.912137		5850	1598	1161	0.726533
5867	1065	970	0.910798		5867	844	817	0.968009
5904	906	870	0.960265		5904	780	812	1.04103
5977	770	689	0.894805		5977	640	648	1.0125
6235	1135	1152	1.01498		6235	730	909	1.24521
6346	1015	852	0.839409		6346	744	770	1.03495
6424	703	662	0.941679		6424	594	604	1.01684
6440	1429	1418	0.992302		6440	1140	1713	1.50263
4943	765	693	0.905882		4943	613	646	1.05383
4948	753	656	0.871182		4948	580	596	1.02759
4995	751	721	0.960053		4995	598	648	1.08361
5003	828	713	0.861111		5003	630	642	1.01905
5011	659	643	0.975721		5011	567	602	1.06173
5071	849	802	0.944641		5071	747	733	0.981258
5097	2491	2884	1.15777		5097	1353	2021	1.49372
5108	919	850	0.924918		5108	757	746	0.985469
5112	811	895	1.10358		5112	687	697	1.01456
5150	1090	918	0.842202		5150	960	891	0.928125
5152	754	812	1.07692		5152	670	673	1.00448
5157	724	681	0.940608		5157	586	617	1.0529
5539	880	852	0.968182		5539	678	702	1.0354
5652	722	691	0.957064		5652	564	591	1.04787
5688	981	971	0.989806		5688	682	719	1.05425
5705	999	933	0.933934		5705	830	837	1.00843
5831	1028	1463	1.42315		5831	800	878	1.0975
6063	1028	1023	0.995136		6063	871	904	1.03789
6423	5198	5252	1.01039		6423	949	1023	1.07798
6427	772	742	0.96114		6427	619	648	1.04685
5987	801	802	1.00125		5987	627	676	1.07815
6514	750	746	0.994667		6514	616	620	1.00649
6516	742	1754	2.36388		6516	604	641	1.06126
6697	725	681	0.93931		6697	571	600	1.05079
6698	859	792	0.922002		6698	630	661	1.04921

## Sheet: Figure S1b
dsDNA IgG																																dsDNA IgA
	NeuroCOVID_all_chronological						NeuroCOVID_1					NeuroCOVID_2					NeuroCOVID_3					HD					Inflamm.						NeuroCOVID_all_chronological						NeuroCOVID_1					NeuroCOVID_2					NeuroCOVID_3
Plasma	Repl. 1	Repl. 2	Repl. 3	Average		Plasma	Repl. 1	Repl. 2	Repl. 3	Average	Plasma	Repl. 1	Repl. 2	Repl. 3	Average	Plasma	Repl. 1	Repl. 2	Repl. 3	Average	Plasma	Repl. 1	Repl. 2	Repl. 3	Average	Plasma	Repl. 1	Repl. 2	Repl. 3	Average		Plasma	Repl. 1	Repl. 2	Repl. 3	Average		Plasma	Repl. 1	Repl. 2	Repl. 3	Average	Plasma	Repl. 1	Repl. 2	Repl. 3	Average	Plasma	Repl. 1
S01	0.741667	0.704067	0.693067	0.712933		S06	0.937867	0.829067	0.879167	0.882033	S01	0.741667	0.704067	0.693067	0.712933	S03	0.600467	0.544567	0.568567	0.5712	S4927	0.809067	0.920967	0.854467	0.8615	S4943	0.844867	0.761567	0.770267	0.792233		S01	0.915967	0.790567	0.832767	0.846433		S06	0.312967	0.221767	0.212067	0.248933	S01	0.915967	0.790567	0.832767	0.846433	S03	0.263367
S02	0.675767	0.553067	0.596367	0.6084		S08	0.754167	0.767167	0.789367	0.770233	S02	0.675767	0.553067	0.596367	0.6084	S07	1.28197	1.27407	1.11727	1.22443	S5050	0.736367	0.661467	0.673367	0.6904	S4948	0.482667	0.452567	0.426367	0.453867		S02	0.308167	0.257367	0.269867	0.278467		S08	1.10747	1.01487	1.07097	1.06443	S02	0.308167	0.257367	0.269867	0.278467	S07	0.337067
S03	0.600467	0.544567	0.568567	0.5712		S09	0.648467	0.707967	0.693367	0.683267	S04	0.391967	0.361867		0.376917	S10	1.00057	0.976267	0.943267	0.973367	S5052	0.470067	0.453767	0.462967	0.462267	S4995	0.495767	0.443467	0.427767	0.455667		S03	0.263367	0.240967	0.224667	0.243		S09	0.409267	0.363667	0.375967	0.382967	S04	0.0744667	0.0635667	0.0642667	0.0674333	S10	0.617467
S04	0.391967	0.361867		0.376917		S12	0.805167	0.708267	0.794467	0.7693	S05	0.575367	0.416267	0.481267	0.490967	S11	0.565667	0.527867	0.572867	0.555467	S5062	0.582367	0.553967	0.592667	0.576333	S5003	0.831567	0.741967	0.707867	0.760467		S04	0.0744667	0.0635667	0.0642667	0.0674333		S12	1.02897	1.04977	1.07397	1.0509	S05	0.362267	0.312667	0.283167	0.319367	S11	0.660767
S05	0.575367	0.416267	0.481267	0.490967		S13	1.07137	1.04967		1.06052	S14	1.86897	1.75527	1.84007	1.82143	S18	0.268267	0.346867	0.351067	0.322067	S5092	0.666967	0.605667	0.651167	0.641267	S5011	0.987567	0.905067	0.836467	0.9097		S05	0.362267	0.312667	0.283167	0.319367		S13	0.521067	0.432867	0.447267	0.467067	S14	0.894567	0.896467	0.855967	0.882333	S18	0.0128667
S06	0.937867	0.829067	0.879167	0.882033		S15	0.641767	0.572767	0.563567	0.5927	S20	1.14697	1.30857	1.13467	1.19673	S19	0.504167	0.500767	0.518167	0.5077	S5119	0.399067	0.393567	0.403167	0.3986	S5071	2.07397	2.01307	1.88747	1.9915		S06	0.312967	0.221767	0.212067	0.248933		S15	0.492867	0.482667	0.443967	0.473167	S20	0.575367	0.600567	0.652467	0.609467	S19	0.443067
S07	1.28197	1.27407	1.11727	1.22443		S16	0.806467	0.650367	0.721967	0.726267	S33	0.631367	0.565267	0.577867	0.5915	S21	0.879467	0.859467	0.777667	0.838867	S5184	0.662967	0.648667	0.656167	0.655933	S5097	0.572367	0.590967	0.525667	0.563		S07	0.337067	0.254667	0.222167	0.2713		S16	0.676067	0.633467	0.604767	0.6381	S33	1.09497	1.03917	1.08967	1.0746	S21	1.45567
S08	0.754167	0.767167	0.789367	0.770233		S17	0.848567	0.790667	0.762167	0.800467						S22	1.12187	1.01687	1.07367	1.0708	S5199	0.662467	0.638367	0.627467	0.642767	S5108	1.91417	1.90497	1.91797	1.91237		S08	1.10747	1.01487	1.07097	1.06443		S17	0.0586667	0.0785667	0.0571667	0.0648						S22	0.381867
S09	0.648467	0.707967	0.693367	0.683267		S25	1.06927	1.02727	1.03007	1.0422						S23	1.20107	1.18497	1.16567	1.1839	S5204	0.561667	0.557467	0.578967	0.566033	S5112	0.783267	0.732867	0.733367	0.749833		S09	0.409267	0.363667	0.375967	0.382967		S25	0.925967	0.937767	0.938567	0.9341						S23	1.09497
S10	1.00057	0.976267	0.943267	0.973367		S26	0.606467	0.548967	0.539067	0.564833						S24	0.863767	0.837967	0.821067	0.840933	S5235	0.382267	0.435267	0.470767	0.429433	S5150	1.02727	0.899367	0.889667	0.938767		S10	0.617467	0.591067	0.572267	0.5936		S26	0.258667	0.239467	0.247767	0.248633						S24	0.348667
S11	0.565667	0.527867	0.572867	0.555467		S27	0.861167	0.907167	0.858367	0.875567						S36	1.76517	1.82917	1.75857	1.7843	S5244	0.275967	0.275067	0.326167	0.2924	S5152	0.640867	0.587367	0.635267	0.621167		S11	0.660767	0.658967	0.570567	0.6301		S27	0.523467	0.451467	0.464867	0.479933						S36	0.877133
S12	0.805167	0.708267	0.794467	0.7693		S28	0.581067	0.577267	0.582867	0.5804						S37	0.464067	0.430167	0.398167	0.4308	S5272	0.763167	0.778767	0.785767	0.7759	S5157	0.554367	0.476367	0.486167	0.505633		S12	1.02897	1.04977	1.07397	1.0509		S28	0.533367	0.537567	0.525767	0.532233						S37	1.04203
S13	1.07137	1.04967		1.06052		S29	0.553167	0.561967	0.537667	0.550933						S38	0.756267	0.703067	0.733067	0.7308	S5563	0.612167	0.629367	0.604067	0.6152	S5539	0.760967	0.744667	0.779067	0.761567		S13	0.521067	0.432867	0.447267	0.467067		S29	0.443167	0.481867	0.463667	0.4629						S38	0.484133
S14	1.86897	1.75527	1.84007	1.82143		S30	0.582367	0.544567	0.571667	0.5662						S39	0.981967	0.924967	0.888167	0.9317	S5690	0.431867	0.421567	0.405267	0.419567	S5652	0.804467	0.795067	0.816767	0.805433		S14	0.894567	0.896467	0.855967	0.882333		S30	0.247267	0.230067	0.262567	0.246633						S39	1.11373
S15	0.641767	0.572767	0.563567	0.5927		S31	0.770467	0.817167	0.823367	0.803667						S40	0.510167	0.461067	0.468967	0.480067	S5765	1.17427	1.29187	1.19907	1.22173	S5688	1.20077	1.16217	1.15507	1.17267		S15	0.492867	0.482667	0.443967	0.473167		S31	0.156367	0.176567	0.193167	0.175367						S40	0.312733
S16	0.806467	0.650367	0.721967	0.726267		S32	0.365467	0.350467	0.320967	0.345633											S5787	0.430567	0.417767	0.426067	0.4248	S5705	0.574567	0.545067	0.479867	0.533167		S16	0.676067	0.633467	0.604767	0.6381		S32	0.637867	0.634867	0.679467	0.650733
S17	0.848567	0.790667	0.762167	0.800467		S34	0.595067	0.563767	0.490367	0.549733											S5814	0.376567	0.357967	0.367367	0.3673	S5831	0.593167	0.540567	0.533067	0.5556		S17	0.0586667	0.0785667	0.0571667	0.0648		S34	0.0931333	0.0642333	0.0565333	0.0713
S18	0.268267	0.346867	0.351067	0.322067		S35	0.457067	0.421167	0.445067	0.4411											S5850	0.364767	0.402367	0.368067	0.3784	S6063	0.575567	0.565667	0.504667	0.548633		S18	0.0128667	-0.000233333	0.0565667	0.0230667		S35	0.156933	0.115833	0.103733	0.1255
S19	0.504167	0.500767	0.518167	0.5077																	S5867	0.457967	0.524867	0.490167	0.491	S6423	0.891867	1.01197	0.967867	0.957233		S19	0.443067	0.474967	0.488267	0.468767
S20	1.14697	1.30857	1.13467	1.19673																	S5904	0.705467	0.710967	0.810667	0.742367	S6427	1.57377	1.51407	1.53977	1.54253		S20	0.575367	0.600567	0.652467	0.609467
S21	0.879467	0.859467	0.777667	0.838867																	S5977	0.754067	0.778867	0.793767	0.775567	S5987	0.401467	0.427467	0.404167	0.411033		S21	1.45567	1.30977	1.41917	1.39487
S22	1.12187	1.01687	1.07367	1.0708																	S6235	0.396867	0.406767	0.439267	0.4143	S6514	0.649967	0.674767	0.642767	0.655833		S22	0.381867	0.411567	0.447767	0.413733
S23	1.20107	1.18497	1.16567	1.1839																	S6346	0.538967	0.533567	0.528867	0.5338	S6516	0.624767	0.607267	0.609467	0.613833		S23	1.09497	1.03917	1.08967	1.0746
S24	0.863767	0.837967	0.821067	0.840933																	S6424	0.383267	0.367167	0.403567	0.384667	S6697	0.512467	0.434167	0.459067	0.468567		S24	0.348667	0.301367	0.346067	0.332033
S25	1.06927	1.02727	1.03007	1.0422																	S6440	0.726267	0.705467	0.696967	0.709567	S6698	1.06737	1.10717	1.11807	1.09753		S25	0.925967	0.937767	0.938567	0.9341
S26	0.606467	0.548967	0.539067	0.564833																												S26	0.258667	0.239467	0.247767	0.248633
S27	0.861167	0.907167	0.858367	0.875567																												S27	0.523467	0.451467	0.464867	0.479933
S28	0.581067	0.577267	0.582867	0.5804																												S28	0.533367	0.537567	0.525767	0.532233
S29	0.553167	0.561967	0.537667	0.550933																												S29	0.443167	0.481867	0.463667	0.4629
S30	0.582367	0.544567	0.571667	0.5662																												S30	0.247267	0.230067	0.262567	0.246633
S31	0.770467	0.817167	0.823367	0.803667																												S31	0.156367	0.176567	0.193167	0.175367
S32	0.365467	0.350467	0.320967	0.345633																												S32	0.637867	0.634867	0.679467	0.650733
S33	0.631367	0.565267	0.577867	0.5915																												S33	0.866733	0.778633	0.760633	0.802
S34	0.595067	0.563767	0.490367	0.549733																												S34	0.0931333	0.0642333	0.0565333	0.0713
S35	0.457067	0.421167	0.445067	0.4411																												S35	0.156933	0.115833	0.103733	0.1255
S36	1.76517	1.82917	1.75857	1.7843																												S36	0.877133	0.867233	0.867833	0.870733
S37	0.464067	0.430167	0.398167	0.4308																												S37	1.04203	0.953533	0.933233	0.976267
S38	0.756267	0.703067	0.733067	0.7308																												S38	0.484133	0.395233	0.388833	0.422733
S39	0.981967	0.924967	0.888167	0.9317																												S39	1.11373	1.00363	0.953833	1.02373
S40	0.510167	0.461067	0.468967	0.480067																												S40	0.312733	0.265333	0.280833	0.2863
RePOOPulate IgG																																RePOOPulate IgA
	NeuroCOVID_all_chronological						NeuroCOVID_1					NeuroCOVID_2					NeuroCOVID_3					HD					Inflamm.						NeuroCOVID_all_chronological						NeuroCOVID_1					NeuroCOVID_2					NeuroCOVID_3
Plasma	Repl. 1	Repl. 2	Repl. 3	Average		Plasma	Repl. 1	Repl. 2	Repl. 3	Average	Plasma	Repl. 1	Repl. 2	Repl. 3	Average	Plasma	Repl. 1	Repl. 2	Repl. 3	Average	Plasma	Repl. 1	Repl. 2	Repl. 3	Average	Plasma	Repl. 1	Repl. 2	Repl. 3	Average		Plasma	Repl. 1	Repl. 2	Repl. 3	Average		Plasma	Repl. 1	Repl. 2	Repl. 3	Average	Plasma	Repl. 1	Repl. 2	Repl. 3	Average	Plasma	Repl. 1
S01	2.55883	2.34353	2.40263	2.435		S06	2.44423	2.47203	2.45993	2.45873	S01	2.55883	2.34353	2.40263	2.435	S03	2.08153	2.28013	2.02103	2.12757	S4927	2.4213	2.4254	2.2937	2.38013	S4943	2.0779	2.1332	2.1157	2.10893		S01	0.692833	0.705633	0.670633	0.6897		S06	0.547333	0.553433	0.584833	0.561867	S01	0.692833	0.705633	0.670633	0.6897	S03	0.556533
S02	1.27523	1.42973	1.09423	1.2664		S08	2.72733	2.77903	2.81113	2.7725	S02	1.27523	1.42973	1.09423	1.2664	S07	2.46693	2.36003	2.59103	2.47267	S5050	2.161	2.1719	2.2196	2.18417	S4948	1.1598	1.1956	1.2475	1.20097		S02	0.416833	0.485833	0.417433	0.440033		S08	0.501633	0.488133	0.517233	0.502333	S02	0.416833	0.485833	0.417433	0.440033	S07	0.869133
S03	2.08153	2.28013	2.02103	2.12757		S09	1.94813	2.06583	2.14863	2.0542	S04	1.56733	1.64413	1.46753	1.55967	S10	2.61513	2.46983	2.53003	2.53833	S5052	2.033	2.0562	2.1561	2.08177	S4995	2.2061	2.2342	2.2812	2.2405		S03	0.556533	0.548733	0.524033	0.5431		S09	1.10093	1.15423	1.08763	1.11427	S04	0.159033	0.115833	0.195533	0.1568	S10	1.60183
S04	1.56733	1.64413	1.46753	1.55967		S12	2.68603	2.68933	2.66473	2.68003	S05	2.30393	2.29123	2.32773	2.30763	S11	1.94873	1.84823	1.83423	1.87707	S5062	1.6586	1.7103	1.7269	1.6986	S5003	2.5671	2.5619	2.5831	2.5707		S04	0.159033	0.115833	0.195533	0.1568		S12	0.618133	0.605433	0.620233	0.6146	S05	0.316733	0.276033	0.323133	0.3053	S11	1.10823
S05	2.30393	2.29123	2.32773	2.30763		S13	2.51253	2.51543	2.55053	2.52617	S14	2.80393	2.75663	2.75743	2.77267	S18	1.89123	1.77463	1.86683	1.84423	S5092	1.7598	1.7834	1.9027	1.8153	S5011	1.1876	1.2025	1.1825	1.19087		S05	0.316733	0.276033	0.323133	0.3053		S13	0.930633	0.913633	0.954133	0.9328	S14	1.67473	1.57323	1.60283	1.61693	S18	0.347933
S06	2.44423	2.47203	2.45993	2.45873		S15	2.20403	2.18943	2.26183	2.21843	S20	2.35323	2.43813	2.32673	2.3727	S19	1.70703	1.71223	1.58913	1.66947	S5119	1.2468	1.2463	1.3717	1.28827	S5071	2.1833	2.1126	2.1398	2.14523		S06	0.547333	0.553433	0.584833	0.561867		S15	0.616633	0.717033	0.751433	0.695033	S20	1.33973	1.34613	1.35443	1.34677	S19	1.04583
S07	2.46693	2.36003	2.59103	2.47267		S16	2.63773	2.59623	2.54273	2.59223	S33	1.5546	1.5123	1.5778	1.54823	S21	2.27793	2.20813	2.32663	2.2709	S5184	2.2081	2.203	2.306	2.23903	S5097	2.1076	2.1373	2.1354	2.12677		S07	0.869133	0.816833	0.799033	0.828333		S16	0.876333	0.825233	0.809033	0.836867	S33	1.30697	1.35377	1.33477	1.33183	S21	2.22533
S08	2.72733	2.77903	2.81113	2.7725		S17	0.940133	1.03503	1.09883	1.02467						S22	2.47133	2.51693	2.52013	2.5028	S5199	2.3416	2.453	2.4401	2.41157	S5108	2.6149	2.672	2.601	2.6293		S08	0.501633	0.488133	0.517233	0.502333		S17	0.104833	0.0582333	0.109033	0.0907						S22	1.06123
S09	1.94813	2.06583	2.14863	2.0542		S25	2.3277	2.2766	2.1833	2.26253						S23	2.4309	2.4715	2.4011	2.4345	S5204	2.3202	2.2567	2.3019	2.29293	S5112	2.2369	2.1048	2.2351	2.19227		S09	1.10093	1.15423	1.08763	1.11427		S25	1.7357	1.7378	1.7285	1.734						S23	1.4852
S10	2.61513	2.46983	2.53003	2.53833		S26	2.3911	2.3777	2.3558	2.37487						S24	2.2303	2.2604	2.1829	2.22453	S5235	2.1116	2.0961	2.0506	2.0861	S5150	2.6099	2.5772	2.5647	2.58393		S10	1.60183	1.60993	1.67183	1.62787		S26	0.7556	0.7527	0.7265	0.744933						S24	0.605
S11	1.94873	1.84823	1.83423	1.87707		S27	2.507	2.4227	2.4653	2.465						S36	1.8073	1.7988	1.9399	1.84867	S5244	2.1196	2.1631	2.1908	2.15783	S5152	2.5408	2.5893	2.558	2.5627		S11	1.10823	1.05843	1.12013	1.0956		S27	1.2635	1.1668	1.1783	1.20287						S36	0.328467
S12	2.68603	2.68933	2.66473	2.68003		S28	2.0709	2.1107	2.0152	2.0656						S37	1.9829	1.938	1.9316	1.95083	S5272	2.1172	1.9846	2.0051	2.03563	S5157	1.3946	1.3143	1.3877	1.36553		S12	0.618133	0.605433	0.620233	0.6146		S28	1.2148	1.2072	1.1571	1.19303						S37	2.24047
S13	2.51253	2.51543	2.55053	2.52617		S29	2.1935	2.1569	2.0793	2.14323						S38	2.0785	2.0861	2.2185	2.1277	S5563	2.1059	1.999	2.074	2.05963	S5539	2.1262	2.0389	2.1676	2.1109		S13	0.930633	0.913633	0.954133	0.9328		S29	1.2147	1.1692	1.1777	1.1872						S38	0.716667
S14	2.80393	2.75663	2.75743	2.77267		S30	1.7999	1.8237	1.7842	1.8026						S39	2.2676	2.232	2.1785	2.22603	S5690	2.504	2.46	2.5069	2.4903	S5652	1.6785	1.8603	1.8663	1.8017		S14	1.67473	1.57323	1.60283	1.61693		S30	0.5129	0.4906	0.4914	0.4983						S39	1.23707
S15	2.20403	2.18943	2.26183	2.21843		S31	1.9006	1.802	1.9821	1.8949						S40	2.1052	2.1014	2.1259	2.11083	S5765	2.0036	1.9763	2.0049	1.99493	S5688	2.1206	2.0873	2.1645	2.12413		S15	0.616633	0.717033	0.751433	0.695033		S31	0.477	0.4488	0.3768	0.4342						S40	0.958567
S16	2.63773	2.59623	2.54273	2.59223		S32	2.0449	2.1557	2.0618	2.08747											S5787	2.0201	2.1677	2.1797	2.1225	S5705	1.91563	1.97713	1.96403	1.95227		S16	0.876333	0.825233	0.809033	0.836867		S32	1.0111	1.0171	1.0463	1.02483
S17	0.940133	1.03503	1.09883	1.02467		S34	1.6322	1.7022	1.6585	1.6643											S5814	2.2014	2.1141	2.2309	2.18213	S5831	2.49853	2.57983	2.56803	2.5488		S17	0.104833	0.0582333	0.109033	0.0907		S34	0.273667	0.321067	0.239867	0.2782
S18	1.89123	1.77463	1.86683	1.84423		S35	1.6375	1.6741	1.7448	1.68547											S5850	2.1675	2.2921	2.2071	2.22223	S6063	2.48363	2.35943	2.48233	2.4418		S18	0.347933	0.372433	0.311333	0.3439		S35	0.333067	0.370167	0.324567	0.3426
S19	1.70703	1.71223	1.58913	1.66947																	S5867	1.9116	1.8278	1.8938	1.87773	S6423	2.60963	2.65273	2.55113	2.6045		S19	1.04583	1.07603	1.08823	1.07003
S20	2.35323	2.43813	2.32673	2.3727																	S5904	1.5217	1.4565	1.526	1.5014	S6427	2.07313	1.96973	1.96853	2.0038		S20	1.33973	1.34613	1.35443	1.34677
S21	2.27793	2.20813	2.32663	2.2709																	S5977	2.3566	2.3768	2.4271	2.38683	S5987	2.12823	2.21493	2.09653	2.14657		S21	2.22533	2.26293	2.26913	2.25247
S22	2.47133	2.51693	2.52013	2.5028																	S6235	2.0543	1.9965	2.056	2.0356	S6514	1.92123	1.87083	1.95403	1.91537		S22	1.06123	1.02233	1.01043	1.03133
S23	2.4309	2.4715	2.4011	2.4345																	S6346	2.1904	2.2294	2.1428	2.18753	S6516	2.49523	2.39593	2.37433	2.42183		S23	1.4852	1.3529	1.4574	1.43183
S24	2.2303	2.2604	2.1829	2.22453																	S6424	2.0135	2.0258	1.9409	1.9934	S6697	2.01933	2.06473	2.05433	2.04613		S24	0.605	0.5893	0.5249	0.573067
S25	2.3277	2.2766	2.1833	2.26253																	S6440	2.5075	2.5934	2.6995	2.60013	S6698	2.64293	2.75113	2.72223	2.70543		S25	1.7357	1.7378	1.7285	1.734
S26	2.3911	2.3777	2.3558	2.37487																												S26	0.7556	0.7527	0.7265	0.744933
S27	2.507	2.4227	2.4653	2.465																												S27	1.2635	1.1668	1.1783	1.20287
S28	2.0709	2.1107	2.0152	2.0656																												S28	1.2148	1.2072	1.1571	1.19303
S29	2.1935	2.1569	2.0793	2.14323																												S29	1.2147	1.1692	1.1777	1.1872
S30	1.7999	1.8237	1.7842	1.8026																												S30	0.5129	0.4906	0.4914	0.4983
S31	1.9006	1.802	1.9821	1.8949																												S31	0.477	0.4488	0.3768	0.4342
S32	2.0449	2.1557	2.0618	2.08747																												S32	1.0111	1.0171	1.0463	1.02483
S33	1.5546	1.5123	1.5778	1.54823																												S33	1.30697	1.35377	1.33477	1.33183
S34	1.6322	1.7022	1.6585	1.6643																												S34	0.273667	0.321067	0.239867	0.2782
S35	1.6375	1.6741	1.7448	1.68547																												S35	0.333067	0.370167	0.324567	0.3426
S36	1.8073	1.7988	1.9399	1.84867																												S36	0.328467	0.302467	0.362967	0.3313
S37	1.9829	1.938	1.9316	1.95083																												S37	2.24047	2.20447	2.19837	2.21443
S38	2.0785	2.0861	2.2185	2.1277																												S38	0.716667	0.741567	0.719767	0.726
S39	2.2676	2.232	2.1785	2.22603																												S39	1.23707	1.12227	1.20697	1.18877
S40	2.1052	2.1014	2.1259	2.11083																												S40	0.958567	0.976367	0.948967	0.9613
[truncated: 13 more columns]

## Sheet: Figure S3 and S4
	molecule	contrast	pval	padj	N1	N2	Median1	Median2
0	NMNAT1	('III', 'II')	0.0436877	0.0631876	14	5	-0.357405	-1.96353
1	NMNAT1	('III', 'I')	0.466929	0.466929	14	16	-0.357405	-0.660874
2	NMNAT1	('II', 'I')	0.0249644	0.0631876	5	16	-1.96353	-0.660874
3	NMNAT1	('III', 'inflammatory control')	0.0363124	0.0631876	14	25	-0.357405	1.293
4	NMNAT1	('II', 'healthy control')	0.00102477	0.00614862	5	25	-1.96353	0.027445
5	NMNAT1	('I', 'healthy control')	0.0526564	0.0631876	16	25	-0.660874	0.027445
6	NRP2	('III', 'II')	0.219298	0.529962	14	5	0.03035	-0.351495
7	NRP2	('III', 'I')	0.466929	0.529962	14	16	0.03035	-0.177845
8	NRP2	('II', 'I')	0.445132	0.529962	5	16	-0.351495	-0.177845
9	NRP2	('III', 'inflammatory control')	0.312468	0.529962	14	25	0.03035	0.174415
10	NRP2	('II', 'healthy control')	0.207626	0.529962	5	25	-0.351495	-0.023045
11	NRP2	('I', 'healthy control')	0.529962	0.529962	16	25	-0.177845	-0.023045
12	MAPT	('III', 'II')	0.106811	0.304577	14	5	0.48354	-0.78561
13	MAPT	('III', 'I')	0.058563	0.304577	14	16	0.48354	-0.124965
14	MAPT	('II', 'I')	0.445132	0.529051	5	16	-0.78561	-0.124965
15	MAPT	('III', 'inflammatory control')	0.529051	0.529051	14	25	0.48354	0.1002
16	MAPT	('II', 'healthy control')	0.152288	0.304577	5	25	-0.78561	0.00808
17	MAPT	('I', 'healthy control')	0.291114	0.43667	16	25	-0.124965	0.00808
18	CADM3	('III', 'II')	0.499828	0.749742	14	5	-0.66422	0.142895
19	CADM3	('III', 'I')	0.163737	0.49121	14	16	-0.66422	-0.103035
20	CADM3	('II', 'I')	0.841712	0.95704	5	16	0.142895	-0.103035
21	CADM3	('III', 'inflammatory control')	0.110579	0.49121	14	25	-0.66422	-0.069325
22	CADM3	('II', 'healthy control')	0.95704	0.95704	5	25	0.142895	0.069085
23	CADM3	('I', 'healthy control')	0.385066	0.749742	16	25	-0.103035	0.069085
24	GDNF	('III', 'II')	0.155838	0.233756	14	5	-2.38079	0
25	GDNF	('III', 'I')	0.447937	0.537524	14	16	-2.38079	0
26	GDNF	('II', 'I')	0.0944542	0.188908	5	16	0	0
27	GDNF	('III', 'inflammatory control')	0.0254839	0.0764517	14	25	-2.38079	0
28	GDNF	('II', 'healthy control')	1	1	5	25	0	0
29	GDNF	('I', 'healthy control')	0.000390595	0.00234357	16	25	0	0
30	UNC5C	('III', 'II')	0.686791	0.824149	14	5	-0.538735	-0.19597
31	UNC5C	('III', 'I')	0.0844954	0.253486	14	16	-0.538735	-0.08821
32	UNC5C	('II', 'I')	0.904713	0.904713	5	16	-0.19597	-0.08821
33	UNC5C	('III', 'inflammatory control')	0.00738764	0.0443259	14	25	-0.538735	-0.07051
34	UNC5C	('II', 'healthy control')	0.447757	0.671635	5	25	-0.19597	0.1763
35	UNC5C	('I', 'healthy control')	0.145234	0.290468	16	25	-0.08821	0.1763
36	VWC2	('III', 'II')	0.75387	0.904644	14	5	-0.48581	-0.460115
37	VWC2	('III', 'I')	0.662481	0.904644	14	16	-0.48581	-0.137895
38	VWC2	('II', 'I')	1	1	5	16	-0.460115	-0.137895
39	VWC2	('III', 'inflammatory control')	0.155627	0.46688	14	25	-0.48581	-0.061865
40	VWC2	('II', 'healthy control')	0.515922	0.904644	5	25	-0.460115	0.093005
41	VWC2	('I', 'healthy control')	0.137995	0.46688	16	25	-0.137895	0.093005
42	Siglec-9	('III', 'II')	0.0257998	0.154799	14	5	0.5845	-0.483145
43	Siglec-9	('III', 'I')	0.0643295	0.192988	14	16	0.5845	-0.23277
44	Siglec-9	('II', 'I')	0.178977	0.357954	5	16	-0.483145	-0.23277
45	Siglec-9	('III', 'inflammatory control')	0.780911	0.799574	14	25	0.5845	0.457725
46	Siglec-9	('II', 'healthy control')	0.27516	0.412741	5	25	-0.483145	-0.203495
47	Siglec-9	('I', 'healthy control')	0.799574	0.799574	16	25	-0.23277	-0.203495
48	CLM-6	('III', 'II')	0.106811	0.372849	14	5	0.04067	-0.48234
49	CLM-6	('III', 'I')	0.220074	0.440148	14	16	0.04067	-0.08471
50	CLM-6	('II', 'I')	0.312743	0.469114	5	16	-0.48234	-0.08471
51	CLM-6	('III', 'inflammatory control')	0.124283	0.372849	14	25	0.04067	0.3582
52	CLM-6	('II', 'healthy control')	0.415575	0.498691	5	25	-0.48234	-0.34954
53	CLM-6	('I', 'healthy control')	0.639994	0.639994	16	25	-0.08471	-0.34954
54	EZR	('III', 'II')	0.0142759	0.0315684	14	5	-0.011885	-1.12355
55	EZR	('III', 'I')	0.0210456	0.0315684	14	16	-0.011885	-0.58171
56	EZR	('II', 'I')	0.207971	0.207971	5	16	-1.12355	-0.58171
57	EZR	('III', 'inflammatory control')	0.155627	0.186752	14	25	-0.011885	0.610285
58	EZR	('II', 'healthy control')	0.0188904	0.0315684	5	25	-1.12355	-0.076025
59	EZR	('I', 'healthy control')	0.00847532	0.0315684	16	25	-0.58171	-0.076025
60	SMOC2	('III', 'II')	0.391297	0.469556	14	5	0.75528	0.278765
61	SMOC2	('III', 'I')	0.0133816	0.0802898	14	16	0.75528	-0.08357
62	SMOC2	('II', 'I')	0.353924	0.469556	5	16	0.278765	-0.08357
63	SMOC2	('III', 'inflammatory control')	0.0515442	0.154633	14	25	0.75528	0.032865
64	SMOC2	('II', 'healthy control')	0.169424	0.338849	5	25	0.278765	-0.201915
65	SMOC2	('I', 'healthy control')	0.758577	0.758577	16	25	-0.08357	-0.201915
66	NBL1	('III', 'II')	0.391297	0.758532	14	5	-0.022285	0.179525
67	NBL1	('III', 'I')	0.349614	0.758532	14	16	-0.022285	0.04587
68	NBL1	('II', 'I')	0.659885	0.758532	5	16	0.179525	0.04587
69	NBL1	('III', 'inflammatory control')	0.758532	0.758532	14	25	-0.022285	-0.104065
70	NBL1	('II', 'healthy control')	0.481215	0.758532	5	25	0.179525	0.004195
71	NBL1	('I', 'healthy control')	0.58377	0.758532	16	25	0.04587	0.004195
72	EFNA4	('III', 'II')	0.499828	0.499828	14	5	-0.728195	-0.628685
73	EFNA4	('III', 'I')	0.236112	0.283335	14	16	-0.728195	-0.226665
74	EFNA4	('II', 'I')	0.0752863	0.112929	5	16	-0.628685	-0.226665
75	EFNA4	('III', 'inflammatory control')	6.43373e-05	0.000386024	14	25	-0.728195	0.324515
76	EFNA4	('II', 'healthy control')	0.00572607	0.0171782	5	25	-0.628685	0.047655
77	EFNA4	('I', 'healthy control')	0.0632449	0.112929	16	25	-0.226665	0.047655
78	SCARB2	('III', 'II')	1	1	14	5	-0.951005	-0.85938
79	SCARB2	('III', 'I')	0.204833	0.30725	14	16	-0.951005	-0.769795
80	SCARB2	('II', 'I')	0.602585	0.723102	5	16	-0.85938	-0.769795
81	SCARB2	('III', 'inflammatory control')	7.27727e-05	0.000436636	14	25	-0.951005	0.35545
82	SCARB2	('II', 'healthy control')	0.0424965	0.0849929	5	25	-0.85938	0.13212
83	SCARB2	('I', 'healthy control')	0.00522411	0.0156723	16	25	-0.769795	0.13212
84	NCAN	('III', 'II')	0.823013	0.823013	14	5	-0.085295	-0.16365
85	NCAN	('III', 'I')	0.54666	0.722707	14	16	-0.085295	-0.04001
86	NCAN	('II', 'I')	0.494963	0.722707	5	16	-0.16365	-0.04001
87	NCAN	('III', 'inflammatory control')	0.356411	0.722707	14	25	-0.085295	0.01674
88	NCAN	('II', 'healthy control')	0.121749	0.722707	5	25	-0.16365	0.04268
89	NCAN	('I', 'healthy control')	0.602256	0.722707	16	25	-0.04001	0.04268
90	PRTG	('III', 'II')	0.219298	0.577113	14	5	0.11971	-0.12468
91	PRTG	('III', 'I')	0.270627	0.577113	14	16	0.11971	-0.191665
92	PRTG	('II', 'I')	0.779793	0.779793	5	16	-0.12468	-0.191665
93	PRTG	('III', 'inflammatory control')	0.548387	0.658065	14	25	0.11971	0.04214
94	PRTG	('II', 'healthy control')	0.384742	0.577113	5	25	-0.12468	0.03971
95	PRTG	('I', 'healthy control')	0.291114	0.577113	16	25	-0.191665	0.03971
96	ROBO2	('III', 'II')	0.686791	0.904713	14	5	-0.31655	0.027845
97	ROBO2	('III', 'I')	0.884319	0.904713	14	16	-0.31655	-0.173135
98	ROBO2	('II', 'I')	0.904713	0.904713	5	16	0.027845	-0.173135
99	ROBO2	('III', 'inflammatory control')	0.548387	0.904713	14	25	-0.31655	-0.078815
100	ROBO2	('II', 'healthy control')	0.746214	0.904713	5	25	0.027845	-0.045345
101	ROBO2	('I', 'healthy control')	0.356502	0.904713	16	25	-0.173135	-0.045345
102	CRTAM	('III', 'II')	0.0436877	0.0655315	14	5	-0.307505	-1.80124
103	CRTAM	('III', 'I')	0.851608	0.851608	14	16	-0.307505	-0.757185
104	CRTAM	('II', 'I')	0.0318443	0.0636886	5	16	-1.80124	-0.757185
105	CRTAM	('III', 'inflammatory control')	0.0133645	0.0473664	14	25	-0.307505	0.743865
106	CRTAM	('II', 'healthy control')	0.0157888	0.0473664	5	25	-1.80124	-0.640684
107	CRTAM	('I', 'healthy control')	0.758577	0.851608	16	25	-0.757185	-0.640684
108	RGMA	('III', 'II')	0.75387	0.87157	14	5	0.141325	-0.107965
109	RGMA	('III', 'I')	0.270627	0.87157	14	16	0.141325	-0.16238
110	RGMA	('II', 'I')	0.841712	0.87157	5	16	-0.107965	-0.16238
111	RGMA	('III', 'inflammatory control')	0.387768	0.87157	14	25	0.141325	0.025115
112	RGMA	('II', 'healthy control')	0.87157	0.87157	5	25	-0.107965	0.028995
113	RGMA	('I', 'healthy control')	0.621	0.87157	16	25	-0.16238	0.028995
114	PLXNB3	('III', 'II')	0.55934	0.692902	14	5	-0.44569	-0.158245
115	PLXNB3	('III', 'I')	0.692902	0.692902	14	16	-0.44569	-0.18545
116	PLXNB3	('II', 'I')	0.494963	0.692902	5	16	-0.158245	-0.18545
117	PLXNB3	('III', 'inflammatory control')	0.104189	0.625137	14	25	-0.44569	0.318735
118	PLXNB3	('II', 'healthy control')	0.25126	0.692902	5	25	-0.158245	0.016405
119	PLXNB3	('I', 'healthy control')	0.639994	0.692902	16	25	-0.18545	0.016405
120	CPA2	('III', 'II')	0.621603	0.885986	14	5	-0.116925	0.19432
121	CPA2	('III', 'I')	0.950279	0.950279	14	16	-0.116925	-0.10311
122	CPA2	('II', 'I')	0.602585	0.885986	5	16	0.19432	-0.10311
123	CPA2	('III', 'inflammatory control')	0.147278	0.883671	14	25	-0.116925	0.33754
124	CPA2	('II', 'healthy control')	0.327158	0.885986	5	25	0.19432	-0.16677
125	CPA2	('I', 'healthy control')	0.738322	0.885986	16	25	-0.10311	-0.16677
126	CD38	('III', 'II')	0.893189	0.893189	14	5	-0.748805	-0.479985
127	CD38	('III', 'I')	0.328615	0.492922	14	16	-0.748805	-0.495345
128	CD38	('II', 'I')	0.659885	0.791862	5	16	-0.479985	-0.495345
129	CD38	('III', 'inflammatory control')	0.000418904	0.00251342	14	25	-0.748805	0.271335
130	CD38	('II', 'healthy control')	0.187866	0.375732	5	25	-0.479985	0.169475
131	CD38	('I', 'healthy control')	0.00847532	0.025426	16	25	-0.495345	0.169475
132	SMPD1	('III', 'II')	0.129859	0.129859	14	5	-0.68111	-1.56317
133	SMPD1	('III', 'I')	0.0922576	0.110709	14	16	-0.68111	-0.46592
134	SMPD1	('II', 'I')	0.0147427	0.0221141	5	16	-1.56317	-0.46592
135	SMPD1	('III', 'inflammatory control')	0.00738764	0.0147753	14	25	-0.68111	0.219445
136	SMPD1	('II', 'healthy control')	0.000407	0.002442	5	25	-1.56317	0.576665
137	SMPD1	('I', 'healthy control')	0.000876597	0.00262979	16	25	-0.46592	0.576665
138	MSR1	('III', 'II')	0.0142759	0.0285518	14	5	-0.265985	-0.61179
139	MSR1	('III', 'I')	0.204833	0.207971	14	16	-0.265985	-0.534675
140	MSR1	('II', 'I')	0.207971	0.207971	5	16	-0.61179	-0.534675
141	MSR1	('III', 'inflammatory control')	0.0067665	0.0202995	14	25	-0.265985	0.66862
142	MSR1	('II', 'healthy control')	0.0027648	0.0165888	5	25	-0.61179	-0.047
143	MSR1	('I', 'healthy control')	0.0494872	0.0742308	16	25	-0.534675	-0.047
144	Alpha-2-MRAP	('III', 'II')	0.443928	0.665893	14	5	-0.553525	-0.61425
145	Alpha-2-MRAP	('III', 'I')	0.692902	0.698365	14	16	-0.553525	-0.113665
146	Alpha-2-MRAP	('II', 'I')	0.274805	0.549609	5	16	-0.61425	-0.113665
147	Alpha-2-MRAP	('III', 'inflammatory control')	0.0481324	0.288794	14	25	-0.553525	0.30883
148	Alpha-2-MRAP	('II', 'healthy control')	0.136401	0.409204	5	25	-0.61425	0.10842
149	Alpha-2-MRAP	('I', 'healthy control')	0.698365	0.698365	16	25	-0.113665	0.10842
150	sFRP-3	('III', 'II')	0.621603	0.632607	14	5	-0.35436	-0.429025
151	sFRP-3	('III', 'I')	0.632607	0.632607	14	16	-0.35436	-0.1526
152	sFRP-3	('II', 'I')	0.397956	0.596934	5	16	-0.429025	-0.1526
153	sFRP-3	('III', 'inflammatory control')	0.00134673	0.00404018	14	25	-0.35436	0.142335
154	sFRP-3	('II', 'healthy control')	0.00572607	0.0114521	5	25	-0.429025	0.144225
155	sFRP-3	('I', 'healthy control')	0.000538107	0.00322864	16	25	-0.1526	0.144225
156	EPHB6	('III', 'II')	0.823013	0.823013	14	5	-1.12521	-0.71437
157	EPHB6	('III', 'I')	0.176682	0.530045	14	16	-1.12521	0.185775
158	EPHB6	('II', 'I')	0.547644	0.657172	5	16	-0.71437	0.185775
159	EPHB6	('III', 'inflammatory control')	0.0133645	0.0801868	14	25	-1.12521	-0.08319
160	EPHB6	('II', 'healthy control')	0.27516	0.550321	5	25	-0.71437	0.0993
161	EPHB6	('I', 'healthy control')	0.495545	0.657172	16	25	0.185775	0.0993
162	RGMB	('III', 'II')	0.75387	1	14	5	-0.866155	0.23476
163	RGMB	('III', 'I')	0.0772704	0.231811	14	16	-0.866155	0.11435
164	RGMB	('II', 'I')	1	1	5	16	0.23476	0.11435
165	RGMB	('III', 'inflammatory control')	0.0133645	0.0801868	14	25	-0.866155	-0.09891
166	RGMB	('II', 'healthy control')	1	1	5	25	0.23476	-0.09027
167	RGMB	('I', 'healthy control')	0.989338	1	16	25	0.11435	-0.09027
168	SIGLEC1	('III', 'II')	0.0557276	0.0668731	14	5	-0.301165	-1.4731
169	SIGLEC1	('III', 'I')	0.884319	0.884319	14	16	-0.301165	-0.2937
170	SIGLEC1	('II', 'I')	0.0111062	0.0267289	5	16	-1.4731	-0.2937
171	SIGLEC1	('III', 'inflammatory control')	0.0133645	0.0267289	14	25	-0.301165	0.42228
172	SIGLEC1	('II', 'healthy control')	0.00356476	0.0213886	5	25	-1.4731	-0.0651
173	SIGLEC1	('I', 'healthy control')	0.0274607	0.0411911	16	25	-0.2937	-0.0651
174	CNTN5	('III', 'II')	0.55934	0.831482	14	5	0.072005	-0.105425
175	CNTN5	('III', 'I')	0.692902	0.831482	14	16	0.072005	0.03468
176	CNTN5	('II', 'I')	0.602585	0.831482	5	16	-0.105425	0.03468
177	CNTN5	('III', 'inflammatory control')	0.437843	0.831482	14	25	0.072005	-0.101125
178	CNTN5	('II', 'healthy control')	0.626809	0.831482	5	25	-0.105425	-0.086535
179	CNTN5	('I', 'healthy control')	0.862086	0.862086	16	25	0.03468	-0.086535
180	ADAM 22	('III', 'II')	0.156003	0.312006	14	5	-0.40681	0.55301
181	ADAM 22	('III', 'I')	0.0396149	0.237689	14	16	-0.40681	0.26142
182	ADAM 22	('II', 'I')	0.659885	0.659885	5	16	0.55301	0.26142
183	ADAM 22	('III', 'inflammatory control')	0.131615	0.312006	14	25	-0.40681	-0.16237
184	ADAM 22	('II', 'healthy control')	0.384742	0.46169	5	25	0.55301	-0.01178
185	ADAM 22	('I', 'healthy control')	0.256015	0.384023	16	25	0.26142	-0.01178
186	CLEC1B	('III', 'II')	0.256622	0.513244	14	5	-0.30786	-1.36874
187	CLEC1B	('III', 'I')	0.950279	0.950279	14	16	-0.30786	0.00408
188	CLEC1B	('II', 'I')	0.0616246	0.184874	5	16	-1.36874	0.00408
189	CLEC1B	('III', 'inflammatory control')	0.548387	0.822581	14	25	-0.30786	0.54899
190	CLEC1B	('II', 'healthy control')	0.0424965	0.184874	5	25	-1.36874	0.16086
191	CLEC1B	('I', 'healthy control')	0.799574	0.950279	16	25	0.00408	0.16086
192	ADAM 23	('III', 'II')	0.686791	0.755208	14	5	-0.15382	0.487025
193	ADAM 23	('III', 'I')	0.755208	0.755208	14	16	-0.15382	0.112485
194	ADAM 23	('II', 'I')	0.659885	0.755208	5	16	0.487025	0.112485
195	ADAM 23	('III', 'inflammatory control')	0.736354	0.755208	14	25	-0.15382	-0.078995
196	ADAM 23	('II', 'healthy control')	0.355255	0.755208	5	25	0.487025	-0.238225
197	ADAM 23	('I', 'healthy control')	0.11794	0.707641	16	25	0.112485	-0.238225
198	MATN3	('III', 'II')	0.686791	0.824149	14	5	-1.01348	-0.47218
199	MATN3	('III', 'I')	0.328615	0.492922	14	16	-1.01348	-0.866175
200	MATN3	('II', 'I')	0.968107	0.968107	5	16	-0.47218	-0.866175
201	MATN3	('III', 'inflammatory control')	5.01633e-05	0.000242311	14	25	-1.01348	0.16345
202	MATN3	('II', 'healthy control')	0.0365178	0.0730355	5	25	-0.47218	0.17292
203	MATN3	('I', 'healthy control')	8.07702e-05	0.000242311	16	25	-0.866175	0.17292
204	RSPO1	('III', 'II')	0.297558	0.297558	14	5	-1.11347	-1.68987
205	RSPO1	('III', 'I')	0.14001	0.168012	14	16	-1.11347	-0.801977
206	RSPO1	('II', 'I')	0.050027	0.0750405	5	16	-1.68987	-0.801977
207	RSPO1	('III', 'inflammatory control')	0.000335232	0.00201139	14	25	-1.11347	-0.18352
208	RSPO1	('II', 'healthy control')	0.0015859	0.00475769	5	25	-1.68987	-0.20421
209	RSPO1	('I', 'healthy control')	0.0155755	0.0311509	16	25	-0.801977	-0.20421
210	HAGH	('III', 'II')	0.00261045	0.00391567	14	5	1.31818	-1.96408
211	HAGH	('III', 'I')	0.000321348	0.000964044	14	16	1.31818	-1.28476
212	HAGH	('II', 'I')	0.353924	0.353924	5	16	-1.96408	-1.28476
213	HAGH	('III', 'inflammatory control')	0.117088	0.140506	14	25	1.31818	0.37989
214	HAGH	('II', 'healthy control')	0.000168414	0.000964044	5	25	-1.96408	0.39846
215	HAGH	('I', 'healthy control')	0.00122069	0.00244137	16	25	-1.28476	0.39846
216	LXN	('III', 'II')	0.304089	0.456133	14	5	0	0
217	LXN	('III', 'I')	0.250503	0.456133	14	16	0	0
218	LXN	('II', 'I')	0.680505	0.713116	5	16	0	0
219	LXN	('III', 'inflammatory control')	0.713116	0.713116	14	25	0	0
220	LXN	('II', 'healthy control')	0.175976	0.456133	5	25	0	0
221	LXN	('I', 'healthy control')	0.172476	0.456133	16	25	0	0
222	gal-8	('III', 'II')	0.0870313	0.174063	14	5	-0.42221	-0.93964
223	gal-8	('III', 'I')	0.983417	0.983417	14	16	-0.42221	-0.335945
224	gal-8	('II', 'I')	0.0193621	0.0580864	5	16	-0.93964	-0.335945
225	gal-8	('III', 'inflammatory control')	0.247501	0.297001	14	25	-0.42221	0.06841
226	gal-8	('II', 'healthy control')	0.000407	0.002442	5	25	-0.93964	0.11831
227	gal-8	('I', 'healthy control')	0.137995	0.206992	16	25	-0.335945	0.11831
228	BCAN	('III', 'II')	1	1	14	5	-0.07236	-0.10787
229	BCAN	('III', 'I')	0.349614	0.989828	14	16	-0.07236	0.30623
230	BCAN	('II', 'I')	0.659885	0.989828	5	16	-0.10787	0.30623
231	BCAN	('III', 'inflammatory control')	0.895185	1	14	25	-0.07236	-0.06164
232	BCAN	('II', 'healthy control')	0.588789	0.989828	5	25	-0.10787	-0.0948
233	BCAN	('I', 'healthy control')	0.0948437	0.569062	16	25	0.30623	-0.0948
234	LAYN	('III', 'II')	0.55934	0.671207	14	5	-1.15186	-0.700515
235	LAYN	('III', 'I')	0.371447	0.671207	14	16	-1.15186	-0.41855
236	LAYN	('II', 'I')	1	1	5	16	-0.700515	-0.41855
237	LAYN	('III', 'inflammatory control')	0.0337888	0.202733	14	25	-1.15186	-0.131855
238	LAYN	('II', 'healthy control')	0.515922	0.671207	5	25	-0.700515	-0.036625
239	LAYN	('I', 'healthy control')	0.185854	0.557563	16	25	-0.41855	-0.036625
240	NEP	('III', 'II')	0.823013	0.904271	14	5	-0.920815	-0.800885
241	NEP	('III', 'I')	0.0844954	0.168991	14	16	-0.920815	-0.00878
242	NEP	('II', 'I')	0.239815	0.359723	5	16	-0.800885	-0.00878
243	NEP	('III', 'inflammatory control')	0.0061927	0.0371562	14	25	-0.920815	0.265115
244	NEP	('II', 'healthy control')	0.0567274	0.168991	5	25	-0.800885	-0.053485
245	NEP	('I', 'healthy control')	0.904271	0.904271	16	25	-0.00878	-0.053485
246	GDF-8	('III', 'II')	0.126445	0.258284	14	5	0.57786	-0.00213
247	GDF-8	('III', 'I')	0.129142	0.258284	14	16	0.57786	-0.07986
248	GDF-8	('II', 'I')	0.718954	0.87157	5	16	-0.00213	-0.07986
249	GDF-8	('III', 'inflammatory control')	0.124264	0.258284	14	25	0.57786	0.12657
250	GDF-8	('II', 'healthy control')	0.87157	0.87157	5	25	-0.00213	-0.132
251	GDF-8	('I', 'healthy control')	0.758577	0.87157	16	25	-0.07986	-0.132
252	THY 1	('III', 'II')	0.55934	0.671207	14	5	-0.32369	-0.044545
253	THY 1	('III', 'I')	0.220074	0.660222	14	16	-0.32369	-0.064275
254	THY 1	('II', 'I')	0.841712	0.841712	5	16	-0.044545	-0.064275
255	THY 1	('III', 'inflammatory control')	0.117274	0.660222	14	25	-0.32369	0.001045
256	THY 1	('II', 'healthy control')	0.515922	0.671207	5	25	-0.044545	0.058235
257	THY 1	('I', 'healthy control')	0.430451	0.671207	16	25	-0.064275	0.058235
258	WFIKKN1	('III', 'II')	0.342621	0.685243	14	5	0.364425	-0.083255
259	WFIKKN1	('III', 'I')	0.851608	0.851608	14	16	0.364425	0.555735
260	WFIKKN1	('II', 'I')	0.109195	0.327584	5	16	-0.083255	0.555735
261	WFIKKN1	('III', 'inflammatory control')	0.671189	0.805427	14	25	0.364425	1.08549
262	WFIKKN1	('II', 'healthy control')	0.0567274	0.327584	5	25	-0.083255	0.972445
263	WFIKKN1	('I', 'healthy control')	0.495545	0.743317	16	25	0.555735	0.972445
264	TMPRSS5	('III', 'II')	0.185931	0.557792	14	5	0.193335	-0.17982
265	TMPRSS5	('III', 'I')	0.289122	0.578245	14	16	0.193335	-0.11411
266	TMPRSS5	('II', 'I')	0.445132	0.621	5	16	-0.17982	-0.11411
267	TMPRSS5	('III', 'inflammatory control')	0.529051	0.621	14	25	0.193335	0.1212
268	TMPRSS5	('II', 'healthy control')	0.152288	0.557792	5	25	-0.17982	0.08614
269	TMPRSS5	('I', 'healthy control')	0.621	0.621	16	25	-0.11411	0.08614
270	CDH3	('III', 'II')	0.964396	0.968107	14	5	-0.308545	-0.148325
271	CDH3	('III', 'I')	0.950279	0.968107	14	16	-0.308545	-0.195415
272	CDH3	('II', 'I')	0.968107	0.968107	5	16	-0.148325	-0.195415
273	CDH3	('III', 'inflammatory control')	0.00956934	0.028708	14	25	-0.308545	0.087885
274	CDH3	('II', 'healthy control')	0.0959118	0.191824	5	25	-0.148325	0.071525
275	CDH3	('I', 'healthy control')	0.000398294	0.00238977	16	25	-0.195415	0.071525
276	GFR-alpha-1	('III', 'II')	0.219298	0.263158	14	5	-0.504295	-1.40298
277	GFR-alpha-1	('III', 'I')	0.950279	0.950279	14	16	-0.504295	-0.49067
278	GFR-alpha-1	('II', 'I')	0.0401003	0.0601504	5	16	-1.40298	-0.49067
279	GFR-alpha-1	('III', 'inflammatory control')	0.00805946	0.0161189	14	25	-0.504295	0.189955
280	GFR-alpha-1	('II', 'healthy control')	0.00210517	0.00631552	5	25	-1.40298	0.174745
281	GFR-alpha-1	('I', 'healthy control')	0.000324811	0.00194887	16	25	-0.49067	0.174745
282	GM-CSF-R-alpha	('III', 'II')	0.55934	0.718954	14	5	-0.10054	-0.267465
283	GM-CSF-R-alpha	('III', 'I')	0.394105	0.718954	14	16	-0.10054	-0.1845
284	GM-CSF-R-alpha	('II', 'I')	0.718954	0.718954	5	16	-0.267465	-0.1845
285	GM-CSF-R-alpha	('III', 'inflammatory control')	0.139277	0.718954	14	25	-0.10054	0.334425
286	GM-CSF-R-alpha	('II', 'healthy control')	0.415575	0.718954	5	25	-0.267465	-0.134975
287	GM-CSF-R-alpha	('I', 'healthy control')	0.621	0.718954	16	25	-0.1845	-0.134975
288	Beta-NGF	('III', 'II')	1	1	14	5	0	0
289	Beta-NGF	('III', 'I')	1	1	14	16	0	0
290	Beta-NGF	('II', 'I')	1	1	5	16	0	0
291	Beta-NGF	('III', 'inflammatory control')	0.680492	1	14	25	0	0
292	Beta-NGF	('II', 'healthy control')	1	1	5	25	0	0
293	Beta-NGF	('I', 'healthy control')	1	1	16	25	0	0
294	SCARA5	('III', 'II')	0.55934	0.814425	14	5	-0.319345	-0.289495
295	SCARA5	('III', 'I')	0.950279	0.950279	14	16	-0.319345	-0.13295
296	SCARA5	('II', 'I')	0.397956	0.795911	5	16	-0.289495	-0.13295
297	SCARA5	('III', 'inflammatory control')	0.202823	0.795911	14	25	-0.319345	0.098535
298	SCARA5	('II', 'healthy control')	0.384742	0.795911	5	25	-0.289495	-0.163645
299	SCARA5	('I', 'healthy control')	0.678687	0.814425	16	25	-0.13295	-0.163645
300	CD200	('III', 'II')	0.964396	0.964396	14	5	-0.405335	-0.82674
301	CD200	('III', 'I')	0.236112	0.502519	14	16	-0.405335	0.106585
302	CD200	('II', 'I')	0.547644	0.722707	5	16	-0.82674	0.106585
303	CD200	('III', 'inflammatory control')	0.247501	0.502519	14	25	-0.405335	0.04141
304	CD200	('II', 'healthy control')	0.25126	0.502519	5	25	-0.82674	0.10317
305	CD200	('I', 'healthy control')	0.602256	0.722707	16	25	0.106585	0.10317
306	NTRK2	('III', 'II')	0.964396	0.964396	14	5	0.066315	-0.06685
307	NTRK2	('III', 'I')	0.723826	0.964396	14	16	0.066315	0.14387
308	NTRK2	('II', 'I')	0.904713	0.964396	5	16	-0.06685	0.14387
309	NTRK2	('III', 'inflammatory control')	0.588077	0.964396	14	25	0.066315	-0.03264
310	NTRK2	('II', 'healthy control')	0.384742	0.964396	5	25	-0.06685	-0.07014
311	NTRK2	('I', 'healthy control')	0.529962	0.964396	16	25	0.14387	-0.07014
312	GZMA	('III', 'II')	0.964396	0.964396	14	5	-1.59155	-1.04252
313	GZMA	('III', 'I')	0.236112	0.354168	14	16	-1.59155	-0.67557
314	GZMA	('II', 'I')	0.494963	0.593955	5	16	-1.04252	-0.67557
315	GZMA	('III', 'inflammatory control')	9.39534e-07	5.6372e-06	14	25	-1.59155	1.90057
316	GZMA	('II', 'healthy control')	0.00572607	0.0114521	5	25	-1.04252	0.318315
317	GZMA	('I', 'healthy control')	2.27445e-05	6.82335e-05	16	25	-0.67557	0.318315
318	G-CSF	('III', 'II')	0.964396	1	14	5	-0.30414	-0.38345
319	G-CSF	('III', 'I')	0.851608	1	14	16	-0.30414	-0.0925
320	G-CSF	('II', 'I')	1	1	5	16	-0.38345	-0.0925
321	G-CSF	('III', 'inflammatory control')	0.259673	0.873341	14	25	-0.30414	0.24734
322	G-CSF	('II', 'healthy control')	0.481215	0.96243	5	25	-0.38345	0.30657
323	G-CSF	('I', 'healthy control')	0.291114	0.873341	16	25	-0.0925	0.30657
324	DRAXIN	('III', 'II')	0.499828	0.599794	14	5	-0.70297	-0.04455
325	DRAXIN	('III', 'I')	0.0643295	0.192988	14	16	-0.70297	-0.070725
326	DRAXIN	('II', 'I')	0.659885	0.659885	5	16	-0.04455	-0.070725
327	DRAXIN	('III', 'inflammatory control')	0.000267406	0.00160443	14	25	-0.70297	0.20476
328	DRAXIN	('II', 'healthy control')	0.187866	0.281799	5	25	-0.04455	0.21458
329	DRAXIN	('I', 'healthy control')	0.168699	0.281799	16	25	-0.070725	0.21458
330	SCARF2	('III', 'II')	0.297558	0.595115	14	5	0.24786	-0.523625
331	SCARF2	('III', 'I')	0.119021	0.595115	14	16	0.24786	-0.068935
332	SCARF2	('II', 'I')	0.718954	0.787476	5	16	-0.523625	-0.068935
333	SCARF2	('III', 'inflammatory control')	0.202823	0.595115	14	25	0.24786	-0.110305
334	SCARF2	('II', 'healthy control')	0.787476	0.787476	5	25	-0.523625	-0.195355
335	SCARF2	('I', 'healthy control')	0.718247	0.787476	16	25	-0.068935	-0.195355
336	GDNFR-alpha-3	('III', 'II')	0.621603	0.932405	14	5	-0.31854	0.166245
337	GDNFR-alpha-3	('III', 'I')	0.371447	0.932405	14	16	-0.31854	0.094385
338	GDNFR-alpha-3	('II', 'I')	0.968107	0.968107	5	16	0.166245	0.094385
339	GDNFR-alpha-3	('III', 'inflammatory control')	0.371885	0.932405	14	25	-0.31854	-0.040115
340	GDNFR-alpha-3	('II', 'healthy control')	0.829298	0.968107	5	25	0.166245	-0.207075
341	GDNFR-alpha-3	('I', 'healthy control')	0.58377	0.932405	16	25	0.094385	-0.207075
342	PVR	('III', 'II')	0.55934	0.55934	14	5	-0.6357	-1.03203
343	PVR	('III', 'I')	0.371447	0.445736	14	16	-0.6357	-0.11806
344	PVR	('II', 'I')	0.239815	0.359723	5	16	-1.03203	-0.11806
345	PVR	('III', 'inflammatory control')	0.0314084	0.0730355	14	25	-0.6357	0.10904
346	PVR	('II', 'healthy control')	0.0365178	0.0730355	5	25	-1.03203	0.37399
347	PVR	('I', 'healthy control')	0.00615462	0.0369277	16	25	-0.11806	0.37399
348	TNFRSF12A	('III', 'II')	0.686791	0.824149	14	5	-0.336685	-0.37502
349	TNFRSF12A	('III', 'I')	0.54666	0.81999	14	16	-0.336685	-0.474935
350	TNFRSF12A	('II', 'I')	0.904713	0.904713	5	16	-0.37502	-0.474935
[truncated: 741 more rows]

## Sheet: Table S5 and S6
group	ManufacturerMRIScanner	MRIScanner_Model	MRIMagneticField	ICU_StrokeU	CSFCellCount_leukocytes	CSFLactate	CSFProtein	CSFBloodAlbuminRatio	CSFGlucose	NEUROCOVID	NEURO_RECOD	Gray_Matter_Volume	Gray_Matter_Volume_Normalized	White_Matter_Volume	White_Matter_Volume_Normalized	CSF_Matter_Volume	CSF_Matter_Volume_Normalized	Parenchyma_Volume	TIV	BPF	x3rdVentricle	x4thVentricle	RightAccumbensArea	LeftAccumbensArea	RightAmygdala	LeftAmygdala	BrainStem	RightCaudate	LeftCaudate	RightCerebellumExterior	LeftCerebellumExterior	RightCerebellumWhiteMatter	LeftCerebellumWhiteMatter	RightCerebralWhiteMatter	LeftCerebralWhiteMatter	CSF	RightHippocampus	LeftHippocampus	RightInfLatVent	LeftInfLatVent	RightLateralVentricle	LeftLateralVentricle	RightPallidum	LeftPallidum	RightPutamen	LeftPutamen	RightThalamusProper	LeftThalamusProper	RightVentralDC
[truncated: 71 more rows]
[truncated: 107 more columns]
